# Supplementary material for: A vaccine-based nanosystem for initiating innate immunity and improving tumor immunotherapy
Source: Nat Commun. 2020 Apr 24;11:1985. doi: 10.1038/s41467-020-15927-0 (PMC7181622; doi:10.1038/s41467-020-15927-0)
Supplement: Supplementary file 3 — Supplementary Data 1 [file 41467_2020_15927_MOESM3_ESM.xlsx]

## Sheet: snp_anno
Line 1_mut_rate	Line 1_reads_rate	Line 2_mut_rate	Line 2_reads_rate	Line 3_mut_rate	Line 3_reads_rate	Line 4_mut_rate	Line 4_reads_rate	Line 5_mut_rate	Line 5_reads_rate	Line 6_mut_rate	Line 6_reads_rate	Line 7_mut_rate	Line 7_reads_rate	alt	anno	chrom	end	gene	mut_info	mut_type	qual	reads_num	ref	snp_type	start	type
0	.	0	.	0	.	1	1	0	.	0	.	0	.	A	intergenic	1	3152665	ENSMUSG00000064842(dist=50540),NONE(dist=NONE)	.	.	6.5338	1	T	T/A	3152665	snp
0	.	1	4	0	.	1	1	0	.	1	2	0	.	A	intergenic	1	3152705	ENSMUSG00000064842(dist=50580),NONE(dist=NONE)	.	.	183	8	G	G/A	3152705	snp
1	2	1	5	1	1	1	6	1	2	1	3	1	1	A	intergenic	1	3152760	ENSMUSG00000064842(dist=50635),NONE(dist=NONE)	.	.	533	20	G	G/A	3152760	snp
1	2	0	.	1	1	1	2	1	1	1	2	1	2	T	intergenic	1	3153156	ENSMUSG00000064842(dist=51031),NONE(dist=NONE)	.	.	272	12	C	C/T	3153156	snp
1	3	0	.	1	1	1	2	1	1	1	2	1	3	A	intergenic	1	3153169	ENSMUSG00000064842(dist=51044),NONE(dist=NONE)	.	.	324	12	G	G/A	3153169	snp
1	6	1	1	1	5	1	6	1	4	1	3	1	3	G	intergenic	1	3153208	ENSMUSG00000064842(dist=51083),NONE(dist=NONE)	.	.	831	36	T	T/G	3153208	snp
1	8	1	5	1	7	1	8	1	7	1	6	1	5	T	intergenic	1	3155035	ENSMUSG00000064842(dist=52910),NONE(dist=NONE)	.	.	999	65	C	C/T	3155035	snp
0	8	0	5	0	6	0	8	0	7	0	5	0	5	A	intergenic	1	3155098	ENSMUSG00000064842(dist=52973),NONE(dist=NONE)	.	.	10.6409	48	C	C/A	3155098	snp
0	4	0	3	0	3	0	4	0	6	0	5	0	5	C	intergenic	1	3155101	ENSMUSG00000064842(dist=52976),NONE(dist=NONE)	.	.	77	31	T	T/C	3155101	snp
1	1	1	2	0	.	0	.	0	.	0	.	0	.	T	intergenic	1	4559422	ENSMUSG00000103003(dist=24136),ENSMUSG00000104328(dist=23707)	.	.	12.6803	3	C	C/T	4559422	snp
1	1	1	2	0	.	0	.	0	.	0	.	0	.	C	intergenic	1	4559436	ENSMUSG00000103003(dist=24150),ENSMUSG00000104328(dist=23693)	.	.	12.6803	3	T	T/C	4559436	snp
1	1	1	2	0	.	0	.	0	.	0	.	0	.	T	intergenic	1	4559508	ENSMUSG00000103003(dist=24222),ENSMUSG00000104328(dist=23621)	.	.	12.6803	3	G	G/T	4559508	snp
1	1	1	2	0	.	0	.	0	.	0	.	0	.	A	intergenic	1	4559523	ENSMUSG00000103003(dist=24237),ENSMUSG00000104328(dist=23606)	.	.	12.6803	3	G	G/A	4559523	snp
0	.	0	.	1	1	1	1	0	.	0	.	0	.	C	ncRNA_exonic	1	4688049	ENSMUSG00000098104	.	.	10.8156	4	T	T/C	4688049	snp
0	.	0	.	1	1	1	1	0	.	0	.	0	.	C	ncRNA_exonic	1	4688069	ENSMUSG00000098104	.	.	10.8156	4	T	T/C	4688069	snp
0	.	0	.	1	1	1	1	0	.	0	.	0	.	A	ncRNA_exonic	1	4688086	ENSMUSG00000098104	.	.	10.8156	4	G	G/A	4688086	snp
0	.	0	.	1	1	1	1	0	.	0	.	0	.	A	ncRNA_exonic	1	4688095	ENSMUSG00000098104	.	.	10.8156	4	G	G/A	4688095	snp
0	3	0	3	0	10	0	5	0	7	0	2	0	7	C	ncRNA_exonic	1	4688598	ENSMUSG00000098104	.	.	614	57	G	G/C	4688598	snp
1	3	1	6	1	15	1	9	0	11	1	7	1	12	G	ncRNA_exonic	1	4688629	ENSMUSG00000098104	.	.	974	98	A	A/G	4688629	snp
1	3	1	6	1	16	1	9	0	11	1	10	1	13	G	ncRNA_exonic	1	4688646	ENSMUSG00000098104	.	.	999	111	C	C/G	4688646	snp
0	.	0	.	1	1	0	.	0	.	0	.	0	.	T	ncRNA_exonic	1	4688751	ENSMUSG00000098104	.	.	12.6803	2	C	C/T	4688751	snp
1	6	1	3	1	14	1	7	0	8	1	15	1	9	C	ncRNA_exonic	1	4688906	ENSMUSG00000098104	.	.	999	74	A	A/C	4688906	snp
1	6	1	3	1	14	1	7	0	7	1	15	1	9	T	ncRNA_exonic	1	4688928	ENSMUSG00000098104	.	.	991	74	C	C/T	4688928	snp
1	6	1	3	1	14	1	7	1	6	1	17	1	9	A	ncRNA_exonic	1	4688985	ENSMUSG00000098104	.	.	999	77	C	C/A	4688985	snp
0	.	0	.	0	.	1	1	0	.	0	.	0	.	T	ncRNA_exonic	1	4771228	ENSMUSG00000103922	.	.	14.5926	2	A	A/T	4771228	snp
0	.	0	.	0	.	1	1	0	.	0	.	0	.	T	ncRNA_exonic	1	4771234	ENSMUSG00000103922	.	.	14.5926	2	A	A/T	4771234	snp
0	.	0	.	0	.	1	1	0	.	0	.	0	.	T	ncRNA_exonic	1	4771246	ENSMUSG00000103922	.	.	14.5926	2	C	C/T	4771246	snp
0	.	0	.	0	2	0	.	0	.	0	.	0	2	T	ncRNA_exonic	1	4771564	ENSMUSG00000103922	.	.	4.2911	7	G	G/T	4771564	snp
0	.	1	1	1	1	0	.	0	.	0	.	0	.	C	ncRNA_exonic	1	4771689	ENSMUSG00000103922	.	.	43.4391	3	T	T/C	4771689	snp
0	.	1	2	0	.	1	1	0	.	0	.	0	.	A	ncRNA_exonic	1	4771703	ENSMUSG00000103922	.	.	73	4	G	G/A	4771703	snp
0	.	1	2	0	.	1	2	0	.	1	1	0	.	C	ncRNA_exonic	1	4771753	ENSMUSG00000103922	.	.	128	6	G	G/C	4771753	snp
0	.	1	1	0	.	0	.	0	.	1	1	0	.	A	ncRNA_exonic	1	4771851	ENSMUSG00000103922	.	.	21.4698	2	C	C/A	4771851	snp
1	1	0	.	0	.	0	.	0	.	0	.	0	1	T	ncRNA_exonic	1	4772084	ENSMUSG00000103922	.	.	7.62507	2	C	C/T	4772084	snp
0	2	0	4	0	1	0	2	0	2	1	2	0	2	G	UTR3	1	4774283	ENSMUSG00000033845	.	.	34.699	28	A	A/G	4774283	snp
0	9	0	9	0	15	0	18	0	19	0	19	0	13	G	UTR3	1	4774351	ENSMUSG00000033845	.	.	44.0041	110	A	A/G	4774351	snp
0	4	0	1	0	1	0	5	0	2	0	5	0	2	G	UTR3	1	4774664	ENSMUSG00000033845	.	.	19.8654	25	A	A/G	4774664	snp
0	4	1	1	0	1	0	5	0	2	0	6	0	2	C	UTR3	1	4774680	ENSMUSG00000033845	.	.	23.4508	28	T	T/C	4774680	snp
0	.	0	1	0	.	0	.	0	.	0	.	1	1	C	intronic	1	4777682	ENSMUSG00000033845	.	.	7.32915	2	T	T/C	4777682	snp
0	1	0	1	0	1	0	.	0	.	0	1	1	1	G	ncRNA_exonic	1	4778891	ENSMUSG00000102275	.	.	3.8787	6	A	A/G	4778891	snp
0	10	0	8	0	6	0	1	0	4	0	5	0	3	C	intronic	1	4780585	ENSMUSG00000033845	.	.	12.9021	45	T	T/C	4780585	snp
0	4	0	26	0	10	0	12	0	33	0	15	0	12	C	UTR3	1	4781708	ENSMUSG00000033845	.	.	5.63093	135	T	T/C	4781708	snp
0	4	0	27	0	16	0	12	0	39	0	20	0	17	C	UTR3	1	4781735	ENSMUSG00000033845	.	.	5.63071	176	A	A/C	4781735	snp
0	3	0	28	0	10	0	11	0	36	0	18	0	14	C	UTR3	1	4781752	ENSMUSG00000033845	.	.	8.22605	183	T	T/C	4781752	snp
0	3	0	24	0	16	0	13	0	39	0	29	0	16	T	UTR3	1	4781820	ENSMUSG00000033845	.	.	3.241	180	C	C/T	4781820	snp
1	2	0	.	0	.	0	1	0	1	0	.	0	1	G	intronic	1	4782564	ENSMUSG00000033845	.	.	37.6499	6	T	T/G	4782564	snp
1	2	0	.	0	.	0	1	0	1	0	.	0	1	C	intronic	1	4782565	ENSMUSG00000033845	.	.	25.6608	6	T	T/C	4782565	snp
1	2	1	1	1	1	1	1	1	1	1	1	1	3	G	intronic	1	4785451	ENSMUSG00000033845	.	.	344	12	A	A/G	4785451	snp
1	66	1	101	1	98	1	79	1	89	1	92	1	64	A	UTR5	1	4785683	ENSMUSG00000033845	.	.	999	606	G	G/A	4785683	snp
0	59	0	80	0	87	0	71	0	71	0	70	0	57	T	UTR5	1	4785688	ENSMUSG00000033845	.	.	828	577	G	G/T	4785688	snp
1	59	1	80	1	87	1	73	1	73	1	70	1	58	T	UTR5	1	4785689	ENSMUSG00000033845	.	.	999	577	C	C/T	4785689	snp
1	65	1	87	1	86	1	74	1	80	1	79	1	59	T	UTR5	1	4785703	ENSMUSG00000033845	.	.	999	572	A	A/T	4785703	snp
0	.	0	.	0	.	0	.	0	.	1	1	0	.	T	intronic	1	4830318	ENSMUSG00000025903,ENSMUSG00000104217	.	.	12.6803	1	A	A/T	4830318	snp
0	.	0	.	0	.	0	.	0	.	1	1	0	.	T	intronic	1	4830319	ENSMUSG00000025903,ENSMUSG00000104217	.	.	12.6803	1	A	A/T	4830319	snp
0	.	0	2	1	1	0	.	0	.	0	1	0	.	G	intronic	1	4837925	ENSMUSG00000025903,ENSMUSG00000104217	.	.	12.613	6	T	T/G	4837925	snp
0	3	0	1	0	1	0	.	0	3	0	.	0	.	C	intronic	1	4838394	ENSMUSG00000025903,ENSMUSG00000104217	.	.	25.9371	9	T	T/C	4838394	snp
0	.	0	.	0	.	0	.	0	.	0	1	1	2	T	intronic	1	4839139	ENSMUSG00000025903,ENSMUSG00000104217	.	.	25.1942	4	G	G/T	4839139	snp
0	.	0	.	0	.	0	.	0	.	1	1	0	.	T	intronic	1	4841658	ENSMUSG00000025903,ENSMUSG00000104217	.	.	12.6803	1	C	C/T	4841658	snp
0	.	0	.	0	.	0	.	1	1	0	.	0	.	G	intronic	1	4842894	ENSMUSG00000025903,ENSMUSG00000104217	.	.	21.4698	2	A	A/G	4842894	snp
0	.	0	1	1	1	0	.	0	.	0	.	0	.	T	intronic	1	4844408	ENSMUSG00000025903,ENSMUSG00000104217	.	.	7.32231	2	C	C/T	4844408	snp
0	232	0	156	0	124	0	124	0	170	0	140	0	81	G	UTR3	1	4846090	ENSMUSG00000025903	.	.	213	1296	T	T/G	4846090	snp
0	.	0	.	0	.	0	4	0	.	0	.	0	.	C	intronic	1	4859659	ENSMUSG00000033813,ENSMUSG00000104217	.	.	28.4347	4	T	T/C	4859659	snp
0	.	1	1	0	.	0	.	0	.	0	.	0	.	T	intronic	1	4867143	ENSMUSG00000033813,ENSMUSG00000104217	.	.	12.6803	1	C	C/T	4867143	snp
1	1	0	.	0	.	0	.	0	.	0	.	0	.	G	intronic	1	4876074	ENSMUSG00000033813,ENSMUSG00000104217	.	.	12.6803	1	A	A/G	4876074	snp
0	.	0	.	0	.	0	.	1	1	0	.	0	.	G	intronic	1	4879300	ENSMUSG00000033813,ENSMUSG00000104217	.	.	20.4779	2	A	A/G	4879300	snp
0	.	0	2	0	.	0	.	0	.	1	1	0	.	G	intronic	1	4879431	ENSMUSG00000033813,ENSMUSG00000104217	.	.	37.9511	3	A	A/G	4879431	snp
1	2	0	3	0	.	1	3	0	.	1	4	0	.	C	intronic	1	4879497	ENSMUSG00000033813,ENSMUSG00000104217	.	.	281	18	T	T/C	4879497	snp
0	5	0	6	0	2	0	3	0	1	0	7	1	1	A	intronic	1	4879580	ENSMUSG00000033813,ENSMUSG00000104217	.	.	8.84834	39	T	T/A	4879580	snp
1	3	0	13	1	4	1	8	1	10	1	12	1	8	G	ncRNA_exonic	1	4880134	ENSMUSG00000062588	.	.	999	64	A	A/G	4880134	snp
1	24	1	31	1	16	1	28	1	21	1	48	1	35	C	ncRNA_exonic	1	4880202	ENSMUSG00000062588	.	.	999	271	T	T/C	4880202	snp
0	3	1	7	1	9	1	4	1	2	1	16	1	4	G	ncRNA_exonic	1	4880340	ENSMUSG00000062588	.	.	999	57	A	A/G	4880340	snp
0	7	0	9	0	10	0	8	0	5	0	19	0	9	G	ncRNA_exonic	1	4880364	ENSMUSG00000062588	.	.	10.7773	76	A	A/G	4880364	snp
0	13	0	10	0	11	0	16	0	9	0	14	0	11	G	ncRNA_exonic	1	4880530	ENSMUSG00000062588	.	.	30.6639	98	A	A/G	4880530	snp
0	.	0	.	0	.	1	1	0	.	0	.	0	.	T	intronic	1	4880785	ENSMUSG00000033813,ENSMUSG00000104217	.	.	12.6803	1	G	G/T	4880785	snp
0	.	0	.	0	.	0	.	0	.	1	2	0	.	G	intronic	1	4883034	ENSMUSG00000033813,ENSMUSG00000104217	.	.	59	4	A	A/G	4883034	snp
0	5	1	4	1	5	0	13	0	5	1	2	1	6	A	intronic	1	4886736	ENSMUSG00000033813,ENSMUSG00000104217	.	.	749	41	T	T/A	4886736	snp
0	4	1	4	1	5	0	14	0	5	1	2	1	6	A	intronic	1	4886739	ENSMUSG00000033813,ENSMUSG00000104217	.	.	771	41	T	T/A	4886739	snp
0	5	1	4	1	5	0	14	1	4	1	2	1	6	T	intronic	1	4886741	ENSMUSG00000033813,ENSMUSG00000104217	.	.	808	40	C	C/T	4886741	snp
0	.	0	.	0	1	0	8	1	1	0	.	0	.	C	intronic	1	4886834	ENSMUSG00000033813	.	.	4.38243	16	A	A/C	4886834	snp
0	6	0	4	0	1	0	.	0	.	0	4	0	6	T	downstream	1	4898198	ENSMUSG00000033813	.	.	14.5353	24	C	C/T	4898198	snp
1	3	1	3	1	6	1	2	1	1	1	3	1	4	G	downstream	1	4898464	ENSMUSG00000033813	.	.	677	25	A	A/G	4898464	snp
0	10	0	6	0	3	0	2	0	5	0	.	1	2	C	downstream	1	4898880	ENSMUSG00000033813	.	.	25.1392	30	T	T/C	4898880	snp
1	1	1	1	0	.	0	.	1	1	0	.	0	.	C	intergenic	1	4901333	ENSMUSG00000033813(dist=3424),ENSMUSG00000103280(dist=4418)	.	.	104	5	T	T/C	4901333	snp
0	1	0	.	1	2	0	.	0	.	0	1	0	2	G	upstream	1	4907019	ENSMUSG00000103280	.	.	30.0748	6	A	A/G	4907019	snp
0	.	0	.	0	3	0	.	0	.	0	.	0	.	C	upstream	1	4907096	ENSMUSG00000103280	.	.	9.56489	6	T	T/C	4907096	snp
0	.	0	.	0	.	0	.	1	1	0	3	0	.	G	intergenic	1	4908424	ENSMUSG00000103280(dist=1563),ENSMUSG00000002459(dist=1152)	.	.	5.73675	6	A	A/G	4908424	snp
0	.	0	.	1	1	0	.	0	.	0	1	0	1	G	downstream	1	4909356	ENSMUSG00000002459	.	.	5.57089	3	A	A/G	4909356	snp
0	.	0	.	0	1	0	.	0	.	0	4	0	3	A	UTR3	1	4909923	ENSMUSG00000002459	.	.	94	23	G	G/A	4909923	snp
0	4	0	.	0	26	0	.	0	.	0	22	0	15	A	UTR3	1	4910125	ENSMUSG00000002459	.	.	5.98652	97	C	C/A	4910125	snp
0	4	0	1	0	32	0	1	0	4	0	22	0	11	G	exonic	1	4923877	ENSMUSG00000002459	ENSMUSG00000002459:ENSMUST00000002533:exon2:c.T182C:p.F61S,ENSMUSG00000002459:ENSMUST00000147158:exon2:c.T281C:p.F94S,ENSMUSG00000002459:ENSMUST00000119256:exon2:c.T89C:p.F30S,ENSMUSG00000002459:ENSMUST00000118000:exon3:c.T581C:p.F194S,	nonsynonymous SNV	19.5403	83	A	A/G	4923877	snp
0	4	0	1	0	34	0	.	0	5	0	21	0	10	C	exonic	1	4923914	ENSMUSG00000002459	ENSMUSG00000002459:ENSMUST00000002533:exon2:c.A145G:p.S49G,ENSMUSG00000002459:ENSMUST00000147158:exon2:c.A244G:p.S82G,ENSMUSG00000002459:ENSMUST00000119256:exon2:c.A52G:p.S18G,ENSMUSG00000002459:ENSMUST00000118000:exon3:c.A544G:p.S182G,	nonsynonymous SNV	17.5342	85	T	T/C	4923914	snp
1	4	1	1	1	21	0	.	1	4	1	21	1	10	C	exonic	1	4923964	ENSMUSG00000002459	ENSMUSG00000002459:ENSMUST00000002533:exon2:c.T95G:p.M32R,ENSMUSG00000002459:ENSMUST00000147158:exon2:c.T194G:p.M65R,ENSMUSG00000002459:ENSMUST00000119256:exon2:c.T2G:p.M1R,ENSMUSG00000002459:ENSMUST00000118000:exon3:c.T494G:p.M165R,	nonsynonymous SNV	960	63	A	A/C	4923964	snp
0	.	1	1	0	.	0	.	0	.	0	.	0	.	A	intronic	1	4940771	ENSMUSG00000002459	.	.	9.90815	1	C	C/A	4940771	snp
0	.	1	1	0	.	0	.	0	.	0	.	0	.	C	intronic	1	4940775	ENSMUSG00000002459	.	.	9.90815	1	T	T/C	4940775	snp
0	.	0	.	0	2	0	.	1	1	0	1	0	1	G	intronic	1	5020028	ENSMUSG00000002459	.	.	4.19078	5	A	A/G	5020028	snp
0	.	0	.	1	1	0	.	0	.	0	.	0	.	A	intronic	1	5072009	ENSMUSG00000033793	.	.	14.5926	2	T	T/A	5072009	snp
0	.	0	.	1	1	0	.	0	.	0	.	0	.	A	intronic	1	5072049	ENSMUSG00000033793	.	.	14.5926	2	G	G/A	5072049	snp
1	26	1	13	1	9	1	9	1	10	1	23	1	5	G	UTR5	1	5083337	ENSMUSG00000033793	.	.	999	103	C	C/G	5083337	snp
1	16	1	16	1	6	1	7	1	6	1	16	1	9	A	UTR5	1	5083458	ENSMUSG00000033793	.	.	999	80	C	C/A	5083458	snp
1	27	1	19	1	6	1	9	1	5	1	15	1	10	G	UTR5	1	5083523	ENSMUSG00000033793	.	.	999	94	C	C/G	5083523	snp
0	.	0	.	0	.	0	.	0	.	1	1	0	.	G	intronic	1	5089449	ENSMUSG00000033793	.	.	12.6803	1	A	A/G	5089449	snp
1	1	0	.	0	.	0	.	0	.	0	.	0	.	T	intronic	1	5092400	ENSMUSG00000033793	.	.	3.24227	1	C	C/T	5092400	snp
1	205	1	208	1	202	1	242	1	200	1	200	1	195	T	exonic	1	5095686	ENSMUSG00000033793	ENSMUSG00000033793:ENSMUST00000044369:exon5:c.C378T:p.F126F,ENSMUSG00000033793:ENSMUST00000192847:exon5:c.C378T:p.F126F,ENSMUSG00000033793:ENSMUST00000194676:exon5:c.C378T:p.F126F,ENSMUSG00000033793:ENSMUST00000192698:exon5:c.C378T:p.F126F,	synonymous SNV	999	1545	C	C/T	5095686	snp
0	.	0	.	0	.	0	.	1	1	0	.	0	.	A	intronic	1	5108495	ENSMUSG00000033793	.	.	12.6803	1	G	G/A	5108495	snp
0	.	1	1	0	.	0	.	1	1	0	.	0	.	G	intronic	1	5108650	ENSMUSG00000033793	.	.	58	3	A	A/G	5108650	snp
0	.	0	.	0	.	1	1	0	.	0	.	0	.	G	intronic	1	5117631	ENSMUSG00000033793	.	.	12.6803	1	C	C/G	5117631	snp
0	.	0	.	0	.	1	1	0	.	0	.	0	.	T	intronic	1	5121108	ENSMUSG00000033793	.	.	21.4698	2	C	C/T	5121108	snp
0	.	0	.	0	.	0	.	1	1	0	.	0	.	T	intronic	1	5122614	ENSMUSG00000033793	.	.	12.6803	1	G	G/T	5122614	snp
0	.	0	.	0	.	0	.	1	1	0	.	0	.	G	intronic	1	5122627	ENSMUSG00000033793	.	.	3.24227	1	A	A/G	5122627	snp
1	121	1	154	1	218	1	134	1	138	1	179	1	100	G	exonic	1	5124338	ENSMUSG00000033793	ENSMUSG00000033793:ENSMUST00000044369:exon9:c.A739G:p.I247V,ENSMUSG00000033793:ENSMUST00000192847:exon9:c.A739G:p.I247V,ENSMUSG00000033793:ENSMUST00000192698:exon8:c.A685G:p.I229V,	nonsynonymous SNV	999	1136	A	A/G	5124338	snp
0	.	1	1	0	.	0	.	0	.	0	.	0	.	C	intronic	1	5132666	ENSMUSG00000033793	.	.	12.6803	1	G	G/C	5132666	snp
0	.	1	1	0	.	0	.	0	.	0	.	0	.	C	intronic	1	5132675	ENSMUSG00000033793	.	.	12.6803	1	T	T/C	5132675	snp
0	.	0	.	0	.	1	1	0	.	0	.	0	.	A	intronic	1	5133382	ENSMUSG00000033793	.	.	12.6803	1	C	C/A	5133382	snp
0	.	0	.	0	.	1	1	0	.	0	.	0	.	A	intronic	1	5133458	ENSMUSG00000033793	.	.	12.6803	1	T	T/A	5133458	snp
0	.	0	.	0	.	1	1	0	.	0	.	0	.	C	intronic	1	5133586	ENSMUSG00000033793	.	.	12.6803	1	T	T/C	5133586	snp
0	.	1	1	0	.	0	.	0	.	1	1	0	.	T	intronic	1	5133848	ENSMUSG00000033793	.	.	37.4396	2	C	C/T	5133848	snp
0	.	1	1	0	.	0	.	0	.	0	.	0	.	A	intronic	1	5136399	ENSMUSG00000033793	.	.	12.6803	1	C	C/A	5136399	snp
0	.	0	.	0	.	0	.	1	1	0	.	0	.	C	intronic	1	5137973	ENSMUSG00000033793	.	.	12.6803	1	G	G/C	5137973	snp
0	.	0	.	1	1	0	.	0	.	0	.	0	.	C	intronic	1	5140044	ENSMUSG00000033793	.	.	12.6803	1	T	T/C	5140044	snp
0	.	0	.	0	.	0	.	0	.	1	1	0	.	C	intronic	1	5143991	ENSMUSG00000033793	.	.	12.6803	1	T	T/C	5143991	snp
0	.	1	2	0	.	0	.	1	1	0	.	0	.	A	intronic	1	5146768	ENSMUSG00000033793	.	.	79	3	G	G/A	5146768	snp
0	.	0	.	0	.	1	2	0	.	0	.	0	.	T	intronic	1	5147110	ENSMUSG00000033793	.	.	42.4392	2	C	C/T	5147110	snp
0	.	0	.	0	.	1	1	0	.	0	.	0	.	T	intronic	1	5149169	ENSMUSG00000033793	.	.	12.6803	1	G	G/T	5149169	snp
0	.	0	.	0	.	0	.	0	.	1	1	0	.	G	intronic	1	5154142	ENSMUSG00000033793	.	.	12.6803	1	A	A/G	5154142	snp
0	.	0	.	0	.	0	.	1	1	1	1	0	.	C	intronic	1	5155818	ENSMUSG00000033793	.	.	58	3	T	T/C	5155818	snp
0	.	0	.	0	.	0	.	1	1	1	1	0	.	G	intronic	1	5155866	ENSMUSG00000033793	.	.	49.4391	2	A	A/G	5155866	snp
0	8	0	7	0	10	0	4	0	5	0	14	0	8	T	UTR3	1	5162362	ENSMUSG00000033793	.	.	15.7813	74	G	G/T	5162362	snp
1	1	0	.	0	.	0	.	0	.	0	.	0	.	C	downstream	1	5162968	ENSMUSG00000033793	.	.	12.6803	5	T	T/C	5162968	snp
0	.	0	.	0	.	1	1	0	.	0	.	0	.	G	downstream	1	5163127	ENSMUSG00000033793	.	.	12.6803	1	A	A/G	5163127	snp
1	2	0	.	0	.	0	.	0	.	0	.	0	.	C	intergenic	1	5164111	ENSMUSG00000033793(dist=1582),ENSMUSG00000104352(dist=111995)	.	.	22.4635	2	G	G/C	5164111	snp
0	.	0	.	0	.	1	1	0	.	0	.	0	.	A	intergenic	1	5168874	ENSMUSG00000033793(dist=6345),ENSMUSG00000104352(dist=107232)	.	.	12.6803	1	G	G/A	5168874	snp
0	.	0	.	0	.	0	.	1	1	0	.	0	.	C	intergenic	1	5250956	ENSMUSG00000033793(dist=88427),ENSMUSG00000104352(dist=25150)	.	.	12.6803	1	G	G/C	5250956	snp
0	.	0	.	0	.	0	.	1	1	0	.	0	.	T	intergenic	1	5251262	ENSMUSG00000033793(dist=88733),ENSMUSG00000104352(dist=24844)	.	.	12.6803	2	A	A/T	5251262	snp
0	.	0	.	0	.	0	.	0	.	1	1	0	.	T	intergenic	1	5677750	ENSMUSG00000093015(dist=33005),ENSMUSG00000103519(dist=165124)	.	.	12.6803	1	C	C/T	5677750	snp
0	.	0	.	0	.	0	.	0	.	1	1	0	.	A	intergenic	1	5677838	ENSMUSG00000093015(dist=33093),ENSMUSG00000103519(dist=165036)	.	.	12.6803	1	G	G/A	5677838	snp
0	.	0	.	1	1	0	.	0	.	0	.	0	.	G	intergenic	1	5679440	ENSMUSG00000093015(dist=34695),ENSMUSG00000103519(dist=163434)	.	.	6.5338	1	A	A/G	5679440	snp
0	.	0	.	1	1	0	.	0	.	0	.	0	.	G	intergenic	1	5679468	ENSMUSG00000093015(dist=34723),ENSMUSG00000103519(dist=163406)	.	.	6.5338	1	A	A/G	5679468	snp
0	.	0	.	1	1	0	.	0	.	0	.	0	.	G	intergenic	1	5679529	ENSMUSG00000093015(dist=34784),ENSMUSG00000103519(dist=163345)	.	.	6.5338	1	A	A/G	5679529	snp
0	.	0	.	0	.	1	1	0	.	1	2	0	.	G	intergenic	1	5681784	ENSMUSG00000093015(dist=37039),ENSMUSG00000103519(dist=161090)	.	.	79	3	A	A/G	5681784	snp
0	.	0	.	0	.	1	1	0	.	0	.	0	.	G	intergenic	1	5804727	ENSMUSG00000093015(dist=159982),ENSMUSG00000103519(dist=38147)	.	.	9.90815	1	C	C/G	5804727	snp
0	.	0	.	0	.	1	1	0	.	0	.	0	.	G	intergenic	1	5804734	ENSMUSG00000093015(dist=159989),ENSMUSG00000103519(dist=38140)	.	.	9.90815	1	A	A/G	5804734	snp
0	.	0	.	0	.	0	1	0	.	1	1	0	.	G	intergenic	1	5804763	ENSMUSG00000093015(dist=160018),ENSMUSG00000103519(dist=38111)	.	.	3.78814	2	A	A/G	5804763	snp
1	1	0	.	0	.	0	.	0	.	1	1	0	.	G	intergenic	1	5805021	ENSMUSG00000093015(dist=160276),ENSMUSG00000103519(dist=37853)	.	.	49.4391	3	A	A/G	5805021	snp
0	.	0	.	0	.	1	1	0	.	0	.	0	.	A	intergenic	1	5805028	ENSMUSG00000093015(dist=160283),ENSMUSG00000103519(dist=37846)	.	.	5.77749	1	G	G/A	5805028	snp
0	.	0	.	0	.	1	1	0	.	0	.	0	.	A	intergenic	1	5805090	ENSMUSG00000093015(dist=160345),ENSMUSG00000103519(dist=37784)	.	.	12.6803	1	T	T/A	5805090	snp
0	.	0	.	0	.	0	.	0	.	0	.	1	1	A	intergenic	1	5805240	ENSMUSG00000093015(dist=160495),ENSMUSG00000103519(dist=37634)	.	.	12.6803	1	G	G/A	5805240	snp
0	.	0	.	0	.	0	.	0	.	0	.	1	1	G	intergenic	1	5805282	ENSMUSG00000093015(dist=160537),ENSMUSG00000103519(dist=37592)	.	.	12.6803	1	C	C/G	5805282	snp
0	.	0	.	1	1	0	.	0	.	0	.	0	.	A	intergenic	1	5805477	ENSMUSG00000093015(dist=160732),ENSMUSG00000103519(dist=37397)	.	.	4.40399	1	G	G/A	5805477	snp
0	.	0	.	1	1	0	.	0	.	0	.	0	.	C	intergenic	1	5805570	ENSMUSG00000093015(dist=160825),ENSMUSG00000103519(dist=37304)	.	.	4.40399	1	T	T/C	5805570	snp
0	.	0	.	1	1	0	.	0	.	0	.	0	.	A	intergenic	1	5805620	ENSMUSG00000093015(dist=160875),ENSMUSG00000103519(dist=37254)	.	.	12.6803	1	G	G/A	5805620	snp
0	.	0	.	1	1	0	.	0	.	0	.	0	.	T	intergenic	1	5805677	ENSMUSG00000093015(dist=160932),ENSMUSG00000103519(dist=37197)	.	.	12.6803	1	C	C/T	5805677	snp
1	1	0	.	0	.	0	.	0	.	0	.	0	.	C	intergenic	1	5806287	ENSMUSG00000093015(dist=161542),ENSMUSG00000103519(dist=36587)	.	.	12.6803	1	T	T/C	5806287	snp
0	.	0	.	0	.	0	.	0	.	1	1	0	.	G	intergenic	1	5807261	ENSMUSG00000093015(dist=162516),ENSMUSG00000103519(dist=35613)	.	.	12.6803	1	A	A/G	5807261	snp
0	.	0	.	0	.	1	1	0	.	1	1	1	1	G	intergenic	1	5807333	ENSMUSG00000093015(dist=162588),ENSMUSG00000103519(dist=35541)	.	.	65	3	A	A/G	5807333	snp
0	.	1	1	0	.	0	3	0	.	0	1	1	1	C	intergenic	1	5807444	ENSMUSG00000093015(dist=162699),ENSMUSG00000103519(dist=35430)	.	.	44.8359	8	T	T/C	5807444	snp
0	.	1	1	0	.	0	3	0	.	0	1	1	1	T	intergenic	1	5807453	ENSMUSG00000093015(dist=162708),ENSMUSG00000103519(dist=35421)	.	.	46.7926	11	A	A/T	5807453	snp
0	2	0	15	0	4	0	10	0	7	0	7	0	8	A	intergenic	1	5807558	ENSMUSG00000093015(dist=162813),ENSMUSG00000103519(dist=35316)	.	.	46.9305	75	G	G/A	5807558	snp
0	.	0	5	0	.	0	5	0	3	0	4	0	3	G	intergenic	1	5807743	ENSMUSG00000093015(dist=162998),ENSMUSG00000103519(dist=35131)	.	.	38.8031	21	A	A/G	5807743	snp
0	.	1	3	0	.	1	2	0	.	1	3	1	1	G	intergenic	1	5807816	ENSMUSG00000093015(dist=163071),ENSMUSG00000103519(dist=35058)	.	.	250	12	T	T/G	5807816	snp
0	.	1	1	0	.	0	.	0	.	0	.	0	3	A	intergenic	1	5807900	ENSMUSG00000093015(dist=163155),ENSMUSG00000103519(dist=34974)	.	.	5.73675	4	G	G/A	5807900	snp
0	.	1	1	0	.	0	.	0	.	0	.	0	3	A	intergenic	1	5807906	ENSMUSG00000093015(dist=163161),ENSMUSG00000103519(dist=34968)	.	.	5.73675	4	T	T/A	5807906	snp
0	.	0	.	1	1	0	.	0	.	0	.	0	.	G	intergenic	1	5808224	ENSMUSG00000093015(dist=163479),ENSMUSG00000103519(dist=34650)	.	.	6.5338	1	T	T/G	5808224	snp
0	.	0	.	1	1	0	.	0	.	0	.	0	.	T	intergenic	1	5808227	ENSMUSG00000093015(dist=163482),ENSMUSG00000103519(dist=34647)	.	.	6.5338	1	C	C/T	5808227	snp
0	.	0	.	1	1	0	.	0	.	0	.	0	.	A	intergenic	1	5808241	ENSMUSG00000093015(dist=163496),ENSMUSG00000103519(dist=34633)	.	.	6.5338	1	G	G/A	5808241	snp
0	.	1	1	0	.	0	.	0	.	0	.	0	.	T	intergenic	1	6011282	ENSMUSG00000033774(dist=93884),ENSMUSG00000103090(dist=37681)	.	.	12.6803	1	A	A/T	6011282	snp
0	.	0	.	0	.	1	1	0	.	0	.	0	.	C	intergenic	1	6169567	ENSMUSG00000103090(dist=119522),ENSMUSG00000025907(dist=36630)	.	.	12.6803	1	T	T/C	6169567	snp
0	.	0	.	0	.	1	1	0	.	0	.	0	.	G	intergenic	1	6169613	ENSMUSG00000103090(dist=119568),ENSMUSG00000025907(dist=36584)	.	.	12.6803	1	A	A/G	6169613	snp
0	.	0	.	0	.	1	1	0	.	0	.	0	.	A	intergenic	1	6169687	ENSMUSG00000103090(dist=119642),ENSMUSG00000025907(dist=36510)	.	.	14.5926	2	G	G/A	6169687	snp
0	.	0	.	0	.	1	3	1	2	0	1	0	.	G	intergenic	1	6171750	ENSMUSG00000103090(dist=121705),ENSMUSG00000025907(dist=34447)	.	.	102	6	A	A/G	6171750	snp
0	1	0	1	0	2	0	4	0	2	0	2	0	2	G	intergenic	1	6171866	ENSMUSG00000103090(dist=121821),ENSMUSG00000025907(dist=34331)	.	.	78	18	C	C/G	6171866	snp
0	3	0	2	0	3	0	4	0	4	0	1	0	2	C	intergenic	1	6171908	ENSMUSG00000103090(dist=121863),ENSMUSG00000025907(dist=34289)	.	.	4.38568	26	T	T/C	6171908	snp
0	.	1	2	1	3	0	4	1	1	1	2	0	.	G	intergenic	1	6171966	ENSMUSG00000103090(dist=121921),ENSMUSG00000025907(dist=34231)	.	.	194	31	T	T/G	6171966	snp
0	1	0	2	0	3	0	3	0	3	0	4	0	2	C	intergenic	1	6172002	ENSMUSG00000103090(dist=121957),ENSMUSG00000025907(dist=34195)	.	.	29.3347	23	T	T/C	6172002	snp
0	.	0	.	0	.	0	.	1	1	1	1	0	.	G	intergenic	1	6172076	ENSMUSG00000103090(dist=122031),ENSMUSG00000025907(dist=34121)	.	.	20.4779	3	A	A/G	6172076	snp
1	1	0	.	0	.	0	.	0	1	0	.	0	.	A	intergenic	1	6172149	ENSMUSG00000103090(dist=122104),ENSMUSG00000025907(dist=34048)	.	.	8.221	3	G	G/A	6172149	snp
0	2	0	.	0	.	0	.	0	1	0	.	0	.	G	intergenic	1	6172153	ENSMUSG00000103090(dist=122108),ENSMUSG00000025907(dist=34044)	.	.	3.51746	3	A	A/G	6172153	snp
1	1	0	1	0	.	0	.	0	.	0	.	0	.	T	intergenic	1	6172224	ENSMUSG00000103090(dist=122179),ENSMUSG00000025907(dist=33973)	.	.	7.32231	3	A	A/T	6172224	snp
0	.	0	.	0	.	0	.	1	1	0	.	0	.	T	intergenic	1	6198844	ENSMUSG00000103090(dist=148799),ENSMUSG00000025907(dist=7353)	.	.	12.6803	1	C	C/T	6198844	snp
0	.	0	.	0	.	0	.	1	1	0	.	0	.	G	intergenic	1	6198927	ENSMUSG00000103090(dist=148882),ENSMUSG00000025907(dist=7270)	.	.	12.6803	1	T	T/G	6198927	snp
0	.	0	.	0	.	0	.	1	1	0	.	0	.	G	intergenic	1	6199024	ENSMUSG00000103090(dist=148979),ENSMUSG00000025907(dist=7173)	.	.	12.6803	1	C	C/G	6199024	snp
0	.	0	.	0	.	0	.	1	1	0	.	0	.	T	intergenic	1	6199127	ENSMUSG00000103090(dist=149082),ENSMUSG00000025907(dist=7070)	.	.	12.6803	1	C	C/T	6199127	snp
0	.	1	1	0	.	0	.	1	1	1	2	0	.	A	ncRNA_exonic	1	6210942	ENSMUSG00000090031	.	.	128	7	G	G/A	6210942	snp
0	.	1	1	0	.	0	.	0	.	1	1	0	.	A	ncRNA_exonic	1	6213049	ENSMUSG00000090031	.	.	49.4391	2	G	G/A	6213049	snp
0	.	0	.	0	.	0	.	0	.	1	1	0	.	C	ncRNA_exonic	1	6213239	ENSMUSG00000090031	.	.	12.6803	1	T	T/C	6213239	snp
1	30	1	24	1	18	1	37	1	32	1	57	1	27	C	ncRNA_exonic	1	6214740	ENSMUSG00000090031	.	.	999	229	G	G/C	6214740	snp
1	30	1	26	1	20	1	32	1	24	1	58	1	29	C	ncRNA_exonic	1	6214823	ENSMUSG00000090031	.	.	999	266	G	G/C	6214823	snp
1	1	0	.	0	.	0	.	0	.	0	.	0	.	C	intronic	1	6219917	ENSMUSG00000025907	.	.	12.6803	1	T	T/C	6219917	snp
0	.	0	.	1	1	0	.	0	.	0	.	0	.	G	intronic	1	6220631	ENSMUSG00000025907	.	.	12.6803	1	A	A/G	6220631	snp
0	.	0	.	0	.	0	.	0	.	1	1	0	.	A	intronic	1	6221984	ENSMUSG00000025907	.	.	12.6803	1	G	G/A	6221984	snp
0	.	0	.	0	.	1	1	1	1	1	1	0	.	A	UTR5	1	6223704	ENSMUSG00000025907	.	.	86	3	T	T/A	6223704	snp
0	.	0	.	0	.	0	.	1	1	0	.	0	.	A	intronic	1	6225098	ENSMUSG00000025907	.	.	12.6803	1	G	G/A	6225098	snp
0	.	0	.	0	.	0	.	1	1	0	.	0	.	C	intronic	1	6225129	ENSMUSG00000025907	.	.	14.5926	2	T	T/C	6225129	snp
0	.	0	.	0	.	0	.	1	1	0	.	0	.	T	intronic	1	6225155	ENSMUSG00000025907	.	.	12.6803	1	G	G/T	6225155	snp
0	.	0	.	1	1	0	.	0	.	0	.	0	.	C	intronic	1	6225815	ENSMUSG00000025907	.	.	12.6803	1	T	T/C	6225815	snp
0	.	0	.	1	1	0	.	0	.	0	.	0	.	T	intronic	1	6227283	ENSMUSG00000025907	.	.	12.6803	1	G	G/T	6227283	snp
0	.	0	.	1	1	0	.	0	.	0	.	0	.	T	intronic	1	6227470	ENSMUSG00000025907	.	.	6.5338	1	C	C/T	6227470	snp
0	.	0	.	1	1	0	.	0	.	0	.	0	.	T	intronic	1	6227497	ENSMUSG00000025907	.	.	6.5338	1	C	C/T	6227497	snp
0	.	0	.	1	1	0	.	0	.	0	.	0	.	A	intronic	1	6227556	ENSMUSG00000025907	.	.	6.5338	1	C	C/A	6227556	snp
0	.	0	.	0	.	0	.	1	1	0	.	0	.	G	intronic	1	6233923	ENSMUSG00000025907	.	.	12.6803	1	A	A/G	6233923	snp
0	.	0	.	0	.	0	.	1	1	0	.	0	.	A	intronic	1	6234145	ENSMUSG00000025907	.	.	12.6803	1	G	G/A	6234145	snp
0	.	0	.	0	.	1	1	0	.	0	.	0	.	C	intronic	1	6237992	ENSMUSG00000025907	.	.	21.4698	2	T	T/C	6237992	snp
0	.	0	.	0	.	1	1	0	.	0	.	0	.	T	intronic	1	6238075	ENSMUSG00000025907	.	.	12.6803	1	C	C/T	6238075	snp
1	9	1	20	1	12	1	24	1	54	1	45	1	25	T	exonic	1	6240097	ENSMUSG00000025907	ENSMUSG00000025907:ENSMUST00000027040:exon7:c.C718T:p.L240L,ENSMUSG00000025907:ENSMUST00000162795:exon6:c.C718T:p.L240L,	synonymous SNV	999	264	C	C/T	6240097	snp
1	11	1	22	1	14	1	27	1	60	1	46	1	27	T	exonic	1	6240127	ENSMUSG00000025907	ENSMUSG00000025907:ENSMUST00000027040:exon7:c.A748T:p.T250S,ENSMUSG00000025907:ENSMUST00000162795:exon6:c.A748T:p.T250S,	nonsynonymous SNV	999	280	A	A/T	6240127	snp
0	.	0	.	0	.	1	1	0	.	0	.	0	.	A	intronic	1	6240512	ENSMUSG00000025907	.	.	12.6803	1	G	G/A	6240512	snp
0	.	0	.	0	.	1	1	0	.	0	.	0	.	A	intronic	1	6240513	ENSMUSG00000025907	.	.	12.6803	1	C	C/A	6240513	snp
0	.	0	.	0	.	1	1	0	.	0	.	0	.	A	intronic	1	6240933	ENSMUSG00000025907	.	.	12.6803	1	C	C/A	6240933	snp
1	1	0	.	0	.	0	.	0	.	0	.	0	.	T	intronic	1	6241168	ENSMUSG00000025907	.	.	12.6803	1	A	A/T	6241168	snp
1	1	0	.	0	.	0	.	0	.	0	.	0	.	G	intronic	1	6241323	ENSMUSG00000025907	.	.	12.6803	1	A	A/G	6241323	snp
1	1	0	.	0	.	0	.	0	.	0	.	0	.	T	intronic	1	6241402	ENSMUSG00000025907	.	.	12.6803	1	C	C/T	6241402	snp
1	1	0	.	0	.	0	.	0	.	0	.	0	.	T	intronic	1	6241542	ENSMUSG00000025907	.	.	12.6803	1	A	A/T	6241542	snp
0	.	0	.	0	.	0	.	1	1	0	.	0	.	T	intronic	1	6241611	ENSMUSG00000025907	.	.	12.6803	1	C	C/T	6241611	snp
0	.	0	.	0	.	0	.	1	1	0	.	0	.	C	intronic	1	6241713	ENSMUSG00000025907	.	.	12.6803	1	T	T/C	6241713	snp
0	.	0	.	0	.	0	.	1	1	0	.	0	.	G	intronic	1	6241730	ENSMUSG00000025907	.	.	12.6803	1	C	C/G	6241730	snp
0	.	0	.	0	.	0	.	1	1	0	.	0	.	G	intronic	1	6243152	ENSMUSG00000025907	.	.	23.4584	2	A	A/G	6243152	snp
0	.	0	.	0	.	0	1	1	1	0	.	0	.	A	intronic	1	6243166	ENSMUSG00000025907	.	.	19.4853	3	G	G/A	6243166	snp
0	.	0	.	0	.	1	1	1	1	0	.	0	.	A	intronic	1	6243224	ENSMUSG00000025907	.	.	38.4395	2	G	G/A	6243224	snp
0	.	0	.	0	.	1	1	0	.	0	.	0	.	C	intronic	1	6243268	ENSMUSG00000025907	.	.	9.90815	1	T	T/C	6243268	snp
1	1	0	.	0	.	1	1	0	.	0	.	1	1	G	intronic	1	6243870	ENSMUSG00000025907	.	.	72	3	A	A/G	6243870	snp
1	1	0	.	1	1	0	.	0	.	0	.	1	1	G	intronic	1	6243965	ENSMUSG00000025907	.	.	69	3	C	C/G	6243965	snp
1	1	0	.	1	1	0	.	0	.	0	.	1	1	A	intronic	1	6243966	ENSMUSG00000025907	.	.	69	3	T	T/A	6243966	snp
1	1	0	.	0	.	0	.	0	.	1	2	0	.	A	intronic	1	6244088	ENSMUSG00000025907	.	.	79	3	G	G/A	6244088	snp
0	.	1	1	0	.	0	.	0	.	0	.	0	.	C	intronic	1	6246027	ENSMUSG00000025907	.	.	12.6803	1	T	T/C	6246027	snp
1	18	1	14	1	18	1	29	1	30	1	44	1	20	G	exonic	1	6247750	ENSMUSG00000025907	ENSMUSG00000025907:ENSMUST00000027040:exon13:c.A1731G:p.S577S,ENSMUSG00000025907:ENSMUST00000162795:exon12:c.A1680G:p.S560S,	synonymous SNV	999	188	A	A/G	6247750	snp
1	24	1	37	1	16	1	32	1	40	1	38	1	29	T	exonic	1	6248461	ENSMUSG00000025907	ENSMUSG00000025907:ENSMUST00000027040:exon15:c.C2103T:p.F701F,ENSMUSG00000025907:ENSMUST00000162795:exon14:c.C2052T:p.F684F,	synonymous SNV	999	241	C	C/T	6248461	snp
0	8	0	12	0	25	0	13	0	13	0	19	0	14	C	exonic	1	6248955	ENSMUSG00000025907	ENSMUSG00000025907:ENSMUST00000027040:exon15:c.T2597C:p.L866P,ENSMUSG00000025907:ENSMUST00000162795:exon14:c.T2546C:p.L849P,	nonsynonymous SNV	37.2742	125	T	T/C	6248955	snp
1	36	1	31	1	26	1	25	1	60	1	59	1	26	T	exonic	1	6249843	ENSMUSG00000025907	ENSMUSG00000025907:ENSMUST00000027040:exon15:c.A3485T:p.Y1162F,	nonsynonymous SNV	999	329	A	A/T	6249843	snp
1	36	1	34	1	19	1	38	1	64	1	80	1	45	G	exonic	1	6249969	ENSMUSG00000025907	ENSMUSG00000025907:ENSMUST00000027040:exon15:c.T3611G:p.L1204R,	nonsynonymous SNV	999	402	T	T/G	6249969	snp
1	5	1	3	1	5	1	4	1	14	1	19	1	3	C	intronic	1	6250180	ENSMUSG00000025907	.	.	999	65	T	T/C	6250180	snp
1	9	1	1	1	7	1	6	1	5	1	10	1	3	T	intronic	1	6250354	ENSMUSG00000025907	.	.	999	45	G	G/T	6250354	snp
1	2	1	2	1	3	1	3	1	7	1	11	1	2	A	intronic	1	6250542	ENSMUSG00000025907	.	.	842	32	G	G/A	6250542	snp
0	11	0	6	0	5	0	11	0	6	0	7	0	11	T	intronic	1	6250967	ENSMUSG00000025907	.	.	10.5393	71	G	G/T	6250967	snp
1	10	1	11	1	7	1	10	1	11	1	26	1	4	A	intronic	1	6251107	ENSMUSG00000025907	.	.	999	94	G	G/A	6251107	snp
1	11	1	11	1	7	1	11	1	11	1	22	1	7	A	intronic	1	6251188	ENSMUSG00000025907	.	.	999	85	T	T/A	6251188	snp
0	10	0	9	0	8	0	12	0	10	0	21	0	11	C	intronic	1	6251201	ENSMUSG00000025907	.	.	10.4105	93	T	T/C	6251201	snp
0	5	0	18	0	11	0	12	0	24	0	25	0	12	A	intronic	1	6251302	ENSMUSG00000025907	.	.	23.8239	124	G	G/A	6251302	snp
1	4	1	16	1	8	1	12	1	20	1	21	1	9	T	intronic	1	6251356	ENSMUSG00000025907	.	.	999	110	C	C/T	6251356	snp
1	4	1	16	1	8	1	12	1	22	1	22	1	9	G	intronic	1	6251363	ENSMUSG00000025907	.	.	999	112	A	A/G	6251363	snp
0	9	0	4	0	9	0	5	0	8	0	13	0	3	C	intronic	1	6251576	ENSMUSG00000025907	.	.	9.25838	59	T	T/C	6251576	snp
0	.	0	.	0	.	1	1	0	.	0	.	0	.	G	intronic	1	6252105	ENSMUSG00000025907	.	.	6.5338	1	A	A/G	6252105	snp
0	.	0	.	0	.	1	1	0	.	0	.	0	.	G	intronic	1	6252106	ENSMUSG00000025907	.	.	6.5338	1	A	A/G	6252106	snp
0	.	0	.	0	.	1	1	0	.	0	.	0	.	T	intronic	1	6252110	ENSMUSG00000025907	.	.	6.5338	1	A	A/T	6252110	snp
0	.	1	1	0	.	0	.	0	.	1	1	0	.	T	intronic	1	6256531	ENSMUSG00000025907	.	.	49.4391	2	G	G/T	6256531	snp
0	.	1	1	0	.	0	.	0	.	1	1	0	.	G	intronic	1	6256533	ENSMUSG00000025907	.	.	49.4391	2	C	C/G	6256533	snp
0	.	0	.	0	.	0	.	1	1	1	1	0	.	T	intronic	1	6256700	ENSMUSG00000025907	.	.	34.4404	3	C	C/T	6256700	snp
0	.	0	.	0	.	0	.	1	1	0	.	0	.	G	intronic	1	6256948	ENSMUSG00000025907	.	.	20.4779	2	A	A/G	6256948	snp
1	1	1	1	0	.	0	.	1	1	0	.	0	.	G	intronic	1	6257326	ENSMUSG00000025907	.	.	88	4	A	A/G	6257326	snp
1	1	1	1	0	.	0	.	1	1	0	.	0	.	A	intronic	1	6257328	ENSMUSG00000025907	.	.	88	4	C	C/A	6257328	snp
0	.	0	1	0	.	0	.	1	1	0	.	0	.	G	intronic	1	6257527	ENSMUSG00000025907	.	.	7.32231	2	A	A/G	6257527	snp
0	.	0	.	0	.	0	.	0	.	1	1	0	.	A	intronic	1	6258488	ENSMUSG00000025907	.	.	21.4698	2	C	C/A	6258488	snp
0	.	1	2	0	.	0	.	0	.	0	.	0	.	T	intronic	1	6258623	ENSMUSG00000025907	.	.	42.4392	2	C	C/T	6258623	snp
0	.	1	2	0	.	0	.	0	.	0	.	0	.	T	intronic	1	6258680	ENSMUSG00000025907	.	.	44.4391	3	C	C/T	6258680	snp
0	.	1	1	0	.	0	.	0	.	0	.	0	.	G	intronic	1	6258787	ENSMUSG00000025907	.	.	12.6803	1	A	A/G	6258787	snp
0	.	0	.	0	.	0	.	0	.	0	.	1	2	A	intronic	1	6259404	ENSMUSG00000025907	.	.	42.4392	2	T	T/A	6259404	snp
0	.	1	3	0	.	0	.	0	.	0	.	0	.	G	intronic	1	6259671	ENSMUSG00000025907	.	.	90	6	A	A/G	6259671	snp
0	.	0	.	1	1	0	.	0	.	0	.	1	1	G	intronic	1	6260576	ENSMUSG00000025907	.	.	49.4391	2	C	C/G	6260576	snp
0	.	0	.	1	1	0	.	0	.	0	.	1	1	G	intronic	1	6260620	ENSMUSG00000025907	.	.	49.4391	2	A	A/G	6260620	snp
0	.	0	.	0	.	1	1	0	.	0	.	0	.	C	intronic	1	6261850	ENSMUSG00000025907	.	.	12.6803	1	A	A/C	6261850	snp
0	.	1	4	0	.	0	.	0	.	0	.	0	.	T	intronic	1	6262297	ENSMUSG00000025907	.	.	128	7	C	C/T	6262297	snp
0	.	0	.	0	.	0	.	0	.	1	1	0	.	G	intronic	1	6262764	ENSMUSG00000025907	.	.	12.6803	1	A	A/G	6262764	snp
0	.	0	.	0	.	0	.	0	.	0	.	1	1	G	intronic	1	6263942	ENSMUSG00000025907	.	.	12.6803	1	C	C/G	6263942	snp
1	3	0	.	0	.	0	.	0	.	0	.	0	.	T	intronic	1	6265539	ENSMUSG00000025907	.	.	67	3	C	C/T	6265539	snp
0	.	1	2	0	.	0	.	0	.	0	.	0	.	C	intronic	1	6265949	ENSMUSG00000025907	.	.	42.4392	2	T	T/C	6265949	snp
1	4	0	.	0	.	0	.	0	.	1	1	0	.	A	intronic	1	6267422	ENSMUSG00000025907	.	.	125	5	T	T/A	6267422	snp
1	4	0	.	0	.	0	.	0	.	1	1	0	.	A	intronic	1	6267502	ENSMUSG00000025907	.	.	125	5	C	C/A	6267502	snp
0	.	1	1	0	.	0	.	0	.	0	.	0	.	A	intronic	1	6267803	ENSMUSG00000025907	.	.	21.4698	2	T	T/A	6267803	snp
0	.	0	.	0	.	0	.	1	2	0	.	0	.	A	intronic	1	6268123	ENSMUSG00000025907	.	.	42.4392	2	G	G/A	6268123	snp
0	.	0	.	0	.	0	.	1	2	0	.	0	.	A	intronic	1	6268161	ENSMUSG00000025907	.	.	42.4392	2	G	G/A	6268161	snp
0	.	0	1	1	2	0	.	0	.	0	.	0	.	T	splicing	1	6268696	ENSMUSG00000025907(ENSMUST00000027040:exon21:c.4423-2A>T,ENSMUST00000161327:exon18:c.4061-2A>T,ENSMUST00000162257:exon6:c.1645-2A>T,ENSMUST00000159530:exon5:c.349-2A>T)	.	.	35.1872	3	A	A/T	6268696	snp
0	.	0	.	0	.	0	.	1	1	0	.	0	.	T	splicing	1	6268757	ENSMUSG00000025907(ENSMUST00000027040:exon21:c.4481+1G>T,ENSMUST00000161327:exon18:c.4119+1G>T,ENSMUST00000162257:exon6:c.1703+1G>T,ENSMUST00000159530:exon5:c.407+1G>T)	.	.	12.6803	2	G	G/T	6268757	snp
0	.	1	1	0	.	0	.	0	.	0	.	0	.	A	intronic	1	6268919	ENSMUSG00000025907	.	.	12.6803	1	G	G/A	6268919	snp
0	.	0	.	0	1	1	1	0	.	0	.	0	.	T	intronic	1	6269819	ENSMUSG00000025907	.	.	7.32231	2	A	A/T	6269819	snp
0	.	0	.	0	.	1	2	1	1	0	.	0	.	A	intronic	1	6269925	ENSMUSG00000025907	.	.	79	3	G	G/A	6269925	snp
1	3	0	.	0	.	0	.	1	1	0	.	0	.	T	intronic	1	6270570	ENSMUSG00000025907	.	.	113	5	C	C/T	6270570	snp
1	1	0	.	0	.	1	2	0	.	1	5	0	.	A	intronic	1	6271329	ENSMUSG00000025907	.	.	230	8	G	G/A	6271329	snp
0	.	0	.	1	2	0	.	0	.	0	.	0	.	A	intronic	1	6272148	ENSMUSG00000025907	.	.	42.4392	2	G	G/A	6272148	snp
0	.	1	1	0	.	1	1	1	2	1	1	1	1	C	intronic	1	6272509	ENSMUSG00000025907	.	.	190	6	G	G/C	6272509	snp
1	1	1	1	0	.	0	.	0	.	1	1	0	.	C	intronic	1	6273214	ENSMUSG00000025907	.	.	104	5	T	T/C	6273214	snp
0	.	0	.	0	.	0	.	0	.	1	2	1	1	T	intronic	1	6273432	ENSMUSG00000025907	.	.	64	4	G	G/T	6273432	snp
0	.	0	.	0	.	0	.	0	.	0	2	0	1	C	intronic	1	6273440	ENSMUSG00000025907	.	.	3.50446	3	T	T/C	6273440	snp
1	4	1	15	1	11	1	14	1	25	1	16	1	10	G	UTR3	1	6274671	ENSMUSG00000025907	.	.	999	114	A	A/G	6274671	snp
0	1	0	7	0	3	0	9	0	11	0	10	0	1	C	UTR3	1	6274937	ENSMUSG00000025907	.	.	3.35706	48	T	T/C	6274937	snp
0	2	0	6	0	2	0	8	0	8	0	8	0	1	T	UTR3	1	6274949	ENSMUSG00000025907	.	.	8.00111	41	G	G/T	6274949	snp
1	3	1	4	1	3	1	2	1	6	1	10	1	2	G	UTR3	1	6275214	ENSMUSG00000025907	.	.	909	38	T	T/G	6275214	snp
0	.	0	.	0	.	0	.	1	3	0	.	1	1	G	UTR3	1	6275995	ENSMUSG00000025907	.	.	104	4	A	A/G	6275995	snp
0	.	1	1	1	2	0	.	1	4	1	1	1	1	A	UTR3	1	6276169	ENSMUSG00000025907	.	.	307	12	G	G/A	6276169	snp
0	.	0	.	1	2	0	.	0	.	0	.	0	.	G	intergenic	1	6292660	ENSMUSG00000025907(dist=16012),ENSMUSG00000087247(dist=66558)	.	.	59	4	T	T/G	6292660	snp
0	.	0	.	0	.	1	2	0	.	0	.	0	.	C	intergenic	1	6326655	ENSMUSG00000025907(dist=50007),ENSMUSG00000087247(dist=32563)	.	.	42.4392	2	T	T/C	6326655	snp
0	.	0	.	0	2	0	2	0	.	1	1	0	.	A	intergenic	1	6326818	ENSMUSG00000025907(dist=50170),ENSMUSG00000087247(dist=32400)	.	.	4.4879	6	G	G/A	6326818	snp
0	.	0	.	0	.	1	1	0	.	0	.	0	.	G	intergenic	1	6347251	ENSMUSG00000025907(dist=70603),ENSMUSG00000087247(dist=11967)	.	.	5.77749	2	T	T/G	6347251	snp
0	.	0	.	0	.	1	2	0	.	1	3	1	4	T	ncRNA_exonic	1	6429942	ENSMUSG00000103845	.	.	192	9	C	C/T	6429942	snp
0	.	0	.	0	.	1	3	0	.	1	3	1	6	A	ncRNA_exonic	1	6429986	ENSMUSG00000103845	.	.	272	17	T	T/A	6429986	snp
0	.	0	.	0	.	1	3	0	.	1	3	1	6	G	ncRNA_exonic	1	6430013	ENSMUSG00000103845	.	.	272	17	C	C/G	6430013	snp
0	.	0	.	1	1	0	.	0	.	0	.	0	.	T	ncRNA_intronic	1	6434523	ENSMUSG00000103845	.	.	12.6803	1	C	C/T	6434523	snp
0	.	0	.	1	1	0	.	0	.	0	.	0	.	C	ncRNA_intronic	1	6434657	ENSMUSG00000103845	.	.	12.6803	1	T	T/C	6434657	snp
0	.	0	.	1	1	0	.	0	.	0	.	0	.	C	ncRNA_intronic	1	6434673	ENSMUSG00000103845	.	.	12.6803	1	T	T/C	6434673	snp
0	.	1	1	0	.	0	.	0	.	0	.	0	.	A	ncRNA_intronic	1	6435612	ENSMUSG00000103845	.	.	5.06603	1	G	G/A	6435612	snp
1	1	1	1	0	.	0	.	0	.	0	.	0	.	T	ncRNA_intronic	1	6435639	ENSMUSG00000103845	.	.	40.4393	2	C	C/T	6435639	snp
1	3	1	2	0	.	1	1	1	7	1	2	0	.	T	ncRNA_intronic	1	6435680	ENSMUSG00000103845	.	.	323	18	C	C/T	6435680	snp
1	14	1	9	1	4	1	4	1	15	1	2	1	3	A	ncRNA_intronic	1	6435795	ENSMUSG00000103845	.	.	829	53	C	C/A	6435795	snp
1	12	1	8	1	4	1	4	1	9	1	3	1	3	G	ncRNA_intronic	1	6435816	ENSMUSG00000103845	.	.	831	45	A	A/G	6435816	snp
1	1	1	2	0	.	1	2	1	1	1	2	0	.	C	ncRNA_intronic	1	6435854	ENSMUSG00000103845	.	.	151	10	T	T/C	6435854	snp
0	2	1	2	0	.	0	7	0	1	1	1	0	.	T	ncRNA_intronic	1	6435855	ENSMUSG00000103845	.	.	46.7177	16	C	C/T	6435855	snp
1	157	0	326	1	291	1	307	1	323	1	280	1	202	G	ncRNA_intronic	1	6436023	ENSMUSG00000103845	.	.	999	2654	A	A/G	6436023	snp
0	.	0	1	0	.	0	.	1	1	0	.	0	.	T	ncRNA_intronic	1	6436288	ENSMUSG00000103845	.	.	7.32231	2	C	C/T	6436288	snp
0	.	1	1	0	.	0	.	0	.	0	.	0	.	G	ncRNA_intronic	1	6436358	ENSMUSG00000103845	.	.	12.6803	1	A	A/G	6436358	snp
0	.	0	.	0	.	0	.	0	1	0	.	0	2	T	ncRNA_intronic	1	6436723	ENSMUSG00000103845	.	.	3.50507	3	C	C/T	6436723	snp
0	.	0	.	0	.	1	1	1	1	0	.	1	1	C	ncRNA_exonic	1	6440395	ENSMUSG00000103845	.	.	14.5926	4	A	A/C	6440395	snp
0	.	0	.	0	.	1	1	1	1	0	.	1	1	C	ncRNA_exonic	1	6440433	ENSMUSG00000103845	.	.	14.5926	4	T	T/C	6440433	snp
0	.	0	.	0	.	1	1	1	1	0	.	1	1	C	ncRNA_exonic	1	6440436	ENSMUSG00000103845	.	.	14.5926	4	T	T/C	6440436	snp
0	.	0	.	0	.	1	1	1	1	0	.	1	1	T	ncRNA_exonic	1	6440446	ENSMUSG00000103845	.	.	14.5926	4	C	C/T	6440446	snp
0	.	0	.	0	.	0	.	0	.	1	1	0	.	G	ncRNA_exonic	1	6440632	ENSMUSG00000103845	.	.	5.06603	2	A	A/G	6440632	snp
0	.	0	.	0	.	0	.	0	.	1	1	0	.	G	ncRNA_exonic	1	6440680	ENSMUSG00000103845	.	.	5.06603	2	C	C/G	6440680	snp
0	.	0	.	0	.	0	.	1	1	0	.	0	.	G	intronic	1	6663442	ENSMUSG00000033740	.	.	3.24227	1	A	A/G	6663442	snp
0	.	0	.	0	.	0	.	1	1	0	.	0	.	C	intronic	1	6663522	ENSMUSG00000033740	.	.	12.6803	1	T	T/C	6663522	snp
0	.	0	.	0	.	0	.	1	1	0	.	0	.	A	intronic	1	6663523	ENSMUSG00000033740	.	.	12.6803	1	G	G/A	6663523	snp
0	.	0	.	0	.	0	.	1	1	0	.	0	.	T	ncRNA_exonic	1	6923411	ENSMUSG00000102135	.	.	3.24227	1	C	C/T	6923411	snp
0	.	0	.	0	.	0	.	1	1	0	.	0	.	G	ncRNA_exonic	1	6923412	ENSMUSG00000102135	.	.	3.24227	1	A	A/G	6923412	snp
0	1	0	3	0	2	0	6	0	4	0	5	0	7	G	ncRNA_exonic	1	6923518	ENSMUSG00000102135	.	.	21.9038	44	A	A/G	6923518	snp
0	.	1	3	1	2	0	4	1	2	1	3	0	4	A	ncRNA_exonic	1	6923563	ENSMUSG00000102135	.	.	529	31	T	T/A	6923563	snp
0	.	0	.	0	.	0	.	0	.	0	.	1	1	T	downstream	1	6923597	ENSMUSG00000102135	.	.	21.4698	2	C	C/T	6923597	snp
0	.	1	1	0	.	0	.	0	.	0	.	0	.	G	intergenic	1	7046385	ENSMUSG00000103629(dist=9168),ENSMUSG00000051285(dist=42535)	.	.	13.6316	2	A	A/G	7046385	snp
0	.	1	1	0	.	0	.	0	.	0	.	0	.	G	intergenic	1	7046390	ENSMUSG00000103629(dist=9173),ENSMUSG00000051285(dist=42530)	.	.	13.6316	2	A	A/G	7046390	snp
0	.	1	1	0	.	0	.	0	.	0	.	0	.	G	intergenic	1	7053767	ENSMUSG00000103629(dist=16550),ENSMUSG00000051285(dist=35153)	.	.	20.4779	2	A	A/G	7053767	snp
0	.	1	1	0	.	0	.	0	.	0	.	0	.	T	intergenic	1	7055640	ENSMUSG00000103629(dist=18423),ENSMUSG00000051285(dist=33280)	.	.	12.6803	1	C	C/T	7055640	snp
0	.	1	1	0	.	0	.	0	.	0	.	0	.	T	intergenic	1	7056661	ENSMUSG00000103629(dist=19444),ENSMUSG00000051285(dist=32259)	.	.	12.6803	1	G	G/T	7056661	snp
0	.	0	.	1	1	0	.	0	.	0	.	0	.	G	intronic	1	7096743	ENSMUSG00000051285	.	.	12.6803	1	T	T/G	7096743	snp
0	.	0	.	0	.	0	.	0	.	0	.	1	1	T	intronic	1	7119373	ENSMUSG00000051285	.	.	3.24227	2	A	A/T	7119373	snp
0	10	0	10	0	18	0	20	0	29	0	14	0	22	C	exonic	1	7120557	ENSMUSG00000051285	ENSMUSG00000051285:ENSMUST00000061280:exon2:c.T249C:p.S83S,	synonymous SNV	57	139	T	T/C	7120557	snp
0	.	0	.	1	1	0	.	0	.	0	.	0	.	T	intronic	1	7123294	ENSMUSG00000051285	.	.	12.6803	1	C	C/T	7123294	snp
0	.	0	.	0	.	0	.	0	.	1	2	0	.	T	ncRNA_exonic	1	7148206	ENSMUSG00000103509	.	.	37.4396	2	A	A/T	7148206	snp
0	.	1	2	0	1	0	.	0	1	0	.	0	1	T	ncRNA_exonic	1	7148503	ENSMUSG00000103509	.	.	47.6493	8	A	A/T	7148503	snp
0	.	0	.	0	1	0	.	1	1	0	.	0	.	C	ncRNA_exonic	1	7150029	ENSMUSG00000103509	.	.	7.32231	2	T	T/C	7150029	snp
0	.	0	.	0	.	0	.	0	.	1	1	0	.	A	ncRNA_exonic	1	7151003	ENSMUSG00000103509	.	.	11.7407	2	G	G/A	7151003	snp
0	.	1	1	0	.	0	.	0	.	0	.	0	.	C	ncRNA_exonic	1	7151738	ENSMUSG00000103509	.	.	12.6803	1	T	T/C	7151738	snp
0	.	0	.	0	2	0	.	0	.	0	.	0	.	C	intronic	1	7153280	ENSMUSG00000051285	.	.	5.06133	2	G	G/C	7153280	snp
0	.	0	.	0	.	0	2	1	1	0	.	0	.	T	intronic	1	7154024	ENSMUSG00000051285	.	.	14.3434	5	C	C/T	7154024	snp
0	.	0	2	0	.	0	.	0	.	1	1	0	.	C	intronic	1	7155076	ENSMUSG00000051285	.	.	6.33148	3	T	T/C	7155076	snp
0	.	0	.	0	.	0	1	0	2	1	1	0	1	C	UTR3	1	7155182	ENSMUSG00000051285	.	.	4.19078	5	T	T/C	7155182	snp
0	.	1	2	0	1	0	.	0	.	0	.	0	.	G	intronic	1	7159446	ENSMUSG00000051285	.	.	35.1872	3	A	A/G	7159446	snp
0	22	0	23	0	11	0	9	0	21	0	20	0	16	G	UTR3	1	7170521	ENSMUSG00000051285	.	.	186	139	A	A/G	7170521	snp
0	22	0	25	0	11	0	11	0	21	0	17	0	16	C	UTR3	1	7170542	ENSMUSG00000051285	.	.	36.3062	139	T	T/C	7170542	snp
0	18	0	22	0	21	0	15	0	20	0	18	0	16	G	UTR3	1	7172369	ENSMUSG00000051285	.	.	5.84173	162	A	A/G	7172369	snp
0	.	0	7	0	.	0	.	0	5	1	1	0	1	T	UTR3	1	7173273	ENSMUSG00000051285	.	.	3.16119	17	C	C/T	7173273	snp
0	2	0	.	0	2	0	1	0	4	0	1	0	.	T	UTR3	1	7173433	ENSMUSG00000051285	.	.	6.70383	12	G	G/T	7173433	snp
1	20	1	13	1	16	1	17	1	19	1	19	1	13	T	upstream	1	7177699	ENSMUSG00000048538	.	.	999	147	C	C/T	7177699	snp
0	10	0	7	0	18	0	5	0	19	0	10	0	8	A	ncRNA_exonic	1	7177845	ENSMUSG00000048538	.	.	154	97	G	G/A	7177845	snp
1	4	1	3	0	4	1	4	0	5	1	2	1	2	T	ncRNA_exonic	1	7177891	ENSMUSG00000048538	.	.	542	27	C	C/T	7177891	snp
0	2	0	2	0	2	0	5	0	4	0	4	0	2	C	ncRNA_exonic	1	7177912	ENSMUSG00000048538	.	.	16.3849	24	G	G/C	7177912	snp
1	14	1	6	1	6	1	5	1	7	0	9	1	5	G	ncRNA_exonic	1	7177962	ENSMUSG00000048538	.	.	999	60	T	T/G	7177962	snp
0	18	0	8	0	11	0	6	0	10	0	12	0	9	G	ncRNA_exonic	1	7177977	ENSMUSG00000048538	.	.	14.2816	83	A	A/G	7177977	snp
1	5	1	1	1	2	1	4	1	3	1	3	1	1	T	ncRNA_exonic	1	7178197	ENSMUSG00000048538	.	.	568	19	C	C/T	7178197	snp
1	4	1	1	1	2	1	3	1	2	1	3	1	1	A	ncRNA_exonic	1	7178212	ENSMUSG00000048538	.	.	499	19	G	G/A	7178212	snp
0	6	0	1	0	6	0	5	0	2	0	6	0	7	T	ncRNA_exonic	1	7178251	ENSMUSG00000048538	.	.	7.44592	45	G	G/T	7178251	snp
0	3	1	3	1	2	1	1	1	3	0	.	1	3	C	ncRNA_exonic	1	7178463	ENSMUSG00000048538	.	.	408	19	T	T/C	7178463	snp
1	4	1	3	1	6	0	3	0	4	0	.	1	2	G	ncRNA_exonic	1	7178683	ENSMUSG00000048538	.	.	418	26	C	C/G	7178683	snp
1	4	1	1	1	6	1	2	1	1	1	1	1	2	A	ncRNA_exonic	1	7178715	ENSMUSG00000048538	.	.	516	21	G	G/A	7178715	snp
1	1	1	1	0	.	0	.	1	1	1	1	1	1	C	ncRNA_exonic	1	7178906	ENSMUSG00000048538	.	.	140	5	T	T/C	7178906	snp
1	1	0	.	0	.	0	.	1	1	1	1	1	1	T	ncRNA_exonic	1	7178911	ENSMUSG00000048538	.	.	115	5	C	C/T	7178911	snp
0	.	1	2	1	5	0	.	1	1	1	2	1	1	G	ncRNA_exonic	1	7178989	ENSMUSG00000048538	.	.	316	13	C	C/G	7178989	snp
0	.	1	3	1	5	0	.	1	2	1	2	1	1	A	ncRNA_exonic	1	7178999	ENSMUSG00000048538	.	.	350	15	G	G/A	7178999	snp
0	1	0	3	0	5	0	1	0	2	0	2	0	2	C	ncRNA_exonic	1	7179019	ENSMUSG00000048538	.	.	5.85703	23	T	T/C	7179019	snp
0	.	1	2	1	4	1	1	1	2	1	4	0	.	C	downstream	1	7179141	ENSMUSG00000048538	.	.	307	15	T	T/C	7179141	snp
0	.	1	2	1	4	1	1	1	2	1	4	0	.	A	downstream	1	7179149	ENSMUSG00000048538	.	.	303	14	C	C/A	7179149	snp
0	.	1	1	1	1	0	.	1	1	1	1	0	.	T	downstream	1	7179171	ENSMUSG00000048538	.	.	77	5	C	C/T	7179171	snp
0	.	0	.	1	1	0	.	0	.	0	.	0	.	G	downstream	1	7179234	ENSMUSG00000048538	.	.	4.40399	1	A	A/G	7179234	snp
0	.	0	.	0	.	0	.	0	.	0	.	1	1	T	downstream	1	7179270	ENSMUSG00000048538	.	.	3.24227	1	C	C/T	7179270	snp
1	1	0	.	0	.	0	.	1	1	0	.	1	1	G	downstream	1	7179340	ENSMUSG00000048538	.	.	76	4	C	C/G	7179340	snp
1	1	0	.	0	.	0	.	1	1	0	.	1	1	T	downstream	1	7179342	ENSMUSG00000048538	.	.	76	4	G	G/T	7179342	snp
0	.	1	1	1	1	0	.	0	.	0	.	1	1	C	downstream	1	7179455	ENSMUSG00000048538	.	.	59	3	T	T/C	7179455	snp
0	.	1	1	1	1	0	.	0	.	0	.	1	1	C	downstream	1	7179456	ENSMUSG00000048538	.	.	69	3	T	T/C	7179456	snp
0	.	1	1	1	1	0	.	1	1	0	.	1	1	G	downstream	1	7179467	ENSMUSG00000048538	.	.	106	5	T	T/G	7179467	snp
0	.	0	.	0	.	0	.	0	.	1	1	0	.	G	ncRNA_intronic	1	7367869	ENSMUSG00000097797	.	.	12.6803	1	A	A/G	7367869	snp
0	.	0	.	1	1	0	.	0	.	1	1	1	1	T	ncRNA_exonic	1	7397839	ENSMUSG00000097797	.	.	86	3	G	G/T	7397839	snp
0	.	0	.	0	.	0	.	0	1	0	.	1	1	A	intergenic	1	7479057	ENSMUSG00000103498(dist=67064),ENSMUSG00000103067(dist=18911)	.	.	7.32915	2	G	G/A	7479057	snp
1	3	0	.	0	.	1	2	1	5	0	.	1	3	T	intergenic	1	7480238	ENSMUSG00000103498(dist=68245),ENSMUSG00000103067(dist=17730)	.	.	347	13	G	G/T	7480238	snp
0	.	0	.	0	.	0	.	1	1	0	.	0	.	C	intergenic	1	7615906	ENSMUSG00000104226(dist=16433),ENSMUSG00000103903(dist=48175)	.	.	12.6803	1	T	T/C	7615906	snp
0	.	0	.	0	.	0	.	1	1	0	.	0	.	A	intergenic	1	7616071	ENSMUSG00000104226(dist=16598),ENSMUSG00000103903(dist=48010)	.	.	12.6803	1	T	T/A	7616071	snp
0	.	0	.	0	.	0	.	1	1	0	.	0	.	T	intergenic	1	7616072	ENSMUSG00000104226(dist=16599),ENSMUSG00000103903(dist=48009)	.	.	12.6803	1	C	C/T	7616072	snp
0	.	0	.	0	.	0	.	0	.	1	1	0	.	G	intergenic	1	7617246	ENSMUSG00000104226(dist=17773),ENSMUSG00000103903(dist=46835)	.	.	6.5338	1	A	A/G	7617246	snp
0	.	0	.	0	.	0	.	0	.	1	1	0	.	A	intergenic	1	7617305	ENSMUSG00000104226(dist=17832),ENSMUSG00000103903(dist=46776)	.	.	6.5338	1	G	G/A	7617305	snp
0	.	0	.	0	.	0	.	0	.	1	1	0	.	A	intergenic	1	7617335	ENSMUSG00000104226(dist=17862),ENSMUSG00000103903(dist=46746)	.	.	6.5338	1	G	G/A	7617335	snp
0	.	0	.	1	1	1	1	0	.	1	2	1	1	G	intergenic	1	7618023	ENSMUSG00000104226(dist=18550),ENSMUSG00000103903(dist=46058)	.	.	59	5	A	A/G	7618023	snp
0	.	0	.	1	1	1	1	0	.	1	2	1	1	A	intergenic	1	7618037	ENSMUSG00000104226(dist=18564),ENSMUSG00000103903(dist=46044)	.	.	59	5	G	G/A	7618037	snp
1	1	1	1	1	1	1	1	1	1	1	2	1	1	G	intergenic	1	7618061	ENSMUSG00000104226(dist=18588),ENSMUSG00000103903(dist=46020)	.	.	148	10	A	A/G	7618061	snp
1	1	1	1	1	1	1	1	1	1	1	2	1	1	G	intergenic	1	7618063	ENSMUSG00000104226(dist=18590),ENSMUSG00000103903(dist=46018)	.	.	148	10	A	A/G	7618063	snp
1	6	1	1	1	1	1	2	1	4	1	4	1	2	A	intergenic	1	7618111	ENSMUSG00000104226(dist=18638),ENSMUSG00000103903(dist=45970)	.	.	527	20	G	G/A	7618111	snp
1	1	0	.	0	.	0	.	0	.	0	.	0	.	G	intergenic	1	7618500	ENSMUSG00000104226(dist=19027),ENSMUSG00000103903(dist=45581)	.	.	12.6803	1	A	A/G	7618500	snp
1	1	0	.	0	.	0	.	0	.	0	.	0	.	A	intergenic	1	7618530	ENSMUSG00000104226(dist=19057),ENSMUSG00000103903(dist=45551)	.	.	3.24227	1	G	G/A	7618530	snp
0	1	0	3	0	1	0	.	0	2	0	3	0	.	C	intergenic	1	7618923	ENSMUSG00000104226(dist=19450),ENSMUSG00000103903(dist=45158)	.	.	49.5553	11	T	T/C	7618923	snp
0	.	0	2	1	1	0	.	0	1	0	2	0	.	T	intergenic	1	7619003	ENSMUSG00000104226(dist=19530),ENSMUSG00000103903(dist=45078)	.	.	3.84117	7	C	C/T	7619003	snp
0	.	0	.	0	.	0	.	1	1	0	.	0	.	G	intergenic	1	7708153	ENSMUSG00000103903(dist=43192),ENSMUSG00000103557(dist=20708)	.	.	6.5338	1	A	A/G	7708153	snp
0	.	0	.	0	.	0	.	0	.	1	1	0	.	T	intergenic	1	7709232	ENSMUSG00000103903(dist=44271),ENSMUSG00000103557(dist=19629)	.	.	3.24227	1	C	C/T	7709232	snp
1	3	1	3	1	7	1	6	1	8	1	2	1	3	T	intergenic	1	7709370	ENSMUSG00000103903(dist=44409),ENSMUSG00000103557(dist=19491)	.	.	936	62	C	C/T	7709370	snp
1	2	1	1	1	5	1	3	1	7	1	1	1	2	T	intergenic	1	7709436	ENSMUSG00000103903(dist=44475),ENSMUSG00000103557(dist=19425)	.	.	575	23	C	C/T	7709436	snp
1	2	0	.	1	2	0	.	1	1	0	.	0	.	C	intergenic	1	7709484	ENSMUSG00000103903(dist=44523),ENSMUSG00000103557(dist=19377)	.	.	116	5	A	A/C	7709484	snp
0	.	0	.	0	.	0	.	1	1	0	.	0	.	A	intergenic	1	7947156	ENSMUSG00000103557(dist=216591),ENSMUSG00000025909(dist=414319)	.	.	12.6803	1	G	G/A	7947156	snp
0	.	0	.	0	.	0	.	1	1	0	.	0	.	G	intergenic	1	7947424	ENSMUSG00000103557(dist=216859),ENSMUSG00000025909(dist=414051)	.	.	12.6803	2	A	A/G	7947424	snp
0	.	0	.	0	.	0	.	0	.	1	1	0	.	A	intergenic	1	7948510	ENSMUSG00000103557(dist=217945),ENSMUSG00000025909(dist=412965)	.	.	21.4698	3	G	G/A	7948510	snp
0	.	0	.	0	1	0	.	0	.	0	2	1	1	A	intergenic	1	7948532	ENSMUSG00000103557(dist=217967),ENSMUSG00000025909(dist=412943)	.	.	8.32674	5	C	C/A	7948532	snp
0	.	0	.	0	.	0	.	0	.	1	1	1	1	T	intergenic	1	7948693	ENSMUSG00000103557(dist=218128),ENSMUSG00000025909(dist=412782)	.	.	25.4511	2	C	C/T	7948693	snp
0	.	0	.	0	.	0	.	0	.	1	1	1	1	C	intergenic	1	7948698	ENSMUSG00000103557(dist=218133),ENSMUSG00000025909(dist=412777)	.	.	37.4396	2	T	T/C	7948698	snp
0	.	1	1	1	2	1	2	0	.	1	1	0	.	G	intergenic	1	7949048	ENSMUSG00000103557(dist=218483),ENSMUSG00000025909(dist=412427)	.	.	127	12	T	T/G	7949048	snp
0	.	0	1	0	.	1	1	1	1	0	.	0	.	A	intergenic	1	7996945	ENSMUSG00000103557(dist=266380),ENSMUSG00000025909(dist=364530)	.	.	41.1672	3	G	G/A	7996945	snp
0	.	0	1	0	.	1	1	1	1	0	.	0	.	C	intergenic	1	7996948	ENSMUSG00000103557(dist=266383),ENSMUSG00000025909(dist=364527)	.	.	41.1672	3	A	A/C	7996948	snp
1	1	1	4	0	.	0	.	1	1	0	.	0	.	T	intergenic	1	7997266	ENSMUSG00000103557(dist=266701),ENSMUSG00000025909(dist=364209)	.	.	138	7	A	A/T	7997266	snp
0	2	1	4	0	.	0	.	1	1	0	.	0	.	T	intergenic	1	7997272	ENSMUSG00000103557(dist=266707),ENSMUSG00000025909(dist=364203)	.	.	125	8	C	C/T	7997272	snp
0	2	0	4	1	1	0	.	0	1	0	.	0	.	G	intergenic	1	7997284	ENSMUSG00000103557(dist=266719),ENSMUSG00000025909(dist=364191)	.	.	23.1192	10	A	A/G	7997284	snp
1	1	0	3	1	1	0	.	1	2	0	.	0	.	G	intergenic	1	7997390	ENSMUSG00000103557(dist=266825),ENSMUSG00000025909(dist=364085)	.	.	125	14	C	C/G	7997390	snp
1	1	0	.	1	1	0	.	1	1	0	.	0	.	C	intergenic	1	7997397	ENSMUSG00000103557(dist=266832),ENSMUSG00000025909(dist=364078)	.	.	46.4391	15	A	A/C	7997397	snp
0	.	1	1	1	1	1	1	1	4	0	.	0	.	G	intergenic	1	7997449	ENSMUSG00000103557(dist=266884),ENSMUSG00000025909(dist=364026)	.	.	217	12	A	A/G	7997449	snp
0	.	0	.	0	.	0	.	1	1	0	.	0	.	C	intergenic	1	7997911	ENSMUSG00000103557(dist=267346),ENSMUSG00000025909(dist=363564)	.	.	12.6803	1	T	T/C	7997911	snp
0	.	0	.	0	.	0	.	1	1	0	.	0	.	A	intergenic	1	7997940	ENSMUSG00000103557(dist=267375),ENSMUSG00000025909(dist=363535)	.	.	12.6803	1	G	G/A	7997940	snp
0	.	0	.	0	.	0	.	0	.	1	1	0	.	G	intergenic	1	7998217	ENSMUSG00000103557(dist=267652),ENSMUSG00000025909(dist=363258)	.	.	12.6803	1	A	A/G	7998217	snp
0	.	0	.	0	.	0	.	0	.	1	1	0	.	T	intergenic	1	7998228	ENSMUSG00000103557(dist=267663),ENSMUSG00000025909(dist=363247)	.	.	12.6803	1	A	A/T	7998228	snp
0	1	0	.	0	1	1	1	0	.	0	.	0	.	T	intergenic	1	8158193	ENSMUSG00000103557(dist=427628),ENSMUSG00000025909(dist=203282)	.	.	13.3653	4	C	C/T	8158193	snp
1	1	0	.	1	1	0	1	0	.	0	.	0	.	G	intergenic	1	8158199	ENSMUSG00000103557(dist=427634),ENSMUSG00000025909(dist=203276)	.	.	33.1635	4	A	A/G	8158199	snp
0	2	0	.	0	.	0	1	0	1	0	.	1	2	C	intergenic	1	8158820	ENSMUSG00000103557(dist=428255),ENSMUSG00000025909(dist=202655)	.	.	30.0738	6	T	T/C	8158820	snp
0	2	0	1	0	.	0	1	0	1	1	1	1	4	T	intergenic	1	8158874	ENSMUSG00000103557(dist=428309),ENSMUSG00000025909(dist=202601)	.	.	96	10	C	C/T	8158874	snp
0	2	0	4	1	1	0	2	0	1	1	1	1	2	A	intergenic	1	8158940	ENSMUSG00000103557(dist=428375),ENSMUSG00000025909(dist=202535)	.	.	197	13	T	T/A	8158940	snp
1	3	0	5	1	1	1	3	1	1	1	1	0	.	G	intergenic	1	8158997	ENSMUSG00000103557(dist=428432),ENSMUSG00000025909(dist=202478)	.	.	331	15	A	A/G	8158997	snp
0	8	0	9	0	2	0	4	0	6	0	.	0	3	A	intergenic	1	8159105	ENSMUSG00000103557(dist=428540),ENSMUSG00000025909(dist=202370)	.	.	106	33	G	G/A	8159105	snp
1	6	0	10	1	2	1	3	1	5	0	.	1	3	G	intergenic	1	8159118	ENSMUSG00000103557(dist=428553),ENSMUSG00000025909(dist=202357)	.	.	617	30	A	A/G	8159118	snp
0	.	1	3	0	1	0	.	1	1	0	.	1	3	G	intergenic	1	8159186	ENSMUSG00000103557(dist=428621),ENSMUSG00000025909(dist=202289)	.	.	127	9	A	A/G	8159186	snp
1	8	1	12	1	1	1	6	1	7	1	2	1	7	C	intergenic	1	8159251	ENSMUSG00000103557(dist=428686),ENSMUSG00000025909(dist=202224)	.	.	870	46	T	T/C	8159251	snp
1	8	1	13	1	1	1	6	1	7	1	2	1	7	A	intergenic	1	8159336	ENSMUSG00000103557(dist=428771),ENSMUSG00000025909(dist=202139)	.	.	867	46	G	G/A	8159336	snp
0	8	0	13	1	1	0	6	0	7	0	2	0	7	A	intergenic	1	8159337	ENSMUSG00000103557(dist=428772),ENSMUSG00000025909(dist=202138)	.	.	78	46	G	G/A	8159337	snp
1	2	0	.	0	.	0	.	1	1	1	1	0	.	T	intergenic	1	8161889	ENSMUSG00000103557(dist=431324),ENSMUSG00000025909(dist=199586)	.	.	98	4	C	C/T	8161889	snp
1	2	1	2	0	.	1	1	1	3	1	2	1	1	T	intergenic	1	8161994	ENSMUSG00000103557(dist=431429),ENSMUSG00000025909(dist=199481)	.	.	329	12	C	C/T	8161994	snp
0	.	0	2	0	1	0	2	0	3	1	1	0	1	A	intergenic	1	8162791	ENSMUSG00000103557(dist=432226),ENSMUSG00000025909(dist=198684)	.	.	65	17	G	G/A	8162791	snp
0	.	1	2	1	1	1	4	1	3	1	1	1	1	C	intergenic	1	8162827	ENSMUSG00000103557(dist=432262),ENSMUSG00000025909(dist=198648)	.	.	374	22	T	T/C	8162827	snp
0	.	1	2	1	1	1	4	1	3	1	2	1	1	T	intergenic	1	8162900	ENSMUSG00000103557(dist=432335),ENSMUSG00000025909(dist=198575)	.	.	400	18	A	A/T	8162900	snp
0	.	0	.	0	.	0	.	0	.	0	.	1	1	A	intronic	1	8660459	ENSMUSG00000025909	.	.	12.6803	1	G	G/A	8660459	snp
0	.	0	.	0	.	0	.	0	.	1	1	0	.	C	intronic	1	8690772	ENSMUSG00000025909	.	.	12.6803	1	A	A/C	8690772	snp
0	.	0	.	0	.	1	2	0	.	1	1	0	.	G	intronic	1	8690833	ENSMUSG00000025909	.	.	79	3	C	C/G	8690833	snp
1	89	1	117	1	137	1	131	1	95	1	108	1	102	G	intronic	1	8792179	ENSMUSG00000025909	.	.	999	929	A	A/G	8792179	snp
0	.	1	1	0	.	0	.	0	.	0	.	0	.	G	intronic	1	8892483	ENSMUSG00000025909	.	.	12.6803	1	A	A/G	8892483	snp
0	.	0	1	0	.	0	.	1	1	0	.	1	1	A	intronic	1	9235622	ENSMUSG00000025909	.	.	41.1672	3	G	G/A	9235622	snp
0	.	1	1	0	2	0	.	0	.	0	.	1	1	T	intronic	1	9235806	ENSMUSG00000025909	.	.	52	5	C	C/T	9235806	snp
0	1	1	1	0	.	0	.	0	.	1	1	0	.	T	intronic	1	9237170	ENSMUSG00000025909	.	.	41.1713	3	C	C/T	9237170	snp
1	1	0	.	0	.	0	.	0	.	0	.	0	.	T	intronic	1	9237272	ENSMUSG00000025909	.	.	10.8156	1	C	C/T	9237272	snp
1	1	0	.	0	.	0	.	0	.	0	.	0	.	A	intronic	1	9237286	ENSMUSG00000025909	.	.	10.8156	1	G	G/A	9237286	snp
1	1	0	.	0	.	0	.	0	.	0	.	0	.	T	intronic	1	9237296	ENSMUSG00000025909	.	.	3.24227	1	A	A/T	9237296	snp
0	.	0	.	1	1	0	.	0	.	0	.	0	.	A	intronic	1	9237338	ENSMUSG00000025909	.	.	12.6803	1	G	G/A	9237338	snp
0	.	0	.	1	1	0	.	0	.	0	.	0	.	A	intronic	1	9237340	ENSMUSG00000025909	.	.	12.6803	1	G	G/A	9237340	snp
0	.	0	.	1	1	0	.	0	.	0	.	0	.	T	intronic	1	9239531	ENSMUSG00000025909	.	.	12.6803	1	A	A/T	9239531	snp
0	.	0	.	1	1	0	.	0	.	0	.	0	.	T	intronic	1	9239534	ENSMUSG00000025909	.	.	12.6803	1	C	C/T	9239534	snp
0	.	0	.	0	.	1	1	0	.	0	.	0	.	C	intergenic	1	9425756	ENSMUSG00000101571(dist=27069),ENSMUSG00000104428(dist=13985)	.	.	21.4698	2	T	T/C	9425756	snp
0	.	0	.	0	.	0	1	0	.	1	1	0	.	G	intergenic	1	9495303	ENSMUSG00000065625(dist=36531),ENSMUSG00000103411(dist=4035)	.	.	7.32231	2	A	A/G	9495303	snp
1	1	0	.	0	.	0	.	0	.	0	.	0	.	C	upstream	1	9502148	ENSMUSG00000103411	.	.	12.6803	1	T	T/C	9502148	snp
0	.	1	1	0	.	0	.	0	.	0	.	0	.	G	intergenic	1	9515903	ENSMUSG00000103411(dist=14381),ENSMUSG00000061024(dist=29505)	.	.	16.5364	2	A	A/G	9515903	snp
0	.	0	.	0	.	0	.	0	.	0	.	1	1	A	intergenic	1	9521419	ENSMUSG00000103411(dist=19897),ENSMUSG00000061024(dist=23989)	.	.	3.24227	1	T	T/A	9521419	snp
0	.	1	1	0	1	0	.	0	.	0	3	0	.	T	intergenic	1	9525754	ENSMUSG00000103411(dist=24232),ENSMUSG00000061024(dist=19654)	.	.	4.70524	6	A	A/T	9525754	snp
0	.	0	1	0	.	0	.	1	1	0	.	0	.	A	intergenic	1	9529078	ENSMUSG00000103411(dist=27556),ENSMUSG00000061024(dist=16330)	.	.	7.32231	2	C	C/A	9529078	snp
1	3	1	2	0	.	0	.	0	.	0	.	0	.	A	intergenic	1	9542716	ENSMUSG00000103411(dist=41194),ENSMUSG00000061024(dist=2692)	.	.	126	5	G	G/A	9542716	snp
0	.	0	.	0	.	0	1	0	.	0	4	0	.	A	intergenic	1	9543320	ENSMUSG00000103411(dist=41798),ENSMUSG00000061024(dist=2088)	.	.	25.9531	5	C	C/A	9543320	snp
0	163	0	99	0	204	0	156	0	169	0	116	0	102	G	UTR3	1	9547155	ENSMUSG00000061024	.	.	4.33872	1245	A	A/G	9547155	snp
0	1	0	1	0	1	0	3	0	6	0	.	0	3	T	UTR3	1	9547413	ENSMUSG00000061024	.	.	14.2081	16	A	A/T	9547413	snp
0	.	1	3	0	.	0	.	0	.	0	.	0	.	C	intronic	1	9549479	ENSMUSG00000025911	.	.	67	3	T	T/C	9549479	snp
0	.	1	3	0	.	0	.	0	.	0	.	0	.	C	intronic	1	9549819	ENSMUSG00000025911	.	.	67	3	T	T/C	9549819	snp
0	.	0	.	1	1	0	5	0	.	0	5	0	.	A	intronic	1	9556047	ENSMUSG00000025911	.	.	3.4847	13	T	T/A	9556047	snp
0	1	0	8	0	6	0	9	0	5	0	7	0	.	G	intronic	1	9557431	ENSMUSG00000025911	.	.	5.85742	39	C	C/G	9557431	snp
0	1	0	8	0	6	0	9	0	5	0	7	0	.	G	intronic	1	9557432	ENSMUSG00000025911	.	.	5.91795	39	A	A/G	9557432	snp
0	2	0	4	0	6	0	6	0	3	0	6	0	.	G	intronic	1	9557699	ENSMUSG00000025911	.	.	4.88027	29	C	C/G	9557699	snp
1	3	0	2	0	.	0	1	0	1	0	2	0	.	A	intronic	1	9559434	ENSMUSG00000025911	.	.	52	10	G	G/A	9559434	snp
0	.	0	.	0	.	0	.	0	.	1	1	0	.	C	ncRNA_intronic	1	9570248	ENSMUSG00000079671	.	.	3.24227	1	T	T/C	9570248	snp
0	.	0	1	0	1	0	2	0	3	0	.	1	2	T	ncRNA_exonic	1	9574825	ENSMUSG00000081441	.	.	28.2194	10	G	G/T	9574825	snp
0	.	1	1	1	1	0	1	0	1	0	.	1	2	G	ncRNA_exonic	1	9574830	ENSMUSG00000081441	.	.	89	7	A	A/G	9574830	snp
1	2	1	3	0	.	0	.	0	.	0	.	0	.	C	ncRNA_exonic	1	9575358	ENSMUSG00000081441	.	.	110	5	T	T/C	9575358	snp
1	3	0	17	0	10	0	7	0	7	0	6	0	3	A	ncRNA_exonic	1	9575640	ENSMUSG00000081441	.	.	148	60	G	G/A	9575640	snp
1	2	0	6	1	1	0	1	0	.	0	1	0	.	A	ncRNA_exonic	1	9575641	ENSMUSG00000081441	.	.	181	16	T	T/A	9575641	snp
0	.	0	3	0	.	0	2	0	4	0	2	0	2	A	ncRNA_intronic	1	9575857	ENSMUSG00000079671	.	.	6.22031	19	G	G/A	9575857	snp
0	4	0	15	0	6	0	5	0	13	0	11	0	5	C	ncRNA_UTR3	1	9576548	ENSMUSG00000025911	.	.	41.8109	66	T	T/C	9576548	snp
0	2	0	15	0	2	0	.	0	6	0	1	0	1	C	ncRNA_UTR3	1	9576614	ENSMUSG00000025911	.	.	39.1738	34	T	T/C	9576614	snp
0	.	0	4	0	2	0	.	0	2	0	.	0	2	T	ncRNA_UTR3	1	9576698	ENSMUSG00000025911	.	.	4.17432	14	C	C/T	9576698	snp
0	.	0	.	0	.	0	.	0	2	0	.	0	2	C	ncRNA_UTR3	1	9577482	ENSMUSG00000025911	.	.	3.19307	6	T	T/C	9577482	snp
0	.	0	.	0	.	0	.	1	1	0	.	0	.	T	ncRNA_intronic	1	9607275	ENSMUSG00000079671	.	.	12.6803	1	A	A/T	9607275	snp
0	.	0	.	0	.	0	.	0	.	1	1	0	.	C	ncRNA_intronic	1	9607867	ENSMUSG00000079671	.	.	12.6803	1	T	T/C	9607867	snp
0	.	0	.	0	.	0	.	0	.	1	1	0	.	C	ncRNA_intronic	1	9608111	ENSMUSG00000079671	.	.	12.6803	1	T	T/C	9608111	snp
0	.	0	.	0	.	0	.	0	.	1	1	0	.	C	ncRNA_intronic	1	9608115	ENSMUSG00000079671	.	.	12.6803	1	T	T/C	9608115	snp
1	1	1	1	0	.	0	.	0	.	1	2	0	.	G	ncRNA_intronic	1	9613290	ENSMUSG00000079671	.	.	94	4	A	A/G	9613290	snp
0	.	1	1	0	.	0	.	0	.	0	.	0	.	T	ncRNA_intronic	1	9616266	ENSMUSG00000079671	.	.	12.6803	1	A	A/T	9616266	snp
0	5	0	32	0	24	0	31	0	25	0	38	0	4	T	ncRNA_exonic	1	9619614	ENSMUSG00000079671	.	.	81	168	G	G/T	9619614	snp
0	.	1	1	0	1	0	.	0	2	0	6	0	.	A	ncRNA_intronic	1	9623062	ENSMUSG00000079671	.	.	3.48429	12	C	C/A	9623062	snp
0	.	1	2	0	.	0	.	0	.	0	.	0	.	G	ncRNA_intronic	1	9630165	ENSMUSG00000079671	.	.	59	4	C	C/G	9630165	snp
0	5	0	12	0	8	0	7	0	10	0	4	0	2	T	UTR3	1	9667998	ENSMUSG00000025912	.	.	26.5714	72	C	C/T	9667998	snp
0	8	0	10	0	2	0	2	0	7	0	8	0	3	G	UTR3	1	9669634	ENSMUSG00000025912	.	.	44.9618	42	A	A/G	9669634	snp
0	7	0	7	0	4	0	4	0	2	0	8	0	1	T	UTR3	1	9669739	ENSMUSG00000025912	.	.	10.9059	44	G	G/T	9669739	snp
0	2	0	.	0	.	0	.	0	.	1	1	0	.	G	intronic	1	9670264	ENSMUSG00000025912	.	.	14.3434	4	A	A/G	9670264	snp
0	7	0	6	0	8	0	7	0	6	0	8	0	4	A	exonic	1	9671613	ENSMUSG00000025912	ENSMUSG00000025912:ENSMUST00000088658:exon15:c.C2093T:p.P698L,	nonsynonymous SNV	12.2222	53	G	G/A	9671613	snp
0	14	0	8	0	2	0	2	0	12	0	13	0	3	T	exonic	1	9673130	ENSMUSG00000025912	ENSMUSG00000025912:ENSMUST00000088658:exon12:c.G1696A:p.E566K,ENSMUSG00000025912:ENSMUST00000115468:exon12:c.G1696A:p.E566K,	nonsynonymous SNV	19.9671	54	C	C/T	9673130	snp
0	6	0	11	0	2	0	8	0	10	0	13	0	1	C	exonic	1	9676140	ENSMUSG00000025912	ENSMUSG00000025912:ENSMUST00000088658:exon10:c.A1294G:p.T432A,ENSMUSG00000025912:ENSMUST00000115468:exon10:c.A1294G:p.T432A,	nonsynonymous SNV	13.0174	60	T	T/C	9676140	snp
0	9	0	14	0	5	0	13	0	6	0	8	0	1	G	exonic	1	9676205	ENSMUSG00000025912	ENSMUSG00000025912:ENSMUST00000088658:exon10:c.T1229C:p.V410A,ENSMUSG00000025912:ENSMUST00000115468:exon10:c.T1229C:p.V410A,	nonsynonymous SNV	16.073	59	A	A/G	9676205	snp
0	4	0	8	0	2	0	9	0	3	0	2	0	6	A	exonic	1	9681816	ENSMUSG00000025912	ENSMUSG00000025912:ENSMUST00000088658:exon8:c.A833T:p.E278V,ENSMUSG00000025912:ENSMUST00000115468:exon8:c.A833T:p.E278V,	nonsynonymous SNV	5.44126	35	T	T/A	9681816	snp
0	.	1	2	0	.	0	.	0	.	0	.	0	.	G	intronic	1	9682389	ENSMUSG00000025912	.	.	32.4413	2	A	A/G	9682389	snp
0	4	0	.	0	.	0	1	0	1	0	.	1	1	A	intronic	1	9683694	ENSMUSG00000025912	.	.	3.89195	9	G	G/A	9683694	snp
0	.	0	.	1	2	0	.	0	.	0	.	0	.	T	intergenic	1	9713473	ENSMUSG00000025912(dist=13264),ENSMUSG00000045210(dist=5149)	.	.	59	4	G	G/T	9713473	snp
0	.	1	1	0	.	0	.	0	.	0	.	0	.	G	intergenic	1	9717194	ENSMUSG00000025912(dist=16985),ENSMUSG00000045210(dist=1428)	.	.	12.6803	1	T	T/G	9717194	snp
0	.	0	.	0	.	0	.	0	1	1	1	0	.	G	UTR3	1	9718837	ENSMUSG00000045210	.	.	15.5548	3	A	A/G	9718837	snp
0	.	0	.	0	.	0	.	1	2	0	.	0	.	A	UTR3	1	9719633	ENSMUSG00000045210	.	.	42.4392	2	G	G/A	9719633	snp
0	.	0	.	0	.	0	.	1	2	0	.	0	.	G	UTR3	1	9719634	ENSMUSG00000045210	.	.	32.4413	2	A	A/G	9719634	snp
0	.	0	.	0	.	1	3	1	6	1	5	1	4	A	UTR3	1	9720461	ENSMUSG00000045210	.	.	485	19	G	G/A	9720461	snp
1	5	1	8	1	4	1	10	1	4	1	12	1	3	T	UTR3	1	9721042	ENSMUSG00000045210	.	.	999	58	A	A/T	9721042	snp
0	14	0	18	0	4	0	8	0	10	0	16	0	8	A	UTR3	1	9721125	ENSMUSG00000045210	.	.	3.16547	83	G	G/A	9721125	snp
0	13	0	16	0	4	0	6	0	9	0	8	0	6	A	UTR3	1	9721232	ENSMUSG00000045210	.	.	56	77	G	G/A	9721232	snp
0	14	0	16	0	5	0	6	0	10	0	8	0	6	A	UTR3	1	9721256	ENSMUSG00000045210	.	.	32.8264	82	C	C/A	9721256	snp
1	11	1	8	1	5	1	7	1	11	1	8	1	6	T	UTR3	1	9721434	ENSMUSG00000045210	.	.	999	71	C	C/T	9721434	snp
1	12	1	16	1	12	1	12	1	15	1	15	1	10	A	UTR3	1	9722140	ENSMUSG00000045210	.	.	999	118	T	T/A	9722140	snp
1	10	1	6	1	12	1	10	1	11	1	14	1	11	G	UTR3	1	9722387	ENSMUSG00000045210	.	.	999	101	A	A/G	9722387	snp
1	6	1	9	1	4	1	7	1	11	1	8	1	4	A	UTR3	1	9722519	ENSMUSG00000045210	.	.	999	60	G	G/A	9722519	snp
1	4	1	10	1	4	1	8	1	10	1	7	1	5	A	UTR3	1	9722565	ENSMUSG00000045210	.	.	999	51	G	G/A	9722565	snp
1	3	1	9	1	11	1	9	1	16	1	18	1	5	C	UTR3	1	9723022	ENSMUSG00000045210	.	.	999	84	A	A/C	9723022	snp
1	13	1	15	1	18	1	17	1	15	1	37	1	17	C	UTR3	1	9723379	ENSMUSG00000045210	.	.	999	174	T	T/C	9723379	snp
1	18	0	21	1	19	1	28	1	23	1	31	1	14	T	UTR3	1	9723561	ENSMUSG00000045210	.	.	999	172	C	C/T	9723561	snp
0	35	0	28	0	35	0	17	0	33	0	29	0	32	C	UTR3	1	9724198	ENSMUSG00000045210	.	.	7.6317	250	T	T/C	9724198	snp
1	74	1	58	1	46	1	66	1	93	1	74	1	42	G	exonic	1	9724699	ENSMUSG00000045210	ENSMUSG00000045210:ENSMUST00000057438:exon3:c.T3446C:p.V1149A,	nonsynonymous SNV	999	532	A	A/G	9724699	snp
0	.	0	.	0	.	0	.	0	.	0	.	1	1	T	intronic	1	9726476	ENSMUSG00000045210	.	.	13.6316	2	C	C/T	9726476	snp
0	.	0	.	0	.	0	.	0	.	0	.	1	1	C	intronic	1	9726537	ENSMUSG00000045210	.	.	13.6316	2	T	T/C	9726537	snp
0	.	0	.	0	.	1	1	0	.	0	.	0	.	C	intronic	1	9729665	ENSMUSG00000045210	.	.	6.5338	1	T	T/C	9729665	snp
0	.	0	.	0	.	1	1	0	.	0	.	0	.	C	intronic	1	9729666	ENSMUSG00000045210	.	.	6.5338	1	T	T/C	9729666	snp
0	.	0	.	0	.	1	1	0	.	0	.	0	.	C	intronic	1	9729678	ENSMUSG00000045210	.	.	6.5338	1	T	T/C	9729678	snp
0	.	0	.	0	.	0	.	1	2	0	.	0	.	C	intronic	1	9730638	ENSMUSG00000045210	.	.	42.4392	2	A	A/C	9730638	snp
1	27	1	25	1	26	1	37	1	31	1	32	1	26	C	exonic	1	9746594	ENSMUSG00000045210	ENSMUSG00000045210:ENSMUST00000057438:exon1:c.A1563G:p.V521V,	synonymous SNV	999	244	T	T/C	9746594	snp
0	19	0	35	0	23	0	25	0	40	0	39	0	32	C	exonic	1	9748053	ENSMUSG00000045210	ENSMUSG00000045210:ENSMUST00000057438:exon1:c.T104G:p.L35R,	nonsynonymous SNV	37.1068	239	A	A/C	9748053	snp
1	1	0	.	1	3	1	2	1	4	1	3	0	.	C	ncRNA_exonic	1	9750397	ENSMUSG00000097893	.	.	369	14	T	T/C	9750397	snp
0	.	0	.	0	.	0	.	1	1	0	.	0	.	G	ncRNA_intronic	1	9750707	ENSMUSG00000097893	.	.	12.6803	1	A	A/G	9750707	snp
0	.	0	.	0	.	0	.	0	.	1	1	0	.	T	ncRNA_exonic	1	9771153	ENSMUSG00000097893	.	.	21.4698	2	C	C/T	9771153	snp
1	6	0	.	1	1	0	.	1	1	0	.	0	.	A	ncRNA_intronic	1	9771789	ENSMUSG00000097893	.	.	189	8	G	G/A	9771789	snp
0	.	1	1	0	.	0	.	0	.	0	.	0	.	T	ncRNA_intronic	1	9772055	ENSMUSG00000097893	.	.	12.6803	1	C	C/T	9772055	snp
0	.	0	.	1	1	0	.	0	.	0	.	0	.	A	upstream	1	9797482	ENSMUSG00000025915	.	.	9.0219	1	T	T/A	9797482	snp
0	.	0	.	0	.	0	.	0	.	1	1	0	.	C	intronic	1	9798271	ENSMUSG00000025915	.	.	12.6803	1	T	T/C	9798271	snp
0	.	0	.	1	3	0	.	0	.	0	.	0	.	A	intronic	1	9798764	ENSMUSG00000025915	.	.	67	3	C	C/A	9798764	snp
1	1	0	.	1	2	1	1	0	.	0	.	1	1	C	ncRNA_exonic	1	9802461	ENSMUSG00000046334	.	.	157	6	T	T/C	9802461	snp
0	.	1	1	0	.	0	.	0	.	0	.	0	.	G	intronic	1	9802793	ENSMUSG00000025915	.	.	12.6803	1	C	C/G	9802793	snp
0	.	1	1	0	.	0	.	0	.	0	.	0	.	T	intronic	1	9802902	ENSMUSG00000025915	.	.	12.6803	1	A	A/T	9802902	snp
0	.	1	1	0	.	0	.	0	.	0	.	0	.	A	intronic	1	9803090	ENSMUSG00000025915	.	.	12.6803	1	G	G/A	9803090	snp
0	.	0	.	1	1	0	.	0	.	0	.	0	.	G	UTR5	1	9827019	ENSMUSG00000025915	.	.	12.6803	1	A	A/G	9827019	snp
0	.	0	.	1	1	0	.	0	.	0	.	0	.	T	intronic	1	9838818	ENSMUSG00000025915	.	.	21.4698	2	C	C/T	9838818	snp
1	2	0	.	0	.	0	.	0	.	0	.	0	.	T	intronic	1	9877267	ENSMUSG00000025915	.	.	42.4392	2	C	C/T	9877267	snp
1	2	0	.	0	.	0	.	0	.	0	.	0	.	A	intronic	1	9877284	ENSMUSG00000025915	.	.	46.4391	4	G	G/A	9877284	snp
0	.	0	12	0	10	0	.	0	.	0	.	1	1	G	exonic	1	9880373	ENSMUSG00000025915	ENSMUSG00000025915:ENSMUST00000097826:exon8:c.A509G:p.K170R,ENSMUSG00000025915:ENSMUST00000168907:exon9:c.A509G:p.K170R,ENSMUSG00000025915:ENSMUST00000171265:exon8:c.A509G:p.K170R,ENSMUSG00000025915:ENSMUST00000188782:exon9:c.A509G:p.K170R,ENSMUSG00000025915:ENSMUST00000166384:exon8:c.A509G:p.K170R,ENSMUSG00000025915:ENSMUST00000188738:exon9:c.A509G:p.K170R,	nonsynonymous SNV	3.3405	23	A	A/G	9880373	snp
0	.	0	.	1	3	0	.	0	.	0	.	0	.	C	UTR3	1	9885780	ENSMUSG00000025915	.	.	67	3	T	T/C	9885780	snp
0	.	0	.	1	2	0	.	0	.	0	.	0	.	A	intronic	1	9891625	ENSMUSG00000025915	.	.	32.4413	2	C	C/A	9891625	snp
0	.	0	.	1	2	0	.	0	.	0	.	0	.	G	intronic	1	9891776	ENSMUSG00000025915	.	.	42.4392	2	A	A/G	9891776	snp
0	.	1	1	0	.	0	.	0	.	0	.	0	.	T	intronic	1	9897487	ENSMUSG00000025915	.	.	12.6803	1	G	G/T	9897487	snp
0	.	0	.	1	1	0	.	0	.	0	.	0	.	T	intronic	1	9897899	ENSMUSG00000025915	.	.	12.6803	1	A	A/T	9897899	snp
0	.	0	.	1	1	0	.	0	.	0	.	0	.	A	intronic	1	9897947	ENSMUSG00000025915	.	.	14.5926	2	G	G/A	9897947	snp
0	.	0	.	1	1	0	.	0	.	0	.	0	.	A	intronic	1	9898664	ENSMUSG00000025915	.	.	12.6803	1	G	G/A	9898664	snp
1	1	1	1	1	6	0	.	0	.	1	1	1	1	T	UTR3	1	9898957	ENSMUSG00000025915	.	.	332	13	C	C/T	9898957	snp
0	.	0	.	1	6	0	.	0	.	1	2	0	.	T	UTR3	1	9899430	ENSMUSG00000025915	.	.	169	10	A	A/T	9899430	snp
0	.	0	.	1	6	0	.	0	.	1	4	0	.	T	UTR3	1	9899445	ENSMUSG00000025915	.	.	213	12	C	C/T	9899445	snp
0	.	0	.	1	6	0	.	0	.	1	4	0	.	C	UTR3	1	9899479	ENSMUSG00000025915	.	.	224	12	T	T/C	9899479	snp
0	.	0	.	0	.	0	.	0	.	1	2	0	.	C	UTR3	1	9899569	ENSMUSG00000025915	.	.	30.4427	4	T	T/C	9899569	snp
0	.	0	.	1	1	0	.	0	.	1	2	0	.	G	UTR3	1	9899621	ENSMUSG00000025915	.	.	74	3	A	A/G	9899621	snp
0	.	0	.	1	2	0	.	0	.	0	.	0	.	G	UTR3	1	9900047	ENSMUSG00000025915	.	.	14.5926	3	T	T/G	9900047	snp
0	.	0	.	1	2	0	.	0	.	0	.	0	.	A	UTR3	1	9900048	ENSMUSG00000025915	.	.	14.5926	3	C	C/A	9900048	snp
0	.	0	.	1	2	0	.	0	.	0	.	0	.	T	UTR3	1	9900051	ENSMUSG00000025915	.	.	14.5926	3	C	C/T	9900051	snp
0	.	1	1	1	1	0	.	0	.	0	.	0	.	T	UTR3	1	9900124	ENSMUSG00000025915	.	.	49.4391	2	C	C/T	9900124	snp
0	.	1	2	1	2	0	.	0	.	0	.	0	.	A	UTR3	1	9900222	ENSMUSG00000025915	.	.	106	4	G	G/A	9900222	snp
0	.	0	.	1	1	0	.	0	.	0	.	0	.	G	downstream	1	9900984	ENSMUSG00000025915	.	.	6.5338	2	A	A/G	9900984	snp
0	.	0	.	1	1	0	.	0	.	0	.	0	.	C	downstream	1	9900989	ENSMUSG00000025915	.	.	6.5338	2	G	G/C	9900989	snp
0	.	0	.	1	1	0	.	0	.	0	.	0	.	T	downstream	1	9901035	ENSMUSG00000025915	.	.	6.5338	2	C	C/T	9901035	snp
0	.	0	.	0	.	1	1	0	.	0	.	0	.	G	intronic	1	9938542	ENSMUSG00000046101	.	.	20.4779	2	C	C/G	9938542	snp
0	.	0	.	0	.	0	.	1	1	0	.	0	.	G	exonic	1	9940386	ENSMUSG00000046101	ENSMUSG00000046101:ENSMUST00000125294:exon14:c.C1778G:p.S593C,ENSMUSG00000046101:ENSMUST00000171802:exon15:c.C1888G:p.P630A,ENSMUSG00000046101:ENSMUST00000140948:exon15:c.C1888G:p.P630A,	nonsynonymous SNV	19.4879	2	C	C/G	9940386	snp
0	.	0	.	1	1	0	.	0	.	0	.	0	.	T	UTR3	1	9941507	ENSMUSG00000046101	.	.	3.24227	1	C	C/T	9941507	snp
1	4	1	1	1	1	1	1	1	2	0	.	1	2	C	ncRNA_exonic	1	9942048	ENSMUSG00000098234	.	.	343	13	T	T/C	9942048	snp
1	5	1	4	1	10	1	10	1	4	1	5	1	3	A	ncRNA_exonic	1	9942242	ENSMUSG00000098234	.	.	998	49	C	C/A	9942242	snp
0	5	0	3	0	12	0	8	0	5	0	4	0	5	C	ncRNA_exonic	1	9942319	ENSMUSG00000098234	.	.	15.89	54	T	T/C	9942319	snp
0	5	0	3	0	12	0	8	0	5	0	5	0	5	T	ncRNA_exonic	1	9942321	ENSMUSG00000098234	.	.	6.66125	54	A	A/T	9942321	snp
1	5	1	8	1	13	1	13	1	10	1	10	1	5	C	ncRNA_intronic	1	9942561	ENSMUSG00000098234	.	.	999	81	T	T/C	9942561	snp
1	13	1	13	1	27	1	12	1	23	1	7	1	5	A	ncRNA_exonic	1	9942702	ENSMUSG00000098234	.	.	999	494	-	-/A	9942702	indel
1	15	1	13	1	47	1	14	1	36	1	18	1	8	G	ncRNA_exonic	1	9942765	ENSMUSG00000098234	.	.	999	177	A	A/G	9942765	snp
1	13	1	11	1	44	1	16	1	29	1	23	1	11	G	ncRNA_exonic	1	9943073	ENSMUSG00000098234	.	.	999	163	A	A/G	9943073	snp
1	13	1	11	1	44	1	16	1	30	1	22	1	11	G	ncRNA_exonic	1	9943080	ENSMUSG00000098234	.	.	999	162	A	A/G	9943080	snp
1	14	1	10	0	41	1	15	1	26	1	21	1	8	T	ncRNA_exonic	1	9943085	ENSMUSG00000098234	.	.	999	151	C	C/T	9943085	snp
1	9	1	9	1	41	1	14	1	37	1	26	1	3	C	ncRNA_intronic	1	9943267	ENSMUSG00000098234	.	.	999	169	T	T/C	9943267	snp
1	9	1	10	1	41	1	15	1	39	1	26	1	4	T	ncRNA_intronic	1	9943268	ENSMUSG00000098234	.	.	999	169	G	G/T	9943268	snp
1	9	1	11	1	43	1	15	1	44	1	25	1	2	G	ncRNA_intronic	1	9943281	ENSMUSG00000098234	.	.	999	183	C	C/G	9943281	snp
1	10	1	11	1	40	1	14	1	40	1	20	1	2	C	ncRNA_intronic	1	9943320	ENSMUSG00000098234	.	.	999	171	T	T/C	9943320	snp
1	9	1	8	1	20	1	5	1	25	1	23	1	1	T	ncRNA_intronic	1	9943426	ENSMUSG00000098234	.	.	999	100	C	C/T	9943426	snp
1	2	1	2	1	15	1	3	1	16	1	12	0	.	G	ncRNA_intronic	1	9943539	ENSMUSG00000098234	.	.	757	52	T	T/G	9943539	snp
1	2	1	1	1	11	1	2	1	10	1	11	0	.	G	ncRNA_intronic	1	9943555	ENSMUSG00000098234	.	.	542	39	A	A/G	9943555	snp
1	2	1	2	1	12	1	2	1	9	1	5	0	.	A	ncRNA_intronic	1	9943565	ENSMUSG00000098234	.	.	572	33	C	C/A	9943565	snp
0	5	0	13	0	8	0	3	0	10	0	8	0	6	C	ncRNA_intronic	1	9943705	ENSMUSG00000098234	.	.	18.6045	60	A	A/C	9943705	snp
1	29	1	39	1	51	1	22	1	45	1	19	1	24	G	ncRNA_intronic	1	9943741	ENSMUSG00000098234	.	.	999	242	A	A/G	9943741	snp
1	30	1	55	1	99	1	64	1	56	1	53	1	49	C	ncRNA_intronic	1	9943876	ENSMUSG00000098234	.	.	999	481	G	G/C	9943876	snp
1	48	1	60	1	127	1	69	1	78	1	69	1	56	T	ncRNA_intronic	1	9943970	ENSMUSG00000098234	.	.	999	620	A	A/T	9943970	snp
1	69	1	89	1	152	1	90	1	101	1	109	1	71	G	ncRNA_exonic	1	9944026	ENSMUSG00000098234	.	.	999	704	A	A/G	9944026	snp
1	68	1	89	1	149	1	91	1	100	1	110	1	71	A	ncRNA_exonic	1	9944027	ENSMUSG00000098234	.	.	999	704	C	C/A	9944027	snp
1	37	1	49	1	90	1	45	1	58	1	59	1	44	A	ncRNA_exonic	1	9944086	ENSMUSG00000098234	.	.	999	389	G	G/A	9944086	snp
0	.	0	.	0	.	0	.	0	.	1	1	0	.	C	intergenic	1	9946874	ENSMUSG00000098234(dist=2756),ENSMUSG00000099032(dist=13289)	.	.	12.6803	1	T	T/C	9946874	snp
0	.	0	.	0	.	0	.	0	.	0	.	1	1	T	intergenic	1	10022186	ENSMUSG00000095780(dist=12269),ENSMUSG00000025917(dist=2415)	.	.	12.6803	1	C	C/T	10022186	snp
0	.	0	.	0	.	0	.	0	.	0	.	1	1	T	intergenic	1	10022241	ENSMUSG00000095780(dist=12324),ENSMUSG00000025917(dist=2360)	.	.	6.5338	1	A	A/T	10022241	snp
0	.	0	.	0	.	0	.	0	.	0	.	1	1	A	intergenic	1	10022265	ENSMUSG00000095780(dist=12348),ENSMUSG00000025917(dist=2336)	.	.	6.5338	1	G	G/A	10022265	snp
0	.	0	.	0	.	0	.	0	.	0	.	1	1	A	intergenic	1	10022282	ENSMUSG00000095780(dist=12365),ENSMUSG00000025917(dist=2319)	.	.	6.5338	1	G	G/A	10022282	snp
0	.	1	3	1	1	0	.	0	.	0	.	1	3	C	intronic	1	10026570	ENSMUSG00000025917	.	.	190	7	T	T/C	10026570	snp
1	2	1	1	1	1	0	.	0	.	0	.	0	.	T	intronic	1	10027066	ENSMUSG00000025917	.	.	108	5	G	G/T	10027066	snp
1	2	1	1	1	1	0	.	0	.	0	.	0	.	T	intronic	1	10027067	ENSMUSG00000025917	.	.	118	5	A	A/T	10027067	snp
0	.	0	.	0	.	1	1	1	2	0	.	0	.	T	intronic	1	10027354	ENSMUSG00000025917	.	.	79	3	C	C/T	10027354	snp
0	.	0	.	0	.	1	1	1	2	0	.	0	.	A	intronic	1	10027358	ENSMUSG00000025917	.	.	67	3	T	T/A	10027358	snp
0	.	0	.	1	1	0	.	0	.	0	.	0	.	A	intronic	1	10027560	ENSMUSG00000025917	.	.	21.4698	2	G	G/A	10027560	snp
0	.	0	.	1	2	0	.	0	.	1	1	1	1	C	intronic	1	10027837	ENSMUSG00000025917	.	.	102	5	T	T/C	10027837	snp
0	.	0	.	0	.	0	.	1	3	0	.	0	.	A	intronic	1	10028410	ENSMUSG00000025917	.	.	67	3	T	T/A	10028410	snp
0	.	1	3	0	.	0	.	1	3	1	3	0	.	A	intronic	1	10028495	ENSMUSG00000025917	.	.	243	9	G	G/A	10028495	snp
1	1	1	1	1	1	0	.	0	.	1	3	0	.	C	intronic	1	10028816	ENSMUSG00000025917	.	.	187	7	T	T/C	10028816	snp
0	.	1	1	0	.	0	.	0	.	0	.	1	1	T	intronic	1	10029031	ENSMUSG00000025917	.	.	58	3	C	C/T	10029031	snp
0	.	0	.	1	1	0	.	0	.	0	.	0	.	C	intronic	1	10029562	ENSMUSG00000025917	.	.	12.6803	1	A	A/C	10029562	snp
0	.	0	3	1	3	0	.	0	.	0	.	0	.	T	intronic	1	10031008	ENSMUSG00000025917	.	.	83	9	C	C/T	10031008	snp
0	.	0	3	0	3	0	.	0	.	0	.	0	.	C	intronic	1	10031022	ENSMUSG00000025917	.	.	15.1324	9	T	T/C	10031022	snp
0	.	0	3	0	3	0	.	0	.	0	.	0	.	C	intronic	1	10031028	ENSMUSG00000025917	.	.	33.342	9	T	T/C	10031028	snp
0	.	1	3	1	2	0	.	0	.	0	.	0	.	C	intronic	1	10031040	ENSMUSG00000025917	.	.	142	8	T	T/C	10031040	snp
0	.	0	.	1	1	0	.	0	.	0	.	1	3	G	intronic	1	10031207	ENSMUSG00000025917	.	.	108	5	A	A/G	10031207	snp
0	.	0	.	1	1	0	.	0	.	0	.	1	3	A	intronic	1	10031222	ENSMUSG00000025917	.	.	104	4	G	G/A	10031222	snp
1	4	0	.	1	1	1	1	0	.	0	.	1	1	T	intronic	1	10031832	ENSMUSG00000025917	.	.	199	7	C	C/T	10031832	snp
1	1	1	1	1	2	1	3	1	2	1	1	0	.	G	intronic	1	10031912	ENSMUSG00000025917	.	.	330	10	A	A/G	10031912	snp
1	1	1	2	1	3	0	.	1	3	1	1	1	1	T	intronic	1	10032045	ENSMUSG00000025917	.	.	366	14	C	C/T	10032045	snp
1	1	1	2	1	3	1	2	1	2	1	1	0	.	A	intronic	1	10032092	ENSMUSG00000025917	.	.	355	14	G	G/A	10032092	snp
0	.	0	.	1	3	0	.	0	.	0	.	0	.	A	intronic	1	10032539	ENSMUSG00000025917	.	.	67	3	G	G/A	10032539	snp
1	1	1	2	1	3	0	.	1	1	1	1	1	1	T	intronic	1	10032806	ENSMUSG00000025917	.	.	272	10	C	C/T	10032806	snp
1	2	1	2	0	.	0	.	1	2	1	3	0	.	T	intronic	1	10032920	ENSMUSG00000025917	.	.	282	10	C	C/T	10032920	snp
1	2	1	2	0	.	0	.	0	.	0	.	0	.	G	intronic	1	10033421	ENSMUSG00000025917	.	.	77	4	A	A/G	10033421	snp
0	.	0	.	1	1	1	5	1	2	1	1	0	.	C	intronic	1	10035424	ENSMUSG00000025917	.	.	301	12	G	G/C	10035424	snp
1	3	1	1	1	1	0	.	1	1	0	.	0	.	T	intronic	1	10035967	ENSMUSG00000025917	.	.	163	7	C	C/T	10035967	snp
0	.	0	1	0	1	0	.	1	1	0	.	0	.	A	intronic	1	10036060	ENSMUSG00000025917	.	.	5.57089	3	G	G/A	10036060	snp
0	.	0	.	0	.	1	1	0	.	0	.	0	.	C	intronic	1	10036420	ENSMUSG00000025917	.	.	12.6803	1	T	T/C	10036420	snp
0	.	1	1	1	2	0	.	0	.	0	.	0	.	A	intronic	1	10037549	ENSMUSG00000025917	.	.	79	3	T	T/A	10037549	snp
1	44	1	39	1	32	1	42	1	51	1	50	1	47	C	UTR5	1	10038059	ENSMUSG00000025917,ENSMUSG00000056763	.	.	999	394	T	T/C	10038059	snp
0	4	0	3	0	1	0	2	0	1	0	.	0	.	T	UTR5	1	10038305	ENSMUSG00000056763	.	.	30.7619	11	A	A/T	10038305	snp
0	.	0	.	0	.	0	.	0	.	1	1	0	.	C	intronic	1	10038490	ENSMUSG00000056763	.	.	12.6803	1	T	T/C	10038490	snp
0	.	0	.	0	.	0	.	0	.	1	1	0	.	G	intronic	1	10038516	ENSMUSG00000056763	.	.	12.6803	1	A	A/G	10038516	snp
0	.	1	1	0	.	0	.	0	.	0	.	0	.	G	intronic	1	10043415	ENSMUSG00000056763	.	.	12.6803	1	T	T/G	10043415	snp
0	.	0	.	0	.	0	.	0	.	1	1	0	.	G	intronic	1	10055652	ENSMUSG00000056763	.	.	12.6803	1	A	A/G	10055652	snp
0	.	0	.	0	.	0	.	0	.	1	1	0	.	T	intronic	1	10065198	ENSMUSG00000056763	.	.	21.4698	2	C	C/T	10065198	snp
0	.	1	2	0	.	0	.	0	.	0	.	0	.	-	intronic	1	10069375	ENSMUSG00000056763	.	.	42.4392	5	ATGT	ATGT/-	10069372	indel
0	.	0	.	0	.	1	1	0	.	0	.	0	1	C	intronic	1	10073511	ENSMUSG00000056763	.	.	7.32231	2	T	T/C	10073511	snp
0	1	1	5	0	.	0	.	0	.	0	.	0	.	A	intronic	1	10085743	ENSMUSG00000056763	.	.	127	7	G	G/A	10085743	snp
0	1	1	5	0	.	0	.	0	.	0	.	0	.	C	splicing	1	10085745	ENSMUSG00000056763(ENSMUST00000071087:exon12:c.1192-2A>C,ENSMUST00000186294:exon12:c.1180-2A>C)	.	.	127	7	A	A/C	10085745	snp
1	1	0	.	0	.	0	.	0	.	0	.	0	.	G	intronic	1	10097394	ENSMUSG00000056763	.	.	12.6803	1	A	A/G	10097394	snp
1	1	0	.	0	.	0	.	0	.	0	.	0	.	G	intronic	1	10113228	ENSMUSG00000056763	.	.	3.24227	1	A	A/G	10113228	snp
1	1	0	.	0	.	0	.	1	1	0	.	0	.	G	splicing	1	10116086	ENSMUSG00000056763(ENSMUST00000071087:exon22:c.2623+2T>G,ENSMUST00000186294:exon21:c.2458+2T>G,ENSMUST00000187226:exon3:c.319+2T>G)	.	.	23.4584	2	T	T/G	10116086	snp
1	1	0	.	0	.	0	.	1	1	0	.	0	.	A	intronic	1	10116088	ENSMUSG00000056763	.	.	12.6803	2	G	G/A	10116088	snp
0	30	0	31	0	32	0	31	0	20	0	22	0	13	A	exonic	1	10116618	ENSMUSG00000056763	ENSMUSG00000056763:ENSMUST00000186294:exon22:c.G2463A:p.E821E,ENSMUSG00000056763:ENSMUST00000187226:exon4:c.G324A:p.E108E,ENSMUSG00000056763:ENSMUST00000071087:exon23:c.G2628A:p.E876E,	synonymous SNV	112	184	G	G/A	10116618	snp
0	.	0	.	0	.	0	.	0	.	0	.	1	1	C	intronic	1	10118793	ENSMUSG00000056763	.	.	12.6803	1	T	T/C	10118793	snp
0	23	0	27	0	25	0	13	0	29	0	27	0	14	C	exonic	1	10132459	ENSMUSG00000056763	ENSMUSG00000056763:ENSMUST00000186294:exon26:c.A2910C:p.R970S,ENSMUSG00000056763:ENSMUST00000071087:exon27:c.A3075C:p.R1025S,	nonsynonymous SNV	30.054	158	A	A/C	10132459	snp
0	17	0	20	0	26	0	17	0	21	0	21	0	10	T	UTR3	1	10136221	ENSMUSG00000056763	.	.	16.6614	156	G	G/T	10136221	snp
1	1	0	.	0	.	0	.	0	.	0	.	0	.	G	downstream	1	10137444	ENSMUSG00000056763,ENSMUSG00000067851	.	.	12.6803	1	T	T/G	10137444	snp
0	12	0	5	0	4	0	3	0	4	0	16	0	2	G	UTR3	1	10137695	ENSMUSG00000067851	.	.	4.75261	76	A	A/G	10137695	snp
0	2	0	1	0	4	1	1	0	.	0	.	0	.	G	intronic	1	10140688	ENSMUSG00000067851	.	.	3.55834	8	A	A/G	10140688	snp
0	2	0	.	0	2	0	4	0	.	0	.	0	.	T	intronic	1	10141399	ENSMUSG00000067851	.	.	23.3575	10	C	C/T	10141399	snp
0	.	0	.	0	1	0	1	0	1	0	1	1	2	T	intronic	1	10146804	ENSMUSG00000067851	.	.	29.3815	8	C	C/T	10146804	snp
0	.	0	.	0	.	0	.	1	1	0	.	0	.	G	intronic	1	10147799	ENSMUSG00000067851	.	.	12.6803	1	A	A/G	10147799	snp
0	.	0	.	1	2	0	.	0	.	0	.	0	.	T	intronic	1	10164542	ENSMUSG00000067851	.	.	42.4392	2	A	A/T	10164542	snp
0	.	0	.	1	1	0	2	0	2	0	1	0	.	C	ncRNA_exonic	1	10166581	ENSMUSG00000088153	.	.	3.84121	6	T	T/C	10166581	snp
0	.	0	1	0	.	0	.	0	.	0	2	0	.	G	intronic	1	10170444	ENSMUSG00000067851	.	.	3.50446	3	A	A/G	10170444	snp
0	1	0	.	0	6	0	.	0	4	0	.	0	.	A	intronic	1	10171510	ENSMUSG00000067851	.	.	16.7595	15	G	G/A	10171510	snp
0	.	0	.	0	.	0	.	1	1	0	.	0	.	A	intronic	1	10187195	ENSMUSG00000067851	.	.	12.6803	1	G	G/A	10187195	snp
0	.	0	.	1	1	0	.	0	.	0	.	0	.	G	intronic	1	10195161	ENSMUSG00000067851	.	.	12.6803	1	A	A/G	10195161	snp
0	.	1	1	1	1	0	.	0	.	0	.	0	.	G	intronic	1	10219706	ENSMUSG00000067851	.	.	49.4391	2	C	C/G	10219706	snp
0	.	1	1	1	1	0	.	0	.	0	.	0	.	C	intronic	1	10219707	ENSMUSG00000067851	.	.	49.4391	2	A	A/C	10219707	snp
0	.	0	.	0	.	0	3	1	1	0	.	0	.	T	intronic	1	10227140	ENSMUSG00000067851	.	.	5.73675	4	C	C/T	10227140	snp
0	.	0	.	0	.	0	.	1	1	0	.	0	.	T	intronic	1	10228805	ENSMUSG00000067851	.	.	12.6803	1	C	C/T	10228805	snp
0	.	0	.	0	.	0	1	0	.	0	3	0	.	A	intronic	1	10230683	ENSMUSG00000067851	.	.	7.32018	5	T	T/A	10230683	snp
0	.	0	.	0	.	0	.	0	.	0	2	0	.	A	intronic	1	10232344	ENSMUSG00000067851	.	.	5.06133	2	C	C/A	10232344	snp
0	27	0	46	0	38	0	40	0	64	0	67	0	46	A	exonic	1	10232401	ENSMUSG00000067851	ENSMUSG00000067851:ENSMUST00000131556:exon1:c.C94T:p.Q32X,ENSMUSG00000067851:ENSMUST00000088615:exon1:c.C94T:p.Q32X,	stopgain SNV	172	361	G	G/A	10232401	snp
0	.	0	.	0	.	0	1	0	2	0	.	0	.	A	upstream	1	10233249	ENSMUSG00000067851	.	.	3.3514	4	C	C/A	10233249	snp
0	.	0	.	1	2	0	.	0	.	0	.	0	.	T	intergenic	1	10242005	ENSMUSG00000067851(dist=9335),ENSMUSG00000042501(dist=82715)	.	.	32.4413	2	C	C/T	10242005	snp
0	.	0	.	0	.	1	1	0	.	0	1	0	.	A	intergenic	1	10734253	ENSMUSG00000042501(dist=14308),ENSMUSG00000103448(dist=48203)	.	.	7.3193	4	G	G/A	10734253	snp
0	.	1	1	0	.	1	1	0	.	0	.	0	.	T	intergenic	1	10734382	ENSMUSG00000042501(dist=14437),ENSMUSG00000103448(dist=48074)	.	.	42.4392	2	C	C/T	10734382	snp
0	.	0	.	0	.	1	1	0	.	0	.	0	.	C	intergenic	1	10734409	ENSMUSG00000042501(dist=14464),ENSMUSG00000103448(dist=48047)	.	.	6.5338	2	T	T/C	10734409	snp
1	1	0	.	0	.	0	.	0	.	0	.	0	.	T	intergenic	1	10817252	ENSMUSG00000100212(dist=10730),ENSMUSG00000100648(dist=51436)	.	.	12.6803	1	A	A/T	10817252	snp
0	9	1	1	0	9	1	12	0	12	0	10	1	3	T	intergenic	1	10817831	ENSMUSG00000100212(dist=11309),ENSMUSG00000100648(dist=50857)	.	.	982	60	C	C/T	10817831	snp
0	11	1	2	0	11	1	12	0	12	0	12	1	3	C	intergenic	1	10817836	ENSMUSG00000100212(dist=11314),ENSMUSG00000100648(dist=50852)	.	.	999	64	T	T/C	10817836	snp
1	7	1	2	1	6	1	8	1	8	1	4	1	4	C	intergenic	1	10818076	ENSMUSG00000100212(dist=11554),ENSMUSG00000100648(dist=50612)	.	.	899	39	T	T/C	10818076	snp
0	.	1	1	0	.	0	.	0	.	0	.	0	.	T	intergenic	1	10818358	ENSMUSG00000100212(dist=11836),ENSMUSG00000100648(dist=50330)	.	.	3.79516	1	A	A/T	10818358	snp
0	.	1	1	0	.	0	.	0	.	0	.	0	.	T	intergenic	1	10818567	ENSMUSG00000100212(dist=12045),ENSMUSG00000100648(dist=50121)	.	.	12.6803	1	C	C/T	10818567	snp
0	15	1	5	1	11	0	14	0	13	1	9	1	6	A	intergenic	1	10818727	ENSMUSG00000100212(dist=12205),ENSMUSG00000100648(dist=49961)	.	.	904	80	C	C/A	10818727	snp
0	17	0	7	0	14	0	13	0	15	1	11	1	6	T	intergenic	1	10818813	ENSMUSG00000100212(dist=12291),ENSMUSG00000100648(dist=49875)	.	.	981	106	C	C/T	10818813	snp
0	17	0	7	0	14	0	13	0	13	1	11	1	5	C	intergenic	1	10818821	ENSMUSG00000100212(dist=12299),ENSMUSG00000100648(dist=49867)	.	.	985	106	T	T/C	10818821	snp
0	7	1	5	0	8	0	3	0	3	1	4	1	4	C	intergenic	1	10818861	ENSMUSG00000100212(dist=12339),ENSMUSG00000100648(dist=49827)	.	.	563	39	T	T/C	10818861	snp
1	1	0	.	1	1	1	1	1	1	0	.	1	2	C	intergenic	1	10820002	ENSMUSG00000100212(dist=13480),ENSMUSG00000100648(dist=48686)	.	.	178	6	G	G/C	10820002	snp
0	1	0	.	0	1	0	1	1	1	0	.	0	2	G	intergenic	1	10820081	ENSMUSG00000100212(dist=13559),ENSMUSG00000100648(dist=48607)	.	.	4.85361	9	A	A/G	10820081	snp
1	2	1	1	1	2	0	.	1	2	1	2	0	.	T	intergenic	1	10820451	ENSMUSG00000100212(dist=13929),ENSMUSG00000100648(dist=48237)	.	.	294	11	C	C/T	10820451	snp
0	.	0	.	0	.	0	.	1	1	0	.	0	.	A	intergenic	1	10822027	ENSMUSG00000100212(dist=15505),ENSMUSG00000100648(dist=46661)	.	.	3.24227	1	T	T/A	10822027	snp
0	.	0	.	0	.	1	2	1	1	0	.	0	.	T	intronic	1	11262758	ENSMUSG00000048960	.	.	79	3	G	G/T	11262758	snp
1	1	0	.	0	.	0	.	0	.	0	.	0	.	T	UTR3	1	11301066	ENSMUSG00000048960	.	.	12.6803	1	A	A/T	11301066	snp
0	2	1	1	0	.	0	.	1	1	1	2	1	4	G	intronic	1	11619482	ENSMUSG00000057715	.	.	233	13	A	A/G	11619482	snp
0	3	0	6	0	6	0	3	0	4	0	5	0	6	G	intronic	1	11619507	ENSMUSG00000057715	.	.	12.8664	38	A	A/G	11619507	snp
0	.	0	.	0	.	0	.	1	1	0	.	0	.	T	intronic	1	11620396	ENSMUSG00000057715	.	.	12.6803	1	C	C/T	11620396	snp
0	.	0	.	0	.	0	.	1	1	0	.	0	.	T	intronic	1	11620405	ENSMUSG00000057715	.	.	12.6803	1	C	C/T	11620405	snp
0	.	0	.	1	2	0	.	0	.	0	1	1	1	G	intronic	1	11620734	ENSMUSG00000057715	.	.	70	4	A	A/G	11620734	snp
0	.	0	.	0	2	0	.	0	.	1	1	0	1	G	intronic	1	11620741	ENSMUSG00000057715	.	.	5.01385	4	A	A/G	11620741	snp
0	1	0	.	0	.	0	2	0	3	0	6	0	1	G	intronic	1	11620911	ENSMUSG00000057715	.	.	20.8584	16	A	A/G	11620911	snp
0	3	0	.	0	.	0	3	0	2	0	7	0	1	T	intronic	1	11620985	ENSMUSG00000057715	.	.	43.245	21	C	C/T	11620985	snp
0	3	0	.	0	.	0	3	0	3	0	5	0	1	G	intronic	1	11621032	ENSMUSG00000057715	.	.	39.1122	20	A	A/G	11621032	snp
0	1	0	.	0	.	0	3	0	4	0	9	0	.	G	intronic	1	11621078	ENSMUSG00000057715	.	.	7.02793	28	C	C/G	11621078	snp
0	.	0	.	0	.	0	.	0	.	1	1	0	.	C	intronic	1	11621720	ENSMUSG00000057715	.	.	12.6803	1	T	T/C	11621720	snp
0	.	1	1	0	.	0	.	1	3	1	1	1	1	T	intronic	1	11622511	ENSMUSG00000057715	.	.	154	6	C	C/T	11622511	snp
0	.	0	1	0	.	0	.	0	3	0	1	1	1	A	intronic	1	11622546	ENSMUSG00000057715	.	.	3.99469	6	G	G/A	11622546	snp
1	1	0	.	1	1	0	.	1	5	1	1	0	1	T	intronic	1	11622579	ENSMUSG00000057715	.	.	204	10	G	G/T	11622579	snp
0	.	1	2	1	3	0	.	0	.	0	.	1	3	C	intronic	1	11622824	ENSMUSG00000057715	.	.	209	9	G	G/C	11622824	snp
1	2	0	5	1	5	0	.	0	.	1	2	1	2	A	intronic	1	11622860	ENSMUSG00000057715	.	.	389	21	G	G/A	11622860	snp
1	3	0	.	0	.	0	.	0	.	0	.	0	.	T	intronic	1	11623018	ENSMUSG00000057715	.	.	67	3	C	C/T	11623018	snp
1	3	0	.	0	.	0	.	0	.	0	.	0	.	A	intronic	1	11623024	ENSMUSG00000057715	.	.	67	3	G	G/A	11623024	snp
0	.	0	.	1	1	0	.	0	.	0	.	0	.	T	intronic	1	11623226	ENSMUSG00000057715	.	.	12.6803	1	G	G/T	11623226	snp
0	.	1	1	0	.	0	.	0	.	0	.	0	.	T	intronic	1	11624076	ENSMUSG00000057715	.	.	12.6803	1	G	G/T	11624076	snp
0	.	1	1	0	.	0	.	0	.	0	.	0	.	G	intronic	1	11624172	ENSMUSG00000057715	.	.	3.24227	1	A	A/G	11624172	snp
0	.	0	.	0	1	0	.	0	.	1	1	0	.	A	intronic	1	11887923	ENSMUSG00000057715	.	.	10.8087	3	G	G/A	11887923	snp
0	.	0	.	0	.	0	.	1	1	0	.	0	.	G	intronic	1	11888475	ENSMUSG00000057715	.	.	6.5338	1	A	A/G	11888475	snp
0	.	0	.	0	.	0	.	1	1	0	.	0	.	A	intronic	1	11888507	ENSMUSG00000057715	.	.	6.5338	1	G	G/A	11888507	snp
0	.	0	.	0	.	0	.	1	1	0	.	0	.	C	intronic	1	11888590	ENSMUSG00000057715	.	.	6.5338	1	T	T/C	11888590	snp
0	.	1	1	0	.	0	2	0	.	0	.	0	1	A	intronic	1	11947904	ENSMUSG00000057715	.	.	5.01532	4	C	C/A	11947904	snp
0	.	1	1	0	.	1	4	1	2	0	.	1	1	T	intronic	1	11947979	ENSMUSG00000057715	.	.	202	8	C	C/T	11947979	snp
0	.	0	.	0	.	1	2	1	2	0	.	0	.	T	intronic	1	11948002	ENSMUSG00000057715	.	.	80	4	G	G/T	11948002	snp
0	.	0	.	0	.	1	2	1	2	0	.	0	.	A	intronic	1	11948007	ENSMUSG00000057715	.	.	91	4	G	G/A	11948007	snp
0	.	1	1	1	1	0	.	0	.	0	.	0	.	C	intronic	1	11948119	ENSMUSG00000057715	.	.	37.4396	2	T	T/C	11948119	snp
1	4	1	11	1	2	1	7	1	5	1	3	1	1	T	intronic	1	11948284	ENSMUSG00000057715	.	.	871	41	C	C/T	11948284	snp
1	4	1	11	1	2	1	7	1	6	1	3	1	2	A	intronic	1	11948308	ENSMUSG00000057715	.	.	928	41	G	G/A	11948308	snp
1	3	0	.	0	.	0	.	0	.	0	.	0	.	A	intronic	1	11948403	ENSMUSG00000057715	.	.	67	3	T	T/A	11948403	snp
0	.	1	1	0	.	0	.	0	.	0	.	0	.	A	intronic	1	11949982	ENSMUSG00000057715	.	.	6.5338	2	T	T/A	11949982	snp
0	.	1	1	0	.	0	.	0	.	0	.	0	.	T	intronic	1	11950028	ENSMUSG00000057715	.	.	6.5338	2	G	G/T	11950028	snp
0	.	1	1	0	.	0	.	0	.	0	.	0	.	T	intronic	1	11950045	ENSMUSG00000057715	.	.	6.5338	2	C	C/T	11950045	snp
0	.	0	.	1	1	0	.	0	.	0	.	0	.	C	ncRNA_exonic	1	12121181	ENSMUSG00000101610	.	.	12.6803	1	T	T/C	12121181	snp
0	.	0	.	0	.	0	.	1	1	0	.	0	.	G	ncRNA_exonic	1	12121378	ENSMUSG00000101610	.	.	17.5165	2	A	A/G	12121378	snp
0	.	0	.	0	.	0	.	0	.	0	.	1	1	G	intergenic	1	12331928	ENSMUSG00000101610(dist=210096),ENSMUSG00000093864(dist=43008)	.	.	12.6803	1	T	T/G	12331928	snp
0	.	0	.	0	.	0	.	0	.	0	.	1	1	T	intergenic	1	12610802	ENSMUSG00000097628(dist=44419),ENSMUSG00000098163(dist=45065)	.	.	3.79516	1	C	C/T	12610802	snp
0	.	0	.	0	.	0	.	0	.	0	.	1	1	C	intergenic	1	12610824	ENSMUSG00000097628(dist=44441),ENSMUSG00000098163(dist=45043)	.	.	12.6803	1	G	G/C	12610824	snp
0	.	0	.	0	.	0	.	0	.	0	.	1	1	G	intergenic	1	12610900	ENSMUSG00000097628(dist=44517),ENSMUSG00000098163(dist=44967)	.	.	3.24227	1	T	T/G	12610900	snp
0	.	0	.	0	.	0	.	0	.	0	.	1	1	G	intergenic	1	12611034	ENSMUSG00000097628(dist=44651),ENSMUSG00000098163(dist=44833)	.	.	12.6803	1	A	A/G	12611034	snp
1	1	0	.	0	.	0	.	0	.	0	.	0	.	A	UTR3	1	12868901	ENSMUSG00000025938	.	.	12.6803	1	G	G/A	12868901	snp
0	.	0	.	0	.	0	.	1	1	0	.	0	.	C	intronic	1	12912066	ENSMUSG00000025938	.	.	21.4698	2	T	T/C	12912066	snp
1	1	0	.	0	.	0	.	0	.	0	.	0	.	C	exonic	1	12989758	ENSMUSG00000025938	ENSMUSG00000025938:ENSMUST00000136197:exon1:c.A738G:p.T246T,ENSMUSG00000025938:ENSMUST00000147606:exon1:c.A738G:p.T246T,ENSMUSG00000025938:ENSMUST00000115402:exon1:c.A738G:p.T246T,ENSMUSG00000025938:ENSMUST00000115403:exon1:c.A738G:p.T246T,ENSMUSG00000025938:ENSMUST00000188454:exon2:c.A738G:p.T246T,ENSMUSG00000025938:ENSMUST00000146763:exon1:c.A738G:p.T246T,	synonymous SNV	12.6803	1	T	T/C	12989758	snp
0	.	0	.	0	.	1	2	0	.	0	.	0	.	A	UTR5	1	12990759	ENSMUSG00000025938	.	.	42.4392	2	G	G/A	12990759	snp
0	6	0	2	0	2	0	1	0	1	0	3	0	1	G	UTR3	1	13139199	ENSMUSG00000005886	.	.	5.56032	19	A	A/G	13139199	snp
0	32	0	28	0	37	0	29	0	56	0	34	0	32	G	UTR3	1	13140208	ENSMUSG00000005886	.	.	10.9542	311	A	A/G	13140208	snp
1	26	1	31	1	29	1	44	1	59	1	49	1	37	C	UTR3	1	13142322	ENSMUSG00000005886	.	.	999	339	G	G/C	13142322	snp
0	30	0	29	0	24	0	42	0	58	0	44	0	36	G	UTR3	1	13142396	ENSMUSG00000005886	.	.	18.9413	314	A	A/G	13142396	snp
0	.	0	.	0	.	0	.	0	.	1	2	0	.	C	intronic	1	13143370	ENSMUSG00000005886	.	.	32.4413	2	T	T/C	13143370	snp
0	.	0	.	0	.	0	.	0	.	1	2	0	.	C	intronic	1	13143403	ENSMUSG00000005886	.	.	42.4392	2	G	G/C	13143403	snp
0	.	0	.	0	.	1	2	0	.	0	.	0	.	G	intronic	1	13145118	ENSMUSG00000005886	.	.	51	3	A	A/G	13145118	snp
0	.	1	2	0	.	0	2	0	.	1	1	0	.	A	intronic	1	13145203	ENSMUSG00000005886	.	.	41.6159	6	C	C/A	13145203	snp
0	.	1	2	0	.	1	1	0	.	1	1	0	.	C	intronic	1	13145270	ENSMUSG00000005886	.	.	89	4	T	T/C	13145270	snp
0	.	1	2	0	.	0	.	0	.	1	1	0	.	A	intronic	1	13145305	ENSMUSG00000005886	.	.	52	3	C	C/A	13145305	snp
0	.	1	1	0	.	0	.	0	.	0	.	0	.	A	intronic	1	13147350	ENSMUSG00000005886	.	.	12.6803	1	G	G/A	13147350	snp
1	28	1	49	1	50	1	32	1	70	1	41	1	68	C	exonic	1	13149068	ENSMUSG00000005886	ENSMUSG00000005886:ENSMUST00000081713:exon19:c.A3744G:p.T1248T,ENSMUSG00000005886:ENSMUST00000068304:exon19:c.A3744G:p.T1248T,ENSMUSG00000005886:ENSMUST00000006037:exon20:c.A3951G:p.T1317T,	synonymous SNV	999	348	T	T/C	13149068	snp
0	.	0	.	0	.	0	.	0	.	1	1	0	.	T	intronic	1	13150504	ENSMUSG00000005886	.	.	3.24227	1	C	C/T	13150504	snp
0	.	0	.	0	.	0	.	0	.	1	1	0	.	C	intronic	1	13150539	ENSMUSG00000005886	.	.	3.24227	1	T	T/C	13150539	snp
0	.	0	.	0	.	0	.	0	.	1	1	0	.	C	intronic	1	13150562	ENSMUSG00000005886	.	.	3.24227	1	T	T/C	13150562	snp
1	24	1	52	1	37	1	41	1	63	1	53	1	59	G	exonic	1	13150819	ENSMUSG00000005886	ENSMUSG00000005886:ENSMUST00000081713:exon18:c.T3574C:p.L1192L,ENSMUSG00000005886:ENSMUST00000068304:exon18:c.T3574C:p.L1192L,ENSMUSG00000005886:ENSMUST00000006037:exon19:c.T3781C:p.L1261L,	synonymous SNV	999	380	A	A/G	13150819	snp
1	24	1	51	1	30	1	37	1	60	1	40	1	44	C	exonic	1	13150850	ENSMUSG00000005886	ENSMUSG00000005886:ENSMUST00000081713:exon18:c.A3543G:p.R1181R,ENSMUSG00000005886:ENSMUST00000068304:exon18:c.A3543G:p.R1181R,ENSMUSG00000005886:ENSMUST00000006037:exon19:c.A3750G:p.R1250R,	synonymous SNV	999	328	T	T/C	13150850	snp
1	20	1	44	1	34	1	37	1	54	1	40	1	45	G	exonic	1	13150862	ENSMUSG00000005886	ENSMUSG00000005886:ENSMUST00000081713:exon18:c.T3531C:p.H1177H,ENSMUSG00000005886:ENSMUST00000068304:exon18:c.T3531C:p.H1177H,ENSMUSG00000005886:ENSMUST00000006037:exon19:c.T3738C:p.H1246H,	synonymous SNV	999	314	A	A/G	13150862	snp
0	.	0	.	1	1	1	2	0	.	0	.	0	.	G	intronic	1	13150928	ENSMUSG00000005886	.	.	54	5	T	T/G	13150928	snp
0	.	0	.	1	1	0	.	0	.	0	.	0	.	A	intronic	1	13151024	ENSMUSG00000005886	.	.	19.4879	2	G	G/A	13151024	snp
0	.	0	.	1	1	0	.	0	.	0	.	0	.	G	intronic	1	13151032	ENSMUSG00000005886	.	.	19.4879	2	C	C/G	13151032	snp
0	1	0	.	0	.	0	.	0	.	1	1	0	.	T	intronic	1	13151397	ENSMUSG00000005886	.	.	7.32231	2	C	C/T	13151397	snp
0	.	1	2	0	.	0	.	0	.	0	.	0	.	A	intronic	1	13152332	ENSMUSG00000005886	.	.	42.4392	2	C	C/A	13152332	snp
0	.	0	.	0	.	0	.	1	2	1	1	0	.	T	intronic	1	13152615	ENSMUSG00000005886	.	.	95	4	A	A/T	13152615	snp
0	.	0	.	0	.	0	.	0	1	1	1	0	.	G	intronic	1	13152664	ENSMUSG00000005886	.	.	7.32231	2	C	C/G	13152664	snp
1	19	1	34	1	53	1	53	1	59	1	58	1	66	T	exonic	1	13152854	ENSMUSG00000005886	ENSMUSG00000005886:ENSMUST00000081713:exon16:c.G3339A:p.V1113V,ENSMUSG00000005886:ENSMUST00000068304:exon16:c.G3339A:p.V1113V,ENSMUSG00000005886:ENSMUST00000006037:exon17:c.G3546A:p.V1182V,	synonymous SNV	999	378	C	C/T	13152854	snp
0	.	0	.	1	2	0	.	0	.	0	.	0	.	T	intronic	1	13153150	ENSMUSG00000005886	.	.	42.4392	2	C	C/T	13153150	snp
0	.	1	1	0	.	0	.	1	1	0	.	0	.	C	intronic	1	13153529	ENSMUSG00000005886	.	.	51	3	T	T/C	13153529	snp
0	.	1	1	0	.	0	.	0	.	0	.	0	.	T	intronic	1	13153568	ENSMUSG00000005886	.	.	14.5926	3	C	C/T	13153568	snp
0	.	0	.	0	.	1	2	0	.	0	.	0	.	C	intronic	1	13153648	ENSMUSG00000005886	.	.	30.4427	2	T	T/C	13153648	snp
0	.	0	.	0	.	1	2	0	.	0	.	0	.	C	intronic	1	13153690	ENSMUSG00000005886	.	.	30.4427	2	T	T/C	13153690	snp
0	.	0	.	0	.	1	2	0	.	0	.	0	.	A	intronic	1	13153723	ENSMUSG00000005886	.	.	30.4427	3	G	G/A	13153723	snp
0	.	0	.	0	.	0	.	1	1	0	.	0	.	G	intronic	1	13153837	ENSMUSG00000005886	.	.	3.24227	1	A	A/G	13153837	snp
0	.	0	.	0	.	0	.	0	.	1	1	0	.	G	intronic	1	13154328	ENSMUSG00000005886	.	.	12.6803	1	A	A/G	13154328	snp
0	.	0	.	0	.	0	.	1	3	1	1	0	.	C	intronic	1	13154456	ENSMUSG00000005886	.	.	113	6	T	T/C	13154456	snp
0	.	0	.	0	.	0	.	1	3	0	.	0	.	A	intronic	1	13154497	ENSMUSG00000005886	.	.	76	5	G	G/A	13154497	snp
0	.	0	.	0	.	1	1	0	.	1	2	0	.	C	intronic	1	13155457	ENSMUSG00000005886	.	.	88	4	T	T/C	13155457	snp
0	.	1	2	0	.	0	.	0	.	0	.	0	.	G	intronic	1	13156179	ENSMUSG00000005886	.	.	48.4391	2	-	-/G	13156179	indel
0	.	1	2	0	.	0	.	0	.	0	.	0	.	A	intronic	1	13156194	ENSMUSG00000005886	.	.	42.4392	2	C	C/A	13156194	snp
0	.	1	1	0	.	0	.	0	.	0	.	0	.	G	intronic	1	13156574	ENSMUSG00000005886	.	.	21.4698	2	A	A/G	13156574	snp
0	.	0	.	0	.	1	1	0	.	0	.	0	.	T	intronic	1	13156992	ENSMUSG00000005886	.	.	6.5338	1	G	G/T	13156992	snp
0	.	0	.	0	.	1	1	0	.	0	.	0	.	G	intronic	1	13157035	ENSMUSG00000005886	.	.	6.5338	1	C	C/G	13157035	snp
0	.	0	.	0	.	1	1	0	.	1	1	0	.	G	intronic	1	13157072	ENSMUSG00000005886	.	.	42.4392	2	A	A/G	13157072	snp
0	.	0	.	0	.	1	2	0	.	1	1	0	.	C	intronic	1	13157098	ENSMUSG00000005886	.	.	66	4	-	-/C	13157098	indel
0	.	0	.	0	.	1	1	0	.	1	1	0	.	A	intronic	1	13157206	ENSMUSG00000005886	.	.	51	3	C	C/A	13157206	snp
0	.	0	.	1	2	0	.	0	.	0	.	0	.	C	intronic	1	13158461	ENSMUSG00000005886	.	.	42.4392	2	T	T/C	13158461	snp
0	.	0	.	1	2	0	.	0	.	0	.	0	.	T	intronic	1	13158508	ENSMUSG00000005886	.	.	42.4392	2	C	C/T	13158508	snp
0	.	0	.	0	.	0	.	0	.	0	.	1	1	A	intronic	1	13159358	ENSMUSG00000005886	.	.	12.6803	1	G	G/A	13159358	snp
0	.	0	.	0	.	0	.	0	.	0	.	1	1	G	intronic	1	13159442	ENSMUSG00000005886	.	.	12.6803	1	C	C/G	13159442	snp
0	.	0	.	0	.	0	.	0	.	1	1	0	.	A	intronic	1	13159554	ENSMUSG00000005886	.	.	6.5338	2	T	T/A	13159554	snp
0	.	0	.	0	.	0	.	0	.	1	1	0	.	C	intronic	1	13159556	ENSMUSG00000005886	.	.	6.5338	2	T	T/C	13159556	snp
0	.	0	.	0	.	0	.	0	.	1	1	0	.	A	intronic	1	13159624	ENSMUSG00000005886	.	.	6.5338	2	G	G/A	13159624	snp
0	.	0	.	0	.	1	1	0	.	0	.	0	.	G	intronic	1	13160396	ENSMUSG00000005886	.	.	12.6803	1	A	A/G	13160396	snp
0	.	0	.	0	.	0	.	0	.	1	1	0	.	T	intronic	1	13161985	ENSMUSG00000005886	.	.	12.6803	1	C	C/T	13161985	snp
1	2	0	.	0	.	0	.	0	.	0	.	0	.	C	intronic	1	13162930	ENSMUSG00000005886	.	.	42.4392	2	A	A/C	13162930	snp
0	.	0	.	0	.	0	.	0	.	1	1	0	.	C	intronic	1	13164099	ENSMUSG00000005886	.	.	12.6803	1	G	G/C	13164099	snp
0	.	0	.	0	.	0	.	0	.	1	1	0	.	A	intronic	1	13164644	ENSMUSG00000005886	.	.	12.6803	1	C	C/A	13164644	snp
1	1	0	.	0	.	0	.	0	.	0	.	0	.	G	intronic	1	13165732	ENSMUSG00000005886	.	.	12.6803	1	A	A/G	13165732	snp
0	.	0	.	0	.	0	.	0	.	1	1	0	.	G	intronic	1	13167157	ENSMUSG00000005886	.	.	12.6803	1	A	A/G	13167157	snp
0	.	0	.	0	.	0	.	0	.	1	1	0	.	A	intronic	1	13167177	ENSMUSG00000005886	.	.	12.6803	1	C	C/A	13167177	snp
0	.	1	2	0	.	0	.	0	.	0	.	0	.	C	intronic	1	13168602	ENSMUSG00000005886	.	.	42.4392	2	T	T/C	13168602	snp
0	.	0	.	0	.	1	1	0	.	0	.	0	.	C	intronic	1	13170595	ENSMUSG00000005886	.	.	21.4698	2	T	T/C	13170595	snp
0	.	0	.	0	.	1	2	0	.	0	.	0	.	A	intronic	1	13171732	ENSMUSG00000005886	.	.	42.4392	2	G	G/A	13171732	snp
0	.	0	.	1	1	0	.	0	.	0	.	0	.	C	intronic	1	13174035	ENSMUSG00000005886	.	.	12.6803	1	T	T/C	13174035	snp
1	27	1	27	1	44	1	39	1	65	1	38	1	54	C	exonic	1	13175111	ENSMUSG00000005886	ENSMUSG00000005886:ENSMUST00000081713:exon11:c.A1362G:p.Q454Q,ENSMUSG00000005886:ENSMUST00000068304:exon11:c.A1362G:p.Q454Q,ENSMUSG00000005886:ENSMUST00000006037:exon11:c.A1362G:p.Q454Q,	synonymous SNV	999	326	T	T/C	13175111	snp
0	.	0	.	0	.	1	1	0	.	0	.	0	.	G	intronic	1	13176764	ENSMUSG00000005886	.	.	12.6803	1	C	C/G	13176764	snp
0	20	0	29	0	32	0	35	0	52	0	47	0	38	C	exonic	1	13177081	ENSMUSG00000005886	ENSMUSG00000005886:ENSMUST00000081713:exon10:c.C1117G:p.L373V,ENSMUSG00000005886:ENSMUST00000068304:exon10:c.C1117G:p.L373V,ENSMUSG00000005886:ENSMUST00000006037:exon10:c.C1117G:p.L373V,	nonsynonymous SNV	108	266	G	G/C	13177081	snp
0	.	0	.	0	.	1	1	1	1	0	.	0	.	A	intronic	1	13182925	ENSMUSG00000005886	.	.	37.4396	2	G	G/A	13182925	snp
0	.	0	.	0	.	1	1	1	1	0	.	0	.	T	intronic	1	13182939	ENSMUSG00000005886	.	.	48.4391	2	C	C/T	13182939	snp
0	.	0	.	0	.	1	1	0	.	0	.	0	.	C	intronic	1	13182970	ENSMUSG00000005886	.	.	11.7407	2	A	A/C	13182970	snp
0	.	1	1	0	.	0	.	0	.	0	.	0	.	C	intronic	1	13198672	ENSMUSG00000005886	.	.	12.6803	1	G	G/C	13198672	snp
0	.	0	.	0	.	1	1	0	.	0	.	0	.	A	intronic	1	13217263	ENSMUSG00000005886	.	.	7.32998	1	T	T/A	13217263	snp
0	.	0	.	0	.	1	1	0	.	0	.	0	.	A	intronic	1	13217439	ENSMUSG00000005886	.	.	3.24227	1	C	C/A	13217439	snp
0	.	0	.	0	.	0	.	1	4	0	.	0	.	C	intronic	1	13218391	ENSMUSG00000005886	.	.	88	4	T	T/C	13218391	snp
0	.	0	.	0	.	0	.	0	.	1	1	0	.	A	intronic	1	13224598	ENSMUSG00000005886	.	.	12.6803	1	G	G/A	13224598	snp
0	.	0	.	0	.	0	.	1	1	0	.	0	.	G	intronic	1	13232274	ENSMUSG00000005886	.	.	12.6803	1	A	A/G	13232274	snp
0	.	0	.	0	.	0	.	0	.	1	1	0	.	C	intronic	1	13234741	ENSMUSG00000005886	.	.	12.6803	1	A	A/C	13234741	snp
0	.	0	.	0	.	0	.	0	.	1	1	0	.	G	intronic	1	13241604	ENSMUSG00000005886	.	.	12.6803	1	A	A/G	13241604	snp
0	.	0	.	1	1	0	.	0	.	0	.	0	.	GG	intronic	1	13243913	ENSMUSG00000005886	.	.	11.7397	1	-	-/GG	13243913	indel
0	.	0	.	0	.	0	.	1	3	0	.	0	.	T	intronic	1	13250089	ENSMUSG00000005886	.	.	59	3	A	A/T	13250089	snp
0	.	0	.	0	.	0	.	1	3	0	.	0	.	A	intronic	1	13250090	ENSMUSG00000005886	.	.	67	3	C	C/A	13250090	snp
0	.	0	.	0	.	0	.	0	.	1	1	0	.	C	intronic	1	13253921	ENSMUSG00000005886	.	.	12.6803	1	T	T/C	13253921	snp
0	.	0	.	0	.	0	.	0	.	1	1	0	.	T	intronic	1	13254070	ENSMUSG00000005886	.	.	12.6803	1	C	C/T	13254070	snp
0	.	0	.	0	.	0	.	0	.	0	.	1	2	A	intronic	1	13256907	ENSMUSG00000005886	.	.	42.4392	2	G	G/A	13256907	snp
0	.	0	.	0	.	0	.	0	.	0	.	1	2	T	intronic	1	13256977	ENSMUSG00000005886	.	.	42.4392	2	C	C/T	13256977	snp
0	.	0	.	1	2	0	.	0	.	0	.	0	.	A	intronic	1	13260061	ENSMUSG00000005886	.	.	42.4392	2	G	G/A	13260061	snp
1	3	0	.	0	.	0	.	0	.	0	.	0	.	T	intronic	1	13264705	ENSMUSG00000005886	.	.	7.32998	3	A	A/T	13264705	snp
1	3	0	.	0	.	0	.	0	.	0	.	0	.	G	intronic	1	13264742	ENSMUSG00000005886	.	.	7.32998	3	T	T/G	13264742	snp
1	3	0	.	0	.	0	.	0	.	0	.	0	.	G	intronic	1	13264796	ENSMUSG00000005886	.	.	7.32998	3	A	A/G	13264796	snp
1	3	0	.	0	.	0	.	0	.	0	.	0	.	T	intronic	1	13264817	ENSMUSG00000005886	.	.	7.32998	3	G	G/T	13264817	snp
0	.	0	.	0	.	1	1	0	.	0	.	0	.	A	intronic	1	13265614	ENSMUSG00000005886	.	.	13.6316	2	G	G/A	13265614	snp
0	.	0	.	0	.	1	1	0	.	0	.	0	.	C	intronic	1	13265615	ENSMUSG00000005886	.	.	13.6316	2	T	T/C	13265615	snp
0	.	1	1	0	.	0	.	0	.	0	.	0	.	A	intronic	1	13265929	ENSMUSG00000005886	.	.	12.6803	1	T	T/A	13265929	snp
0	.	0	.	1	1	0	.	0	.	0	.	0	.	T	intronic	1	13268089	ENSMUSG00000005886	.	.	11.7407	2	C	C/T	13268089	snp
1	2	0	.	0	.	0	.	0	.	0	.	0	.	A	intronic	1	13271821	ENSMUSG00000005886	.	.	42.4392	3	G	G/A	13271821	snp
0	.	0	.	0	.	0	.	0	.	1	1	0	.	T	intronic	1	13273902	ENSMUSG00000005886	.	.	12.6803	1	C	C/T	13273902	snp
0	.	0	.	0	.	0	.	0	.	1	2	0	.	T	intronic	1	13275183	ENSMUSG00000005886	.	.	42.4392	2	C	C/T	13275183	snp
0	.	0	.	0	.	0	.	0	.	1	2	0	.	G	intronic	1	13275406	ENSMUSG00000005886	.	.	42.4392	2	A	A/G	13275406	snp
0	.	0	.	0	.	1	1	0	.	1	2	0	.	A	intronic	1	13277375	ENSMUSG00000005886	.	.	88	4	G	G/A	13277375	snp
0	.	0	.	0	.	0	.	0	.	1	1	0	.	T	intronic	1	13285774	ENSMUSG00000005886	.	.	12.6803	1	G	G/T	13285774	snp
0	.	0	.	0	.	0	.	0	.	1	1	0	.	T	intronic	1	13285840	ENSMUSG00000005886	.	.	12.6803	1	A	A/T	13285840	snp
0	.	0	.	0	.	0	.	0	.	1	1	0	.	G	intronic	1	13288995	ENSMUSG00000005886	.	.	12.6803	1	A	A/G	13288995	snp
0	.	0	.	0	.	0	.	0	.	1	1	0	.	A	intronic	1	13289215	ENSMUSG00000005886	.	.	12.6803	1	C	C/A	13289215	snp
0	.	1	2	0	.	0	.	0	.	1	1	0	.	G	intronic	1	13295949	ENSMUSG00000005886	.	.	79	3	A	A/G	13295949	snp
0	.	0	.	1	1	0	.	0	.	0	.	0	.	C	intronic	1	13342083	ENSMUSG00000005886	.	.	12.6803	1	G	G/C	13342083	snp
0	.	0	.	1	1	0	.	0	.	0	.	0	.	T	intronic	1	13342179	ENSMUSG00000005886	.	.	12.6803	1	A	A/T	13342179	snp
1	1	1	2	1	1	0	.	0	.	0	.	0	.	C	intronic	1	13342323	ENSMUSG00000005886	.	.	126	6	T	T/C	13342323	snp
0	.	1	2	1	1	0	.	0	.	0	.	0	.	G	intronic	1	13342393	ENSMUSG00000005886	.	.	55	3	A	A/G	13342393	snp
0	.	1	2	1	1	0	.	0	.	0	.	0	.	G	intronic	1	13342394	ENSMUSG00000005886	.	.	66	3	A	A/G	13342394	snp
0	.	0	.	0	.	0	.	1	1	0	.	0	.	A	intronic	1	13342665	ENSMUSG00000005886	.	.	6.5338	1	G	G/A	13342665	snp
0	.	0	.	0	.	0	.	1	1	0	.	0	.	C	intronic	1	13342673	ENSMUSG00000005886	.	.	6.5338	1	T	T/C	13342673	snp
0	.	0	.	0	.	0	.	1	1	0	.	0	.	G	intronic	1	13342679	ENSMUSG00000005886	.	.	6.5338	1	A	A/G	13342679	snp
0	.	0	.	1	1	0	.	0	.	0	.	0	.	G	intronic	1	13343012	ENSMUSG00000005886	.	.	12.6803	1	A	A/G	13343012	snp
0	.	0	.	0	.	0	.	0	.	1	1	0	.	C	ncRNA_exonic	1	13343658	ENSMUSG00000103085	.	.	12.6803	1	A	A/C	13343658	snp
0	.	0	.	0	.	0	.	0	.	1	1	0	.	A	ncRNA_exonic	1	13343688	ENSMUSG00000103085	.	.	15.561	1	-	-/A	13343688	indel
0	.	0	.	0	.	0	.	0	.	1	1	0	.	T	ncRNA_exonic	1	13343783	ENSMUSG00000103085	.	.	12.6803	1	A	A/T	13343783	snp
0	.	0	.	0	.	0	.	0	.	1	1	0	.	C	ncRNA_exonic	1	13343854	ENSMUSG00000103085	.	.	12.6803	1	T	T/C	13343854	snp
0	.	0	.	1	1	0	.	0	.	0	.	0	.	T	ncRNA_exonic	1	13347690	ENSMUSG00000103085	.	.	12.6803	1	G	G/T	13347690	snp
0	.	0	.	1	1	0	.	0	.	0	.	0	.	G	ncRNA_exonic	1	13347847	ENSMUSG00000103085	.	.	7.32998	1	A	A/G	13347847	snp
0	.	0	.	1	1	0	.	0	.	0	.	0	.	C	ncRNA_exonic	1	13347861	ENSMUSG00000103085	.	.	3.79516	1	T	T/C	13347861	snp
0	.	0	.	1	1	0	.	0	.	0	.	1	1	A	intronic	1	13348422	ENSMUSG00000005886	.	.	34.4404	3	G	G/A	13348422	snp
0	.	0	.	1	1	0	.	0	.	0	.	1	1	C	intronic	1	13348429	ENSMUSG00000005886	.	.	34.4404	3	G	G/C	13348429	snp
0	.	0	.	0	.	0	.	0	.	1	1	0	.	C	intronic	1	13349917	ENSMUSG00000005886	.	.	12.6803	1	T	T/C	13349917	snp
0	.	0	.	0	.	0	.	0	.	1	1	0	.	T	intronic	1	13349984	ENSMUSG00000005886	.	.	12.6803	1	G	G/T	13349984	snp
0	.	0	.	0	.	0	.	0	.	1	1	0	.	G	intronic	1	13352098	ENSMUSG00000005886	.	.	21.4698	2	A	A/G	13352098	snp
0	.	1	1	0	.	0	.	0	.	0	.	0	.	A	intronic	1	13353203	ENSMUSG00000005886	.	.	12.6803	1	G	G/A	13353203	snp
0	.	0	.	0	.	1	1	0	.	0	.	0	.	C	ncRNA_exonic	1	13356203	ENSMUSG00000102664	.	.	3.24227	1	T	T/C	13356203	snp
0	.	0	.	0	.	0	.	0	.	1	1	0	.	G	ncRNA_exonic	1	13356696	ENSMUSG00000102664	.	.	12.6803	1	C	C/G	13356696	snp
0	.	0	.	1	1	0	.	0	.	0	.	0	.	A	intronic	1	13357127	ENSMUSG00000005886	.	.	3.24227	1	C	C/A	13357127	snp
1	1	0	.	0	.	0	.	0	.	0	.	0	.	G	intronic	1	13360315	ENSMUSG00000005886	.	.	21.4698	2	A	A/G	13360315	snp
0	.	0	.	0	.	0	.	0	.	0	.	1	1	T	intronic	1	13360933	ENSMUSG00000005886	.	.	12.6803	1	C	C/T	13360933	snp
0	.	0	.	0	.	0	.	0	.	0	.	1	1	C	intronic	1	13361065	ENSMUSG00000005886	.	.	12.6803	2	T	T/C	13361065	snp
1	1	0	.	0	.	0	.	0	.	0	.	0	.	G	intronic	1	13361254	ENSMUSG00000005886	.	.	21.4698	2	T	T/G	13361254	snp
0	.	0	.	0	.	0	.	0	.	1	1	0	.	G	intronic	1	13361706	ENSMUSG00000005886	.	.	12.6803	1	A	A/G	13361706	snp
0	.	0	.	0	.	0	.	0	.	1	1	0	.	G	intronic	1	13361718	ENSMUSG00000005886	.	.	12.6803	1	A	A/G	13361718	snp
0	.	0	.	0	.	1	1	0	.	0	.	0	.	T	intronic	1	13363269	ENSMUSG00000005886	.	.	12.6803	1	A	A/T	13363269	snp
0	.	0	.	1	2	1	1	0	.	0	.	0	.	G	intronic	1	13363298	ENSMUSG00000005886	.	.	79	3	A	A/G	13363298	snp
0	.	0	.	0	3	0	.	0	.	1	1	0	.	G	intronic	1	13363395	ENSMUSG00000005886	.	.	5.73675	4	A	A/G	13363395	snp
0	.	0	.	1	1	0	.	0	.	0	.	0	.	T	intronic	1	13363662	ENSMUSG00000005886	.	.	12.6803	1	C	C/T	13363662	snp
0	.	0	.	0	.	0	.	0	.	1	2	0	.	T	intronic	1	13364043	ENSMUSG00000005886	.	.	42.4392	2	C	C/T	13364043	snp
0	.	0	.	1	2	0	.	0	.	0	.	0	.	C	intronic	1	13364916	ENSMUSG00000005886	.	.	42.4392	2	A	A/C	13364916	snp
0	.	0	.	1	1	0	.	0	.	0	.	0	.	A	intronic	1	13366456	ENSMUSG00000005886	.	.	12.6803	1	C	C/A	13366456	snp
0	.	0	.	1	1	0	.	0	.	0	.	0	.	A	intronic	1	13366629	ENSMUSG00000005886	.	.	12.6803	1	C	C/A	13366629	snp
0	.	0	.	0	.	0	.	0	.	0	.	1	1	G	intronic	1	13367140	ENSMUSG00000005886	.	.	12.6803	1	A	A/G	13367140	snp
0	.	0	.	0	.	0	.	1	2	0	.	0	.	G	intronic	1	13367514	ENSMUSG00000005886	.	.	42.4392	2	T	T/G	13367514	snp
0	.	0	.	0	.	0	.	1	2	0	.	0	.	G	intronic	1	13367565	ENSMUSG00000005886	.	.	42.4392	2	C	C/G	13367565	snp
0	.	0	.	0	.	0	.	1	1	0	.	0	.	G	intronic	1	13368380	ENSMUSG00000005886	.	.	20.4779	2	A	A/G	13368380	snp
0	.	1	1	0	.	0	.	0	.	0	.	0	.	G	intronic	1	13371045	ENSMUSG00000005886	.	.	21.4698	2	C	C/G	13371045	snp
0	.	0	.	0	.	0	.	0	5	0	5	0	2	G	UTR5	1	13372411	ENSMUSG00000005886	.	.	37.1058	15	A	A/G	13372411	snp
0	1	0	.	0	.	0	5	0	.	0	2	0	1	T	upstream	1	13374129	ENSMUSG00000005886	.	.	5.95253	10	G	G/T	13374129	snp
0	.	1	1	0	.	1	2	0	.	1	1	0	.	G	upstream	1	13374261	ENSMUSG00000005886	.	.	127	6	C	C/G	13374261	snp
0	.	0	.	0	.	0	.	0	.	1	1	0	.	T	intergenic	1	13420158	ENSMUSG00000101171(dist=12503),ENSMUSG00000025935(dist=144540)	.	.	12.6803	1	C	C/T	13420158	snp
0	.	0	.	0	.	0	.	1	2	1	2	0	.	C	intergenic	1	13422361	ENSMUSG00000101171(dist=14706),ENSMUSG00000025935(dist=142337)	.	.	123	4	T	T/C	13422361	snp
1	3	0	.	0	.	0	.	0	.	0	.	0	.	G	intergenic	1	13552358	ENSMUSG00000101171(dist=144703),ENSMUSG00000025935(dist=12340)	.	.	12.6803	3	A	A/G	13552358	snp
1	1	0	.	1	1	0	.	1	1	0	.	0	.	G	intergenic	1	13554149	ENSMUSG00000101171(dist=146494),ENSMUSG00000025935(dist=10549)	.	.	86	3	A	A/G	13554149	snp
0	.	1	1	0	.	0	.	1	1	0	.	0	.	G	intergenic	1	13554314	ENSMUSG00000101171(dist=146659),ENSMUSG00000025935(dist=10384)	.	.	16.5364	3	A	A/G	13554314	snp
0	.	0	1	0	.	0	.	1	1	0	.	0	.	C	intergenic	1	13554365	ENSMUSG00000101171(dist=146710),ENSMUSG00000025935(dist=10333)	.	.	7.32231	2	T	T/C	13554365	snp
0	.	1	2	0	.	0	.	0	.	0	.	0	.	A	intergenic	1	13554540	ENSMUSG00000101171(dist=146885),ENSMUSG00000025935(dist=10158)	.	.	42.4392	2	G	G/A	13554540	snp
0	.	1	2	0	.	0	.	0	.	0	.	0	.	A	intergenic	1	13554575	ENSMUSG00000101171(dist=146920),ENSMUSG00000025935(dist=10123)	.	.	42.4392	2	G	G/A	13554575	snp
0	.	0	4	0	.	0	.	1	1	0	.	1	2	A	intergenic	1	13554666	ENSMUSG00000101171(dist=147011),ENSMUSG00000025935(dist=10032)	.	.	43.5691	10	T	T/A	13554666	snp
0	.	0	.	0	.	0	.	1	1	0	.	1	3	T	intergenic	1	13554668	ENSMUSG00000101171(dist=147013),ENSMUSG00000025935(dist=10030)	.	.	83	4	C	C/T	13554668	snp
0	.	1	1	0	.	1	3	1	1	0	.	0	.	G	intergenic	1	13555660	ENSMUSG00000101171(dist=148005),ENSMUSG00000025935(dist=9038)	.	.	73	6	A	A/G	13555660	snp
0	.	1	1	1	1	1	3	1	1	0	.	0	.	A	intergenic	1	13555694	ENSMUSG00000101171(dist=148039),ENSMUSG00000025935(dist=9004)	.	.	107	6	G	G/A	13555694	snp
0	.	0	.	1	1	1	3	1	1	0	.	0	.	G	intergenic	1	13555750	ENSMUSG00000101171(dist=148095),ENSMUSG00000025935(dist=8948)	.	.	47.4391	5	A	A/G	13555750	snp
0	.	0	.	1	1	0	.	1	2	0	.	0	.	A	intergenic	1	13555799	ENSMUSG00000101171(dist=148144),ENSMUSG00000025935(dist=8899)	.	.	55	3	G	G/A	13555799	snp
0	.	0	.	1	1	0	.	1	2	0	.	0	.	A	intergenic	1	13555823	ENSMUSG00000101171(dist=148168),ENSMUSG00000025935(dist=8875)	.	.	45.4391	3	G	G/A	13555823	snp
0	.	0	.	0	.	0	.	1	1	0	.	0	.	T	intergenic	1	13557015	ENSMUSG00000101171(dist=149360),ENSMUSG00000025935(dist=7683)	.	.	12.6803	1	A	A/T	13557015	snp
0	.	0	.	0	.	0	.	1	2	0	.	0	.	A	intergenic	1	13562745	ENSMUSG00000101171(dist=155090),ENSMUSG00000025935(dist=1953)	.	.	42.4392	2	G	G/A	13562745	snp
0	.	1	1	1	2	0	.	0	.	0	.	0	.	G	intergenic	1	13563020	ENSMUSG00000101171(dist=155365),ENSMUSG00000025935(dist=1678)	.	.	79	3	C	C/G	13563020	snp
0	.	0	.	0	.	0	.	0	.	1	3	0	2	A	intergenic	1	13563309	ENSMUSG00000101171(dist=155654),ENSMUSG00000025935(dist=1389)	.	.	58	5	G	G/A	13563309	snp
0	.	0	.	1	2	0	1	0	.	0	.	0	.	C	downstream	1	13563890	ENSMUSG00000025935	.	.	32.1885	3	A	A/C	13563890	snp
0	.	0	.	1	2	0	.	0	1	0	.	0	.	C	downstream	1	13564108	ENSMUSG00000025935	.	.	35.1872	3	A	A/C	13564108	snp
0	3	0	14	0	7	0	5	0	16	0	8	0	3	G	UTR3	1	13564770	ENSMUSG00000025935	.	.	220	58	A	A/G	13564770	snp
0	7	0	26	0	16	0	14	0	25	0	11	0	7	G	UTR3	1	13564796	ENSMUSG00000025935	.	.	861	119	T	T/G	13564796	snp
1	155	1	102	1	117	1	106	1	155	1	117	1	75	GAA	UTR3	1	13566053	ENSMUSG00000025935	.	.	516	1011	-	-/GAA	13566053	indel
0	5	0	.	0	2	0	1	0	1	0	4	0	.	T	intronic	1	13567671	ENSMUSG00000025935	.	.	47.6929	14	C	C/T	13567671	snp
1	4	0	.	1	2	1	1	1	1	1	4	0	.	A	intronic	1	13567736	ENSMUSG00000025935	.	.	391	14	T	T/A	13567736	snp
1	2	1	1	1	1	1	1	1	2	1	1	0	.	T	intronic	1	13567892	ENSMUSG00000025935	.	.	263	9	C	C/T	13567892	snp
0	.	0	.	1	4	0	.	1	1	1	1	1	2	T	intronic	1	13569005	ENSMUSG00000025935	.	.	250	12	A	A/T	13569005	snp
0	.	0	.	0	.	0	.	1	2	0	.	0	.	G	intronic	1	13569277	ENSMUSG00000025935	.	.	50	3	A	A/G	13569277	snp
0	.	0	.	1	2	0	.	1	1	0	.	0	.	G	intronic	1	13569428	ENSMUSG00000025935	.	.	86	3	A	A/G	13569428	snp
0	.	0	.	1	2	0	1	0	.	0	.	0	.	G	intronic	1	13570345	ENSMUSG00000025935	.	.	35.1872	3	C	C/G	13570345	snp
0	.	1	2	1	3	0	.	0	.	0	.	0	.	T	intronic	1	13570644	ENSMUSG00000025935	.	.	155	6	C	C/T	13570644	snp
0	.	1	1	0	.	0	.	0	1	0	.	0	1	A	intronic	1	13571533	ENSMUSG00000025935	.	.	5.57089	3	G	G/A	13571533	snp
0	.	0	1	0	3	0	.	0	.	1	3	0	4	T	splicing	1	13572075	ENSMUSG00000025935(ENSMUST00000027068:exon8:c.571-1G>A)	.	.	187	12	C	C/T	13572075	snp
0	.	1	1	1	1	1	1	0	.	0	.	0	.	C	intronic	1	13572551	ENSMUSG00000025935	.	.	86	3	T	T/C	13572551	snp
0	.	0	.	0	3	0	.	0	.	0	.	0	.	A	intronic	1	13572630	ENSMUSG00000025935	.	.	30.9428	3	G	G/A	13572630	snp
0	.	1	1	1	4	0	.	0	.	0	.	0	.	C	intronic	1	13572759	ENSMUSG00000025935	.	.	125	5	T	T/C	13572759	snp
0	.	1	1	0	.	0	.	0	.	0	.	0	.	G	intronic	1	13575129	ENSMUSG00000025935	.	.	12.6803	1	A	A/G	13575129	snp
1	1	0	.	0	.	0	.	0	.	0	.	0	.	A	intronic	1	13575712	ENSMUSG00000025935	.	.	12.6803	1	G	G/A	13575712	snp
0	20	1	25	1	19	1	26	1	37	1	26	1	20	T	splicing	1	13576367	ENSMUSG00000025935(ENSMUST00000027068:exon7:c.570+1G>A)	.	.	999	188	C	C/T	13576367	snp
0	.	0	.	0	1	0	.	0	.	0	.	1	1	T	intronic	1	13579004	ENSMUSG00000025935	.	.	7.32231	3	A	A/T	13579004	snp
0	.	0	.	0	.	1	1	0	.	0	.	0	.	T	intronic	1	13581779	ENSMUSG00000025935	.	.	12.6803	1	C	C/T	13581779	snp
0	.	0	.	0	.	1	1	0	.	0	.	0	.	A	intronic	1	13581780	ENSMUSG00000025935	.	.	12.6803	1	T	T/A	13581780	snp
0	.	0	.	0	.	0	.	0	.	0	.	1	2	T	intronic	1	13582760	ENSMUSG00000025935	.	.	42.4392	2	C	C/T	13582760	snp
0	.	0	2	1	1	0	.	0	.	0	.	0	.	G	intronic	1	13582781	ENSMUSG00000025935	.	.	6.33148	3	A	A/G	13582781	snp
0	.	1	2	1	1	0	.	0	.	0	.	0	.	A	intronic	1	13582953	ENSMUSG00000025935	.	.	79	3	G	G/A	13582953	snp
0	.	0	.	0	.	0	.	1	1	0	.	0	.	C	intronic	1	13584807	ENSMUSG00000025935	.	.	12.6803	1	T	T/C	13584807	snp
0	.	0	.	1	2	0	.	0	.	0	.	0	.	G	intronic	1	13588281	ENSMUSG00000025935	.	.	42.4392	2	A	A/G	13588281	snp
0	.	1	4	1	1	1	2	0	.	1	1	1	6	C	intronic	1	13589277	ENSMUSG00000025935	.	.	442	17	G	G/C	13589277	snp
0	.	1	2	0	.	0	.	1	1	0	.	0	.	G	intronic	1	13589411	ENSMUSG00000025935	.	.	79	3	A	A/G	13589411	snp
1	1	0	.	0	.	0	.	1	1	0	.	1	3	G	intronic	1	13589503	ENSMUSG00000025935	.	.	153	5	A	A/G	13589503	snp
0	.	0	.	0	.	0	.	0	.	1	1	0	.	A	intergenic	1	13615910	ENSMUSG00000025935(dist=26000),ENSMUSG00000025937(dist=7420)	.	.	20.4779	2	G	G/A	13615910	snp
0	.	0	.	0	.	0	.	1	1	0	.	0	.	G	intergenic	1	13616673	ENSMUSG00000025935(dist=26763),ENSMUSG00000025937(dist=6657)	.	.	12.6803	1	A	A/G	13616673	snp
0	.	0	.	0	2	0	.	0	.	0	.	0	.	C	intergenic	1	13617883	ENSMUSG00000025935(dist=27973),ENSMUSG00000025937(dist=5447)	.	.	4.32023	4	T	T/C	13617883	snp
0	.	0	1	1	3	0	.	0	.	0	.	0	.	C	intergenic	1	13619058	ENSMUSG00000025935(dist=29148),ENSMUSG00000025937(dist=4272)	.	.	59	4	T	T/C	13619058	snp
0	.	1	1	0	.	0	.	0	.	0	.	0	.	T	UTR3	1	13624518	ENSMUSG00000025937	.	.	12.6803	1	C	C/T	13624518	snp
0	5	0	18	0	13	0	10	0	20	0	10	0	10	C	UTR3	1	13625006	ENSMUSG00000025937	.	.	4.54867	108	T	T/C	13625006	snp
0	5	0	17	0	14	0	10	0	19	0	9	0	10	C	UTR3	1	13625009	ENSMUSG00000025937	.	.	70	108	T	T/C	13625009	snp
0	5	0	18	0	14	0	10	0	20	0	10	0	10	C	UTR3	1	13625010	ENSMUSG00000025937	.	.	332	108	T	T/C	13625010	snp
0	5	0	18	0	13	0	10	0	20	0	10	0	10	C	UTR3	1	13625013	ENSMUSG00000025937	.	.	35.8687	109	T	T/C	13625013	snp
0	5	0	18	0	13	0	10	0	20	0	9	0	10	C	UTR3	1	13625015	ENSMUSG00000025937	.	.	567	110	T	T/C	13625015	snp
0	5	0	20	0	20	0	17	0	20	0	12	0	10	C	UTR3	1	13625036	ENSMUSG00000025937	.	.	403	143	T	T/C	13625036	snp
0	52	0	47	0	50	0	48	0	49	0	34	0	36	C	UTR3	1	13625722	ENSMUSG00000025937	.	.	177	371	T	T/C	13625722	snp
0	51	0	49	0	50	0	51	0	52	0	35	0	34	C	UTR3	1	13625735	ENSMUSG00000025937	.	.	492	399	T	T/C	13625735	snp
0	51	0	47	0	49	0	50	0	46	0	34	0	34	C	UTR3	1	13625741	ENSMUSG00000025937	.	.	999	387	T	T/C	13625741	snp
0	.	0	2	0	3	0	.	0	4	0	2	0	.	T	intronic	1	13629099	ENSMUSG00000025937	.	.	22.1408	11	C	C/T	13629099	snp
0	.	0	.	0	.	0	.	0	.	1	2	0	.	A	intronic	1	13630873	ENSMUSG00000025937	.	.	59	4	C	C/A	13630873	snp
0	.	1	1	0	.	0	.	0	.	0	.	0	.	C	intronic	1	13632304	ENSMUSG00000025937	.	.	12.6803	1	T	T/C	13632304	snp
0	.	0	.	1	1	0	.	0	.	0	.	0	.	A	intronic	1	13632595	ENSMUSG00000025937	.	.	12.6803	1	G	G/A	13632595	snp
0	.	0	.	0	.	0	.	0	.	0	.	1	2	T	intronic	1	13635225	ENSMUSG00000025937	.	.	59	4	C	C/T	13635225	snp
0	.	0	.	0	.	0	.	1	2	0	.	0	.	T	intronic	1	13637811	ENSMUSG00000025937	.	.	39.4394	2	C	C/T	13637811	snp
0	.	0	.	1	1	0	.	0	.	1	1	0	.	T	intronic	1	13638452	ENSMUSG00000025937	.	.	49.4391	2	C	C/T	13638452	snp
0	.	0	.	0	.	0	.	0	.	1	1	1	2	C	intronic	1	13639242	ENSMUSG00000025937	.	.	79	3	A	A/C	13639242	snp
1	1	0	.	0	.	0	.	0	.	0	.	0	.	T	intronic	1	13640301	ENSMUSG00000025937	.	.	12.6803	1	C	C/T	13640301	snp
0	.	0	.	1	1	0	.	1	2	0	.	0	.	A	intronic	1	13640569	ENSMUSG00000025937	.	.	96	5	C	C/A	13640569	snp
0	.	0	.	1	1	0	.	1	2	0	.	0	.	C	intronic	1	13640664	ENSMUSG00000025937	.	.	79	3	T	T/C	13640664	snp
0	.	0	.	0	.	0	.	0	.	1	4	0	.	T	intronic	1	13641208	ENSMUSG00000025937	.	.	104	5	C	C/T	13641208	snp
0	.	0	.	1	2	0	.	0	.	1	1	1	2	A	ncRNA_exonic	1	13641625	ENSMUSG00000102982	.	.	154	6	G	G/A	13641625	snp
0	.	0	.	1	2	0	.	0	.	0	.	0	.	G	ncRNA_exonic	1	13641758	ENSMUSG00000102982	.	.	42.4392	2	T	T/G	13641758	snp
0	.	0	.	1	1	0	.	0	.	0	.	0	.	T	ncRNA_exonic	1	13641827	ENSMUSG00000102982	.	.	3.24227	1	C	C/T	13641827	snp
0	.	0	.	1	1	0	.	0	.	0	.	0	.	A	ncRNA_exonic	1	13641863	ENSMUSG00000102982	.	.	11.7407	1	G	G/A	13641863	snp
0	.	0	.	0	.	0	.	1	1	0	.	0	.	T	ncRNA_exonic	1	13642193	ENSMUSG00000102982	.	.	12.6803	1	C	C/T	13642193	snp
0	.	0	.	0	.	0	.	1	1	0	.	0	.	C	ncRNA_exonic	1	13642260	ENSMUSG00000102982	.	.	12.6803	1	G	G/C	13642260	snp
0	.	0	.	0	.	0	.	1	1	0	.	0	.	G	ncRNA_exonic	1	13642374	ENSMUSG00000102982	.	.	12.6803	1	A	A/G	13642374	snp
0	.	0	.	1	2	0	.	1	1	0	.	0	.	A	ncRNA_exonic	1	13642467	ENSMUSG00000102982	.	.	88	4	G	G/A	13642467	snp
1	1	0	3	0	.	0	.	0	.	0	.	0	.	G	intronic	1	13642926	ENSMUSG00000025937	.	.	5.73675	5	A	A/G	13642926	snp
1	1	1	2	0	.	0	.	1	1	0	.	0	.	C	intronic	1	13643155	ENSMUSG00000025937	.	.	132	5	T	T/C	13643155	snp
1	1	0	.	0	.	0	.	1	1	0	.	0	.	C	intronic	1	13645267	ENSMUSG00000025937	.	.	49.4391	3	T	T/C	13645267	snp
0	.	1	1	0	.	0	.	0	.	0	.	0	.	C	intronic	1	13645761	ENSMUSG00000025937	.	.	12.6803	1	T	T/C	13645761	snp
0	.	1	1	0	.	0	.	0	.	1	1	0	.	C	intronic	1	13646639	ENSMUSG00000025937	.	.	58	3	A	A/C	13646639	snp
0	.	0	.	0	.	1	1	0	.	0	.	0	.	G	intronic	1	13647049	ENSMUSG00000025937	.	.	12.6803	1	A	A/G	13647049	snp
0	.	0	.	0	.	0	.	0	.	0	.	1	1	T	intronic	1	13648263	ENSMUSG00000025937	.	.	21.4698	2	C	C/T	13648263	snp
0	.	0	.	1	2	0	.	1	1	0	.	0	.	A	intronic	1	13650681	ENSMUSG00000025937	.	.	88	4	T	T/A	13650681	snp
1	108	1	111	1	178	0	120	1	198	1	125	0	142	A	exonic	1	13650857	ENSMUSG00000025937	ENSMUSG00000025937:ENSMUST00000027071:exon2:c.A150T:p.P50P,	synonymous SNV	999	1077	T	T/A	13650857	snp
1	113	1	114	1	184	1	126	1	206	1	129	1	144	G	exonic	1	13650863	ENSMUSG00000025937	ENSMUSG00000025937:ENSMUST00000027071:exon2:c.T144C:p.G48G,	synonymous SNV	999	1088	A	A/G	13650863	snp
0	.	0	.	0	.	0	1	1	1	0	.	0	.	G	intronic	1	13653698	ENSMUSG00000025937	.	.	7.32231	2	A	A/G	13653698	snp
0	.	0	.	0	.	0	.	0	.	0	.	1	3	A	intronic	1	13654345	ENSMUSG00000025937	.	.	67	3	C	C/A	13654345	snp
0	.	0	.	1	1	0	.	0	.	0	.	0	.	T	intronic	1	13660234	ENSMUSG00000025937	.	.	12.6803	1	C	C/T	13660234	snp
0	.	0	.	0	.	0	.	0	.	1	1	0	.	T	intergenic	1	13723124	ENSMUSG00000067813(dist=21401),ENSMUSG00000077368(dist=51210)	.	.	12.6803	1	A	A/T	13723124	snp
0	.	0	.	0	.	0	.	0	.	1	1	0	.	C	intergenic	1	13723171	ENSMUSG00000067813(dist=21448),ENSMUSG00000077368(dist=51163)	.	.	3.24227	1	T	T/C	13723171	snp
0	.	0	.	1	2	0	.	0	.	0	.	0	.	G	intergenic	1	13732057	ENSMUSG00000067813(dist=30334),ENSMUSG00000077368(dist=42277)	.	.	31.4419	2	C	C/G	13732057	snp
0	.	0	.	1	2	0	.	0	.	0	.	0	.	T	intergenic	1	13764959	ENSMUSG00000067813(dist=63236),ENSMUSG00000077368(dist=9375)	.	.	42.4392	2	C	C/T	13764959	snp
0	.	0	.	0	.	0	.	1	1	0	.	1	1	C	ncRNA_exonic	1	13785886	ENSMUSG00000097711	.	.	37.4396	2	G	G/C	13785886	snp
0	.	0	.	0	.	0	.	0	.	1	1	1	1	G	ncRNA_exonic	1	13785956	ENSMUSG00000097711	.	.	33.4408	5	C	C/G	13785956	snp
0	.	0	.	0	.	0	.	0	.	1	1	0	.	C	ncRNA_exonic	1	13786068	ENSMUSG00000097711	.	.	20.4779	2	T	T/C	13786068	snp
0	.	0	.	0	.	0	.	0	.	1	1	0	.	G	intronic	1	14171386	ENSMUSG00000025932	.	.	3.24227	1	A	A/G	14171386	snp
0	.	0	.	1	3	0	.	0	.	0	.	0	.	A	intronic	1	14179476	ENSMUSG00000025932	.	.	50	3	T	T/A	14179476	snp
0	.	0	.	1	3	0	.	0	.	0	.	0	.	G	splicing	1	14179478	ENSMUSG00000025932(ENSMUST00000027066:exon18:c.1695+2T>C,ENSMUST00000168081:exon18:c.1683+2T>C,ENSMUST00000080664:exon17:c.1596+2T>C,ENSMUST00000190337:exon17:c.1695+2T>C)	.	.	50	3	A	A/G	14179478	snp
0	16	0	22	0	12	0	41	0	39	0	34	0	11	C	exonic	1	14184641	ENSMUSG00000025932	ENSMUSG00000025932:ENSMUST00000168081:exon13:c.A1169G:p.N390S,ENSMUSG00000025932:ENSMUST00000027066:exon13:c.A1181G:p.N394S,ENSMUSG00000025932:ENSMUST00000080664:exon12:c.A1082G:p.N361S,ENSMUSG00000025932:ENSMUST00000190337:exon12:c.A1181G:p.N394S,	nonsynonymous SNV	141	200	T	T/C	14184641	snp
0	.	0	.	0	.	0	.	0	.	1	1	0	.	G	intronic	1	14192140	ENSMUSG00000025932	.	.	12.6803	1	C	C/G	14192140	snp
0	.	0	.	1	1	0	.	1	1	0	.	0	.	C	intronic	1	14196294	ENSMUSG00000025932	.	.	49.4391	2	T	T/C	14196294	snp
0	.	0	.	0	.	0	.	1	1	0	.	0	.	G	intronic	1	14196322	ENSMUSG00000025932	.	.	12.6803	1	A	A/G	14196322	snp
0	.	0	.	0	.	1	1	0	.	0	.	0	.	C	intronic	1	14199483	ENSMUSG00000025932	.	.	14.5926	2	A	A/C	14199483	snp
0	.	0	.	0	.	1	1	0	.	0	.	0	.	T	intronic	1	14199490	ENSMUSG00000025932	.	.	14.5926	2	G	G/T	14199490	snp
0	.	0	.	1	1	0	.	0	.	0	.	0	.	T	intronic	1	14240010	ENSMUSG00000025932	.	.	21.4698	2	G	G/T	14240010	snp
0	.	0	.	0	.	1	1	0	.	0	.	0	.	T	intronic	1	14253121	ENSMUSG00000025932	.	.	12.6803	1	C	C/T	14253121	snp
0	.	0	.	0	.	1	1	0	.	0	.	0	.	G	intronic	1	14267741	ENSMUSG00000025932	.	.	20.4779	2	A	A/G	14267741	snp
0	10	0	33	0	11	0	33	0	30	0	25	0	19	G	exonic	1	14274104	ENSMUSG00000025932	ENSMUSG00000025932:ENSMUST00000168081:exon6:c.T379C:p.Y127H,ENSMUSG00000025932:ENSMUST00000188857:exon4:c.T280C:p.Y94H,ENSMUSG00000025932:ENSMUST00000027066:exon6:c.T376C:p.Y126H,ENSMUSG00000025932:ENSMUST00000080664:exon5:c.T277C:p.Y93H,ENSMUSG00000025932:ENSMUST00000190337:exon5:c.T376C:p.Y126H,ENSMUSG00000025932:ENSMUST00000185453:exon6:c.T379C:p.Y127H,	nonsynonymous SNV	3.25065	173	A	A/G	14274104	snp
0	10	0	35	0	12	0	37	0	35	0	22	0	18	T	exonic	1	14274110	ENSMUSG00000025932	ENSMUSG00000025932:ENSMUST00000168081:exon6:c.G373A:p.A125T,ENSMUSG00000025932:ENSMUST00000188857:exon4:c.G274A:p.A92T,ENSMUSG00000025932:ENSMUST00000027066:exon6:c.G370A:p.A124T,ENSMUSG00000025932:ENSMUST00000080664:exon5:c.G271A:p.A91T,ENSMUSG00000025932:ENSMUST00000190337:exon5:c.G370A:p.A124T,ENSMUSG00000025932:ENSMUST00000185453:exon6:c.G373A:p.A125T,	nonsynonymous SNV	37.6674	174	C	C/T	14274110	snp
0	.	1	1	0	.	0	.	0	.	0	.	0	.	G	intronic	1	14277945	ENSMUSG00000025932	.	.	12.6803	1	T	T/G	14277945	snp
0	.	1	1	0	.	0	.	0	.	0	.	0	.	G	intronic	1	14278017	ENSMUSG00000025932	.	.	12.6803	1	A	A/G	14278017	snp
0	3	0	.	0	.	0	.	0	.	0	.	0	.	C	intronic	1	14278486	ENSMUSG00000025932	.	.	9.76124	3	T	T/C	14278486	snp
1	4	0	.	0	.	0	.	0	.	0	.	0	.	A	intronic	1	14282816	ENSMUSG00000025932	.	.	81	4	G	G/A	14282816	snp
0	.	0	.	0	.	0	.	0	.	1	1	0	.	A	intronic	1	14285329	ENSMUSG00000025932	.	.	12.6803	1	C	C/A	14285329	snp
0	.	1	1	0	.	0	.	0	.	0	.	0	.	T	intronic	1	14304793	ENSMUSG00000025932	.	.	12.6803	1	C	C/T	14304793	snp
0	.	1	1	0	.	1	2	0	.	0	.	0	.	C	intronic	1	14304963	ENSMUSG00000025932	.	.	86	3	T	T/C	14304963	snp
0	.	1	1	0	.	1	1	0	.	0	.	0	.	G	intronic	1	14305080	ENSMUSG00000025932	.	.	49.4391	2	A	A/G	14305080	snp
0	.	0	.	0	.	1	1	0	.	0	.	1	1	G	downstream	1	14839373	ENSMUSG00000081201	.	.	58	3	A	A/G	14839373	snp
0	5	0	4	0	11	0	5	0	5	0	4	0	10	A	ncRNA_exonic	1	14839880	ENSMUSG00000081201	.	.	13.6045	63	C	C/A	14839880	snp
0	7	0	7	0	12	0	4	0	8	0	5	0	12	G	ncRNA_exonic	1	14839924	ENSMUSG00000081201	.	.	26.465	74	A	A/G	14839924	snp
0	6	0	7	0	12	0	8	0	13	0	10	0	11	A	ncRNA_exonic	1	14839942	ENSMUSG00000081201	.	.	23.1682	106	G	G/A	14839942	snp
0	5	0	10	0	12	0	10	0	12	0	13	0	14	G	ncRNA_exonic	1	14839959	ENSMUSG00000081201	.	.	5.47222	118	T	T/G	14839959	snp
0	5	0	10	0	12	0	10	0	12	0	13	0	13	A	ncRNA_exonic	1	14839963	ENSMUSG00000081201	.	.	5.46415	117	T	T/A	14839963	snp
0	3	0	9	0	12	0	11	0	12	0	13	0	12	A	ncRNA_exonic	1	14839967	ENSMUSG00000081201	.	.	5.53678	119	C	C/A	14839967	snp
0	5	0	7	0	8	0	10	0	10	0	12	0	12	A	ncRNA_exonic	1	14840044	ENSMUSG00000081201	.	.	32.1509	98	G	G/A	14840044	snp
0	5	0	1	0	3	0	3	0	1	0	7	0	9	A	ncRNA_exonic	1	14840084	ENSMUSG00000081201	.	.	16.4453	32	G	G/A	14840084	snp
0	.	0	.	1	1	0	.	0	.	0	.	0	1	G	ncRNA_exonic	1	14840139	ENSMUSG00000081201	.	.	14.9424	3	A	A/G	14840139	snp
0	.	1	1	1	1	0	.	0	.	1	1	0	.	G	ncRNA_exonic	1	14865090	ENSMUSG00000082193	.	.	62	3	A	A/G	14865090	snp
0	.	1	1	0	.	0	.	0	.	0	.	0	.	G	ncRNA_exonic	1	14865133	ENSMUSG00000082193	.	.	12.6803	3	A	A/G	14865133	snp
0	4	0	5	0	3	0	5	0	8	0	6	0	1	C	ncRNA_exonic	1	14865209	ENSMUSG00000082193	.	.	18.5416	45	A	A/C	14865209	snp
0	.	0	.	1	2	0	.	1	1	0	.	0	.	C	ncRNA_exonic	1	14865602	ENSMUSG00000082193	.	.	90	6	T	T/C	14865602	snp
0	.	0	.	0	.	0	.	0	.	0	.	1	1	T	intergenic	1	14976041	ENSMUSG00000032769(dist=57179),ENSMUSG00000088159(dist=42999)	.	.	3.24227	1	G	G/T	14976041	snp
1	3	0	.	0	.	0	.	1	2	0	.	0	.	G	intergenic	1	15067050	ENSMUSG00000088159(dist=47891),ENSMUSG00000073737(dist=201752)	.	.	105	5	A	A/G	15067050	snp
1	3	0	.	0	.	0	.	1	2	0	.	0	.	C	intergenic	1	15067056	ENSMUSG00000088159(dist=47897),ENSMUSG00000073737(dist=201746)	.	.	105	5	A	A/C	15067056	snp
1	3	0	.	0	.	0	.	1	2	0	.	0	.	G	intergenic	1	15067127	ENSMUSG00000088159(dist=47968),ENSMUSG00000073737(dist=201675)	.	.	105	5	A	A/G	15067127	snp
1	1	0	2	1	5	0	3	1	1	0	9	1	1	C	ncRNA_exonic	1	15268954	ENSMUSG00000073737	.	.	285	28	T	T/C	15268954	snp
0	.	1	1	0	.	1	1	0	.	0	.	0	.	G	ncRNA_exonic	1	15269210	ENSMUSG00000073737	.	.	48.4391	2	A	A/G	15269210	snp
0	.	1	1	0	.	1	1	1	2	0	.	0	.	T	ncRNA_exonic	1	15269276	ENSMUSG00000073737	.	.	115	5	C	C/T	15269276	snp
0	.	0	.	0	.	0	.	0	.	0	.	1	1	T	upstream	1	15805516	ENSMUSG00000025925	.	.	12.6803	1	C	C/T	15805516	snp
1	2	1	3	1	6	1	6	1	6	1	12	1	4	T	UTR5	1	15805657	ENSMUSG00000025925	.	.	859	42	G	G/T	15805657	snp
1	2	1	4	1	4	1	6	1	6	1	11	1	4	A	UTR5	1	15805658	ENSMUSG00000025925	.	.	818	42	G	G/A	15805658	snp
1	129	1	113	1	170	1	172	1	227	1	217	1	153	C	exonic	1	15805911	ENSMUSG00000025925	ENSMUSG00000025925:ENSMUST00000188371:exon1:c.T234C:p.R78R,ENSMUSG00000025925:ENSMUST00000027057:exon1:c.T234C:p.R78R,	synonymous SNV	999	1267	T	T/C	15805911	snp
0	.	0	.	0	.	0	.	0	.	0	.	1	2	G	intronic	1	15805971	ENSMUSG00000025925	.	.	51	3	C	C/G	15805971	snp
0	.	1	3	0	.	0	.	0	.	0	.	0	.	C	intronic	1	15806194	ENSMUSG00000025925	.	.	67	3	T	T/C	15806194	snp
0	.	0	.	0	.	0	.	0	.	1	2	0	.	T	intronic	1	15807517	ENSMUSG00000025925	.	.	42.4392	2	G	G/T	15807517	snp
0	.	0	.	1	1	0	.	0	.	0	2	0	.	G	splicing	1	15807639	ENSMUSG00000025925(ENSMUST00000188371:exon2:c.281-2A>G,ENSMUST00000027057:exon2:c.281-2A>G)	.	.	6.33148	3	A	A/G	15807639	snp
0	.	0	.	0	.	0	.	1	2	0	3	0	.	G	intronic	1	15808146	ENSMUSG00000025925	.	.	50	7	T	T/G	15808146	snp
0	.	0	.	1	1	0	.	0	.	0	3	0	1	G	intronic	1	15808681	ENSMUSG00000025925	.	.	4.70524	6	A	A/G	15808681	snp
0	.	0	.	0	1	0	.	0	.	0	3	0	1	G	intronic	1	15808758	ENSMUSG00000025925	.	.	23.6543	5	A	A/G	15808758	snp
0	.	1	2	0	.	0	.	0	1	0	.	0	.	A	intronic	1	15809075	ENSMUSG00000025925	.	.	25.1942	5	G	G/A	15809075	snp
0	.	0	.	0	.	1	3	0	1	0	.	0	.	C	intronic	1	15815847	ENSMUSG00000025925	.	.	59	4	T	T/C	15815847	snp
0	.	0	.	1	2	0	.	0	.	0	.	0	.	G	intronic	1	15820213	ENSMUSG00000025925	.	.	42.4392	2	A	A/G	15820213	snp
0	.	0	.	0	.	0	.	0	.	1	1	0	.	G	intronic	1	15820363	ENSMUSG00000025925	.	.	12.6803	1	A	A/G	15820363	snp
0	.	1	1	1	1	1	1	1	1	1	1	1	1	C	intronic	1	15822137	ENSMUSG00000025925	.	.	197	8	A	A/C	15822137	snp
0	1	1	1	0	.	0	.	0	.	0	.	0	.	T	intronic	1	15823776	ENSMUSG00000025925	.	.	7.36908	2	C	C/T	15823776	snp
0	.	0	1	0	2	0	.	0	.	0	1	1	2	G	intronic	1	15824071	ENSMUSG00000025925	.	.	30.0737	7	T	T/G	15824071	snp
0	.	0	.	0	.	1	1	0	.	0	.	0	.	C	intronic	1	15831569	ENSMUSG00000025925	.	.	12.6803	1	A	A/C	15831569	snp
0	.	0	.	0	.	1	1	0	.	0	.	0	.	C	intronic	1	15831571	ENSMUSG00000025925	.	.	12.6803	1	A	A/C	15831571	snp
0	.	0	3	0	.	0	.	0	.	0	.	0	.	C	splicing	1	15833490	ENSMUSG00000025925(ENSMUST00000188371:exon8:c.997+1G>C,ENSMUST00000027057:exon7:c.910+1G>C)	.	.	31.2669	4	G	G/C	15833490	snp
0	.	0	.	0	.	0	.	0	1	0	.	1	2	T	intronic	1	15838645	ENSMUSG00000025925	.	.	52	5	C	C/T	15838645	snp
0	.	0	.	0	2	0	1	0	.	0	.	0	.	C	intronic	1	15839205	ENSMUSG00000025925	.	.	3.50446	3	T	T/C	15839205	snp
0	.	0	2	1	2	0	.	0	1	0	2	0	2	A	intronic	1	15841136	ENSMUSG00000025925	.	.	28.011	10	G	G/A	15841136	snp
0	1	0	4	0	8	0	5	0	6	0	12	0	3	G	downstream	1	15844370	ENSMUSG00000025925	.	.	5.56591	46	A	A/G	15844370	snp
0	1	0	4	0	7	0	8	0	7	0	15	0	9	G	downstream	1	15844397	ENSMUSG00000025925	.	.	55	63	A	A/G	15844397	snp
0	1	0	4	0	6	0	5	0	6	0	13	0	9	G	downstream	1	15844409	ENSMUSG00000025925	.	.	38.0977	63	A	A/G	15844409	snp
0	2	0	6	0	9	0	2	0	13	0	13	0	.	T	downstream	1	15844608	ENSMUSG00000025925	.	.	5.69585	57	G	G/T	15844608	snp
0	.	0	.	0	1	0	.	1	1	0	.	0	1	G	downstream	1	15844786	ENSMUSG00000025925	.	.	5.57092	3	A	A/G	15844786	snp
1	1	0	2	0	1	0	3	0	1	0	.	0	4	G	downstream	1	15844951	ENSMUSG00000025925	.	.	11.311	13	A	A/G	15844951	snp
0	.	0	.	0	.	0	1	0	.	0	6	0	.	A	intergenic	1	15846034	ENSMUSG00000025925(dist=1982),ENSMUSG00000104379(dist=7297)	.	.	19.1389	7	G	G/A	15846034	snp
0	.	0	2	0	.	0	2	0	6	0	2	0	.	T	intergenic	1	15846884	ENSMUSG00000025925(dist=2832),ENSMUSG00000104379(dist=6447)	.	.	80	12	C	C/T	15846884	snp
0	.	1	2	0	.	0	.	0	.	0	1	0	.	C	intergenic	1	15850442	ENSMUSG00000025925(dist=6390),ENSMUSG00000104379(dist=2889)	.	.	32.1885	3	T	T/C	15850442	snp
1	2	0	.	0	.	0	.	0	.	0	.	0	2	A	ncRNA_exonic	1	15856444	ENSMUSG00000104379	.	.	33.935	4	G	G/A	15856444	snp
0	.	1	1	0	.	0	.	0	.	0	.	0	.	C	exonic	1	15859001	ENSMUSG00000032719	ENSMUSG00000032719:ENSMUST00000040695:exon4:c.A565G:p.T189A,	nonsynonymous SNV	12.6803	1	T	T/C	15859001	snp
0	2	0	.	0	.	1	2	0	.	0	.	0	.	G	intronic	1	15861360	ENSMUSG00000032719	.	.	33.935	4	A	A/G	15861360	snp
1	1	0	.	0	.	0	.	0	.	0	.	0	.	C	intronic	1	15863224	ENSMUSG00000032719	.	.	5.77749	1	G	G/C	15863224	snp
1	1	0	.	0	.	0	.	0	.	0	.	0	.	C	intronic	1	15863259	ENSMUSG00000032719	.	.	5.77749	1	T	T/C	15863259	snp
0	.	0	.	1	1	0	.	0	.	0	.	0	.	A	intronic	1	15863973	ENSMUSG00000032719	.	.	21.4698	2	G	G/A	15863973	snp
0	.	0	.	0	.	0	.	1	1	0	.	0	.	T	intronic	1	15864178	ENSMUSG00000032719	.	.	12.6803	1	A	A/T	15864178	snp
0	.	0	.	0	.	0	.	1	1	0	.	0	.	C	intronic	1	15864218	ENSMUSG00000032719	.	.	12.6803	1	T	T/C	15864218	snp
0	.	0	.	0	.	0	.	1	1	0	.	0	.	A	intronic	1	15864612	ENSMUSG00000032719	.	.	3.24227	1	G	G/A	15864612	snp
1	8	0	3	0	.	0	.	0	.	0	.	0	.	T	intronic	1	15865802	ENSMUSG00000032719	.	.	221	13	C	C/T	15865802	snp
1	1	0	.	0	.	1	1	0	.	0	.	0	.	C	intronic	1	15867182	ENSMUSG00000032719	.	.	58	3	T	T/C	15867182	snp
0	.	0	.	1	1	0	.	0	.	0	.	0	.	A	intergenic	1	15951849	ENSMUSG00000032719(dist=59127),ENSMUSG00000100652(dist=101486)	.	.	12.6803	1	G	G/A	15951849	snp
0	.	0	.	1	1	0	.	0	.	0	.	0	.	A	intergenic	1	15951910	ENSMUSG00000032719(dist=59188),ENSMUSG00000100652(dist=101425)	.	.	5.77749	2	C	C/A	15951910	snp
1	2	0	2	0	1	0	.	0	1	0	.	0	.	C	downstream	1	16100714	ENSMUSG00000043716	.	.	38.0703	10	T	T/C	16100714	snp
1	7	1	2	1	6	1	8	1	3	1	2	1	4	C	intronic	1	16101468	ENSMUSG00000043716	.	.	886	39	T	T/C	16101468	snp
0	2	0	3	0	3	0	1	1	1	1	1	0	.	T	intronic	1	16102689	ENSMUSG00000043716	.	.	13.7916	11	C	C/T	16102689	snp
0	1110	0	1078	0	1083	0	1090	0	1106	0	1097	0	1082	T	exonic	1	16102757	ENSMUSG00000043716	ENSMUSG00000043716:ENSMUST00000058437:exon4:c.C429A:p.T143T,	synonymous SNV	48.5572	7977	G	G/T	16102757	snp
0	.	0	1	0	1	0	.	1	1	0	.	0	.	G	upstream	1	16104728	ENSMUSG00000043716	.	.	5.57246	3	A	A/G	16104728	snp
0	4	0	5	0	10	0	2	0	6	1	5	0	10	A	upstream	1	16104877	ENSMUSG00000025921,ENSMUSG00000043716	.	.	81	46	G	G/A	16104877	snp
1	15	1	21	1	10	1	16	1	34	1	17	1	13	C	upstream	1	16105627	ENSMUSG00000025921,ENSMUSG00000043716	.	.	999	132	A	A/C	16105627	snp
1	2	0	.	0	2	0	.	1	1	0	.	1	1	C	upstream	1	16105748	ENSMUSG00000025921	.	.	90	114	A	A/C	16105748	snp
0	2	0	.	1	3	0	.	0	1	0	.	0	1	C	upstream	1	16105752	ENSMUSG00000025921	.	.	54	114	A	A/C	16105752	snp
0	63	0	41	0	40	0	22	0	125	0	70	0	57	A	exonic	1	16106207	ENSMUSG00000025921	ENSMUSG00000025921:ENSMUST00000027053:exon1:c.G190A:p.V64I,	nonsynonymous SNV	48.5851	506	G	G/A	16106207	snp
0	44	0	32	0	23	0	23	0	74	0	35	0	35	G	exonic	1	16107807	ENSMUSG00000025921	ENSMUSG00000025921:ENSMUST00000027053:exon2:c.A302G:p.E101G,	nonsynonymous SNV	13.9836	277	A	A/G	16107807	snp
0	.	1	1	0	.	0	.	0	.	0	.	0	.	A	intronic	1	16113335	ENSMUSG00000025921	.	.	12.6803	1	C	C/A	16113335	snp
0	.	1	1	0	.	1	1	0	.	0	.	0	.	G	intronic	1	16113561	ENSMUSG00000025921	.	.	49.4391	2	A	A/G	16113561	snp
1	1	0	.	1	2	0	.	0	.	0	.	0	.	A	intronic	1	16114280	ENSMUSG00000025921	.	.	79	3	G	G/A	16114280	snp
0	.	0	.	0	.	0	.	0	.	1	2	0	.	A	intronic	1	16118406	ENSMUSG00000025921	.	.	58	3	G	G/A	16118406	snp
0	.	1	1	0	.	0	.	0	.	1	1	0	.	G	intronic	1	16119093	ENSMUSG00000025921	.	.	49.4391	2	A	A/G	16119093	snp
0	.	0	.	0	.	0	.	0	.	1	1	0	.	T	intronic	1	16119258	ENSMUSG00000025921	.	.	12.6803	1	A	A/T	16119258	snp
0	.	0	.	1	1	0	.	0	.	0	.	0	.	C	intronic	1	16120607	ENSMUSG00000025921	.	.	21.4698	2	A	A/C	16120607	snp
0	.	1	2	1	1	0	.	0	.	0	.	1	1	A	intronic	1	16122732	ENSMUSG00000025921	.	.	116	4	C	C/A	16122732	snp
0	.	1	2	1	1	0	.	0	.	0	.	1	1	G	intronic	1	16122733	ENSMUSG00000025921	.	.	116	4	A	A/G	16122733	snp
1	1	1	1	0	.	0	.	1	2	0	.	0	.	C	intronic	1	16125271	ENSMUSG00000025921	.	.	113	5	T	T/C	16125271	snp
0	.	0	.	0	.	0	.	0	.	0	.	1	2	C	intronic	1	16127377	ENSMUSG00000025921	.	.	42.4392	2	T	T/C	16127377	snp
1	3	0	.	0	.	0	.	0	.	0	.	0	.	T	intronic	1	16127919	ENSMUSG00000025921	.	.	67	3	A	A/T	16127919	snp
0	.	0	.	0	.	0	.	0	.	1	2	0	.	T	intronic	1	16128359	ENSMUSG00000025921	.	.	42.4392	2	C	C/T	16128359	snp
0	.	0	.	0	.	0	.	0	.	1	2	0	.	T	intronic	1	16128367	ENSMUSG00000025921	.	.	42.4392	2	C	C/T	16128367	snp
0	.	0	.	0	.	0	.	0	.	1	2	0	.	T	intronic	1	16128637	ENSMUSG00000025921	.	.	42.4392	2	C	C/T	16128637	snp
0	.	0	.	1	1	0	.	0	.	0	.	0	.	G	intronic	1	16129387	ENSMUSG00000025921	.	.	12.6803	1	A	A/G	16129387	snp
0	.	0	.	0	.	0	.	0	.	1	2	0	.	C	intronic	1	16130326	ENSMUSG00000025921	.	.	42.4392	2	G	G/C	16130326	snp
0	.	1	2	0	.	0	.	0	.	0	.	0	.	G	intronic	1	16130757	ENSMUSG00000025921	.	.	42.4392	2	A	A/G	16130757	snp
1	71	1	54	1	33	1	28	1	131	1	66	1	64	G	exonic	1	16131171	ENSMUSG00000025921	ENSMUSG00000025921:ENSMUST00000027053:exon5:c.C867G:p.T289T,	synonymous SNV	999	562	C	C/G	16131171	snp
0	32	0	21	0	13	0	10	0	36	0	19	0	12	C	UTR3	1	16131535	ENSMUSG00000025921	.	.	3.26222	177	T	T/C	16131535	snp
1	25	1	21	1	5	1	6	0	30	1	12	1	6	C	UTR3	1	16132513	ENSMUSG00000025921	.	.	999	127	T	T/C	16132513	snp
0	4	0	4	0	6	1	1	0	18	1	6	1	6	C	UTR3	1	16132966	ENSMUSG00000025921	.	.	894	52	T	T/C	16132966	snp
0	3	0	5	0	4	0	2	0	14	0	7	0	4	C	UTR3	1	16133001	ENSMUSG00000025921	.	.	33.1216	56	T	T/C	16133001	snp
0	5	0	6	0	5	0	2	0	19	0	6	0	7	T	UTR3	1	16133036	ENSMUSG00000025921	.	.	59	74	C	C/T	16133036	snp
0	8	0	4	0	4	0	7	0	18	0	7	0	6	T	UTR3	1	16133059	ENSMUSG00000025921	.	.	486	77	G	G/T	16133059	snp
0	7	0	6	0	4	0	6	0	19	0	7	0	6	C	UTR3	1	16133071	ENSMUSG00000025921	.	.	473	72	T	T/C	16133071	snp
0	10	0	6	0	4	0	6	0	16	0	9	0	5	T	UTR3	1	16133094	ENSMUSG00000025921	.	.	518	74	G	G/T	16133094	snp
0	10	0	5	0	3	0	3	0	20	0	9	0	9	T	UTR3	1	16133165	ENSMUSG00000025921	.	.	35.6783	69	C	C/T	16133165	snp
0	7	0	7	1	1	0	4	0	10	0	5	0	3	G	UTR3	1	16133197	ENSMUSG00000025921	.	.	153	50	T	T/G	16133197	snp
0	6	0	6	0	1	0	.	0	8	0	4	0	2	A	UTR3	1	16133217	ENSMUSG00000025921	.	.	10.9913	38	C	C/A	16133217	snp
0	4	0	3	0	.	0	.	0	7	0	2	0	.	T	UTR3	1	16133218	ENSMUSG00000025921	.	.	17.9146	24	C	C/T	16133218	snp
0	.	1	1	0	.	0	.	0	.	0	.	0	.	T	UTR3	1	16133244	ENSMUSG00000025921	.	.	12.6803	1	C	C/T	16133244	snp
0	.	0	.	1	1	0	.	1	1	1	2	0	.	C	UTR3	1	16133642	ENSMUSG00000025921	.	.	136	5	T	T/C	16133642	snp
0	.	1	1	0	.	0	.	0	.	0	.	0	.	C	intergenic	1	16181798	ENSMUSG00000025921(dist=48064),ENSMUSG00000104165(dist=26399)	.	.	21.4698	2	T	T/C	16181798	snp
1	2	0	.	0	.	0	.	0	.	0	.	0	.	T	intergenic	1	16190060	ENSMUSG00000025921(dist=56326),ENSMUSG00000104165(dist=18137)	.	.	42.4392	2	C	C/T	16190060	snp
0	1	0	.	1	1	0	5	0	7	0	.	0	.	C	intergenic	1	16205681	ENSMUSG00000025921(dist=71947),ENSMUSG00000104165(dist=2516)	.	.	8.8949	15	A	A/C	16205681	snp
0	4	0	6	0	3	0	1	0	2	0	2	0	.	A	ncRNA_UTR3	1	16229471	ENSMUSG00000025920	.	.	5.59886	27	G	G/A	16229471	snp
0	7	0	6	0	6	0	2	0	5	0	5	0	.	G	ncRNA_UTR3	1	16229515	ENSMUSG00000025920	.	.	13.4666	37	A	A/G	16229515	snp
0	9	0	6	0	6	0	2	0	5	0	7	0	.	G	ncRNA_UTR3	1	16229608	ENSMUSG00000025920	.	.	9.84511	42	A	A/G	16229608	snp
1	1	0	.	0	.	0	.	0	.	0	.	0	.	C	intronic	1	16250179	ENSMUSG00000025920	.	.	12.6803	1	T	T/C	16250179	snp
1	1	0	.	0	.	0	.	0	.	0	.	0	.	C	intronic	1	16250268	ENSMUSG00000025920	.	.	3.24227	1	T	T/C	16250268	snp
0	.	0	.	1	1	0	.	0	.	0	.	0	.	C	intronic	1	16317223	ENSMUSG00000025920	.	.	5.77749	1	T	T/C	16317223	snp
0	.	0	.	1	1	0	.	0	.	0	.	0	.	C	intronic	1	16317225	ENSMUSG00000025920	.	.	5.77749	1	T	T/C	16317225	snp
0	.	0	.	1	1	0	.	0	.	0	.	0	.	G	intronic	1	16317274	ENSMUSG00000025920	.	.	5.77749	1	A	A/G	16317274	snp
0	.	0	.	0	.	1	1	0	.	0	.	0	.	G	intronic	1	16474459	ENSMUSG00000025920	.	.	12.6803	1	A	A/G	16474459	snp
1	1	0	.	0	.	0	.	0	.	0	.	0	.	T	intronic	1	16563868	ENSMUSG00000025939	.	.	12.6803	1	C	C/T	16563868	snp
0	.	0	.	0	.	0	.	0	.	1	1	0	.	A	intronic	1	16566737	ENSMUSG00000025939	.	.	12.6803	1	G	G/A	16566737	snp
0	.	0	1	0	1	0	.	0	.	1	1	0	.	C	intronic	1	16567013	ENSMUSG00000025939	.	.	5.5708	4	T	T/C	16567013	snp
0	.	1	1	1	1	0	.	1	2	1	1	0	.	C	intronic	1	16567379	ENSMUSG00000025939	.	.	166	7	T	T/C	16567379	snp
1	1	0	1	0	2	0	.	0	1	0	.	0	.	T	intronic	1	16573861	ENSMUSG00000025939	.	.	4.19074	7	A	A/T	16573861	snp
1	1	0	.	0	.	1	1	1	3	0	.	0	.	G	intronic	1	16575143	ENSMUSG00000025939	.	.	133	5	A	A/G	16575143	snp
0	.	0	5	0	.	1	1	0	.	0	.	0	.	A	intronic	1	16585840	ENSMUSG00000025939	.	.	5.2286	6	G	G/A	16585840	snp
0	.	0	.	0	.	0	.	1	1	0	.	0	.	A	intronic	1	16588127	ENSMUSG00000025939	.	.	12.6803	1	C	C/A	16588127	snp
0	2	0	1	0	.	0	.	0	.	0	.	0	.	C	intronic	1	16593582	ENSMUSG00000025939	.	.	3.50446	3	T	T/C	16593582	snp
0	1	0	.	0	1	0	.	1	1	0	.	0	.	A	intronic	1	16600487	ENSMUSG00000025939	.	.	5.57089	3	C	C/A	16600487	snp
0	.	0	.	1	2	0	.	0	.	0	.	0	.	T	intronic	1	16601125	ENSMUSG00000025939	.	.	42.4392	2	A	A/T	16601125	snp
0	87	0	134	0	103	0	92	0	119	0	106	0	90	C	exonic	1	16602348	ENSMUSG00000025939	ENSMUSG00000025939:ENSMUST00000117146:exon2:c.A108G:p.R36R,	synonymous SNV	215	734	T	T/C	16602348	snp
0	.	0	1	0	.	1	1	0	.	0	.	0	.	T	intronic	1	16617208	ENSMUSG00000025939	.	.	7.32231	2	A	A/T	16617208	snp
0	1	0	.	1	1	0	1	0	.	0	.	0	.	C	ncRNA_exonic	1	16618604	ENSMUSG00000102457	.	.	5.57089	3	T	T/C	16618604	snp
0	.	0	.	0	.	0	.	0	.	1	1	0	.	A	intergenic	1	16629429	ENSMUSG00000102457(dist=7890),ENSMUSG00000079658(dist=12296)	.	.	12.6803	1	G	G/A	16629429	snp
0	.	0	.	0	.	1	2	0	.	0	.	0	.	A	intergenic	1	16631291	ENSMUSG00000102457(dist=9752),ENSMUSG00000079658(dist=10434)	.	.	42.4392	2	G	G/A	16631291	snp
0	.	0	.	0	.	1	2	0	.	0	.	0	.	G	intergenic	1	16631314	ENSMUSG00000102457(dist=9775),ENSMUSG00000079658(dist=10411)	.	.	42.4392	2	A	A/G	16631314	snp
0	.	0	.	0	.	1	2	0	.	0	.	0	.	A	intergenic	1	16631399	ENSMUSG00000102457(dist=9860),ENSMUSG00000079658(dist=10326)	.	.	29.4437	2	G	G/A	16631399	snp
0	.	0	.	0	.	1	2	0	.	0	.	0	.	T	intergenic	1	16631450	ENSMUSG00000102457(dist=9911),ENSMUSG00000079658(dist=10275)	.	.	29.4437	2	C	C/T	16631450	snp
0	.	0	.	0	.	1	2	0	.	0	.	0	.	T	intergenic	1	16631460	ENSMUSG00000102457(dist=9921),ENSMUSG00000079658(dist=10265)	.	.	29.4437	2	C	C/T	16631460	snp
0	.	0	.	1	4	0	.	1	1	0	.	0	.	TT	intergenic	1	16640551	ENSMUSG00000102457(dist=19012),ENSMUSG00000079658(dist=1174)	.	.	173	8	-	-/TT	16640551	indel
0	.	0	.	0	2	0	.	0	1	0	3	0	.	G	intergenic	1	16640625	ENSMUSG00000102457(dist=19086),ENSMUSG00000079658(dist=1100)	.	.	27.1345	7	A	A/G	16640625	snp
0	.	0	.	0	.	1	2	1	1	1	2	0	.	A	downstream	1	16641094	ENSMUSG00000079658	.	.	161	7	C	C/A	16641094	snp
0	.	0	.	1	2	1	2	0	.	0	.	1	2	TTGTGTGTGTGTGTGTGTGTGTGTGTATGTGTGTGTGTGTG	downstream	1	16641418	ENSMUSG00000079658	.	.	223	6	TTGTGTGTGTGTGTGTGTGTGTGTGTGTGTGTATGTGTGTGTGTGTG	TTGTGTGTGTGTGTGTGTGTGTGTGTGTGTGTATGTGTGTGTGTGTG/TTGTGTGTGTGTGTGTGTGTGTGTGTATGTGTGTGTGTGTG	16641372	indel
1	118	1	91	1	55	1	63	1	88	1	98	0	58	A	UTR3	1	16643011	ENSMUSG00000079658	.	.	999	669	C	C/A	16643011	snp
0	.	0	.	0	.	0	1	0	.	0	.	1	2	G	intronic	1	16645683	ENSMUSG00000079658	.	.	42.1863	3	T	T/G	16645683	snp
0	.	0	1	1	1	0	.	0	.	0	2	0	1	A	intronic	1	16646280	ENSMUSG00000079658	.	.	11.4303	6	G	G/A	16646280	snp
0	.	0	1	0	.	0	.	0	.	1	1	0	.	G	intronic	1	16646447	ENSMUSG00000079658	.	.	7.32231	2	A	A/G	16646447	snp
0	.	1	1	0	.	0	.	0	.	1	2	0	.	G	intronic	1	16647629	ENSMUSG00000079658	.	.	79	3	A	A/G	16647629	snp
1	718	0	798	1	768	0	799	1	767	1	813	1	596	T	UTR5	1	16647967	ENSMUSG00000079658	.	.	999	5325	G	G/T	16647967	snp
0	.	1	3	0	.	0	.	1	1	1	2	1	1	T	intronic	1	16648073	ENSMUSG00000079658	.	.	200	8	C	C/T	16648073	snp
0	.	1	3	0	.	1	2	0	.	1	2	0	.	T	intronic	1	16648138	ENSMUSG00000079658	.	.	210	10	C	C/T	16648138	snp
0	.	0	1	1	1	0	1	0	2	0	1	0	.	G	intronic	1	16649773	ENSMUSG00000079658	.	.	3.61441	7	A	A/G	16649773	snp
0	.	1	1	1	1	0	.	1	1	1	1	1	1	T	intronic	1	16650737	ENSMUSG00000079658	.	.	148	5	C	C/T	16650737	snp
0	.	0	.	1	1	0	.	1	1	0	.	1	1	A	intronic	1	16650794	ENSMUSG00000079658	.	.	88	4	T	T/A	16650794	snp
1	2	0	.	1	3	0	.	0	.	0	.	1	1	C	intronic	1	16651566	ENSMUSG00000079658	.	.	186	7	T	T/C	16651566	snp
0	.	0	1	0	3	1	1	0	1	0	1	0	1	G	intronic	1	16652536	ENSMUSG00000079658	.	.	12.3931	11	C	C/G	16652536	snp
1	1	1	5	1	3	1	1	0	.	0	.	0	.	G	intronic	1	16653629	ENSMUSG00000079658	.	.	270	10	A	A/G	16653629	snp
0	.	0	3	0	1	0	.	0	.	0	1	0	.	G	intronic	1	16653958	ENSMUSG00000079658	.	.	12.8092	5	A	A/G	16653958	snp
0	.	1	1	0	.	0	.	1	1	1	4	1	2	C	intronic	1	16655049	ENSMUSG00000079658	.	.	229	8	T	T/C	16655049	snp
0	.	1	1	0	.	0	.	0	.	0	.	0	.	G	intronic	1	16655461	ENSMUSG00000079658	.	.	12.6803	1	A	A/G	16655461	snp
0	.	1	1	0	.	0	.	0	.	0	.	0	.	G	intronic	1	16655464	ENSMUSG00000079658	.	.	12.6803	1	C	C/G	16655464	snp
0	.	0	.	1	1	0	.	0	.	1	1	1	1	A	intronic	1	16655518	ENSMUSG00000079658	.	.	95	4	G	G/A	16655518	snp
0	.	1	1	0	.	0	.	1	1	1	1	1	1	G	intronic	1	16655755	ENSMUSG00000079658	.	.	85	4	A	A/G	16655755	snp
0	.	1	1	0	.	0	.	1	1	1	1	1	1	G	intronic	1	16655811	ENSMUSG00000079658	.	.	78	6	A	A/G	16655811	snp
0	.	1	1	0	.	0	.	1	1	0	.	1	1	A	intronic	1	16655821	ENSMUSG00000079658	.	.	58	5	C	C/A	16655821	snp
0	.	1	1	0	.	0	.	1	1	0	.	1	1	G	intronic	1	16655822	ENSMUSG00000079658	.	.	58	5	A	A/G	16655822	snp
0	.	1	1	1	1	0	.	0	.	0	.	0	.	G	intronic	1	16655942	ENSMUSG00000079658	.	.	25.4511	2	A	A/G	16655942	snp
0	.	0	.	0	.	0	.	1	2	1	1	0	.	T	intronic	1	16656201	ENSMUSG00000079658	.	.	79	3	G	G/T	16656201	snp
1	3	1	3	1	1	1	4	1	4	1	6	1	4	A	UTR5	1	16656562	ENSMUSG00000079658	.	.	786	30	T	T/A	16656562	snp
1	1	0	.	0	.	0	.	0	.	0	.	0	.	C	ncRNA_exonic	1	16663142	ENSMUSG00000100959	.	.	12.6803	1	T	T/C	16663142	snp
0	.	0	.	0	.	0	.	0	.	1	1	0	.	G	upstream	1	16665172	ENSMUSG00000025940	.	.	6.5338	1	C	C/G	16665172	snp
0	.	0	.	0	.	0	.	0	.	1	1	0	.	A	upstream	1	16665186	ENSMUSG00000025940	.	.	6.5338	1	C	C/A	16665186	snp
0	.	0	.	0	.	0	.	0	.	1	3	0	.	A	upstream	1	16665195	ENSMUSG00000025940	.	.	48.4391	3	C	C/A	16665195	snp
1	173	1	196	1	136	1	144	1	199	1	180	1	128	C	UTR5	1	16665285	ENSMUSG00000025940	.	.	999	1227	G	G/C	16665285	snp
1	173	1	251	1	237	1	210	0	299	1	254	1	200	G	exonic	1	16665448	ENSMUSG00000025940	ENSMUSG00000025940:ENSMUST00000177501:exon1:c.C141G:p.L47L,ENSMUSG00000025940:ENSMUST00000065373:exon1:c.C141G:p.L47L,	synonymous SNV	999	1778	C	C/G	16665448	snp
0	.	0	.	0	.	0	.	0	.	0	.	1	2	T	intronic	1	16665669	ENSMUSG00000025940	.	.	42.4392	2	A	A/T	16665669	snp
1	1	0	.	1	2	0	.	0	.	0	.	0	.	C	intronic	1	16665769	ENSMUSG00000025940	.	.	67	3	T	T/C	16665769	snp
0	.	0	.	1	1	0	.	1	1	0	.	1	2	C	intronic	1	16665993	ENSMUSG00000025940	.	.	111	5	T	T/C	16665993	snp
0	.	0	.	1	1	0	.	1	1	0	.	0	.	T	intronic	1	16666335	ENSMUSG00000025940	.	.	57	3	C	C/T	16666335	snp
0	.	0	.	1	1	0	.	1	1	0	.	0	.	T	intronic	1	16666351	ENSMUSG00000025940	.	.	57	3	A	A/T	16666351	snp
0	.	0	.	0	.	0	.	0	.	0	2	1	2	T	intronic	1	16666519	ENSMUSG00000025940	.	.	33.935	4	A	A/T	16666519	snp
0	.	1	1	0	.	0	.	1	1	0	.	1	2	A	intronic	1	16666666	ENSMUSG00000025940	.	.	122	5	T	T/A	16666666	snp
1	220	1	203	1	217	1	191	1	311	1	215	1	219	G	exonic	1	16667687	ENSMUSG00000025940	ENSMUSG00000025940:ENSMUST00000177501:exon2:c.A221G:p.Q74R,ENSMUSG00000025940:ENSMUST00000065373:exon2:c.A218G:p.Q73R,	nonsynonymous SNV	999	1650	A	A/G	16667687	snp
0	.	1	1	0	.	0	.	0	.	0	.	0	.	C	intronic	1	16673380	ENSMUSG00000025940	.	.	12.6803	1	T	T/C	16673380	snp
0	.	0	2	0	.	0	.	0	.	0	.	0	.	C	intronic	1	16675136	ENSMUSG00000025940	.	.	4.98889	3	T	T/C	16675136	snp
0	.	0	.	1	2	0	.	0	.	0	.	0	.	C	intronic	1	16675974	ENSMUSG00000025940	.	.	42.4392	2	T	T/C	16675974	snp
1	1	0	.	1	1	0	.	1	1	0	.	0	.	T	intronic	1	16676292	ENSMUSG00000025940	.	.	95	4	G	G/T	16676292	snp
0	.	0	.	1	1	0	.	0	.	0	.	1	1	C	intronic	1	16676750	ENSMUSG00000025940	.	.	49.4391	2	T	T/C	16676750	snp
0	.	0	.	1	1	0	.	0	.	0	.	0	.	G	intronic	1	16676840	ENSMUSG00000025940	.	.	12.6803	1	A	A/G	16676840	snp
1	67	1	121	1	101	0	85	0	107	0	116	1	81	T	UTR3	1	16677659	ENSMUSG00000025940	.	.	999	893	G	G/T	16677659	snp
1	24	1	50	1	39	1	41	1	48	1	28	1	37	C	UTR3	1	16678032	ENSMUSG00000025940	.	.	999	357	T	T/C	16678032	snp
1	1	0	.	0	.	1	1	0	.	1	1	1	1	A	downstream	1	16678322	ENSMUSG00000025940	.	.	123	4	G	G/A	16678322	snp
1	2	0	.	0	.	1	1	0	.	0	.	1	1	T	downstream	1	16678407	ENSMUSG00000025940	.	.	118	5	C	C/T	16678407	snp
1	2	0	.	0	.	1	1	0	.	0	.	1	1	C	downstream	1	16678456	ENSMUSG00000025940	.	.	106	4	T	T/C	16678456	snp
0	.	0	.	1	2	0	.	0	.	0	.	0	.	G	downstream	1	16678865	ENSMUSG00000025940	.	.	42.4392	2	A	A/G	16678865	snp
1	1	0	.	1	3	0	.	1	3	0	.	0	.	T	downstream	1	16679165	ENSMUSG00000025940	.	.	188	7	C	C/T	16679165	snp
0	.	0	.	1	6	0	.	1	3	0	.	0	.	G	intergenic	1	16679468	ENSMUSG00000025940(dist=1193),ENSMUSG00000025779(dist=8965)	.	.	241	9	A	A/G	16679468	snp
0	.	0	.	1	4	0	.	1	4	0	.	0	.	T	intergenic	1	16679554	ENSMUSG00000025940(dist=1279),ENSMUSG00000025779(dist=8879)	.	.	234	9	G	G/T	16679554	snp
0	.	0	.	1	1	0	.	1	1	0	.	0	.	G	intergenic	1	16679621	ENSMUSG00000025940(dist=1346),ENSMUSG00000025779(dist=8812)	.	.	51	3	A	A/G	16679621	snp
0	.	0	.	0	.	0	.	1	1	0	.	1	1	C	intergenic	1	16679742	ENSMUSG00000025940(dist=1467),ENSMUSG00000025779(dist=8691)	.	.	49.4391	2	T	T/C	16679742	snp
0	.	0	.	0	.	0	.	1	1	0	.	1	1	T	intergenic	1	16679778	ENSMUSG00000025940(dist=1503),ENSMUSG00000025779(dist=8655)	.	.	49.4391	2	C	C/T	16679778	snp
1	2	1	1	0	.	0	.	0	.	0	.	0	.	A	intergenic	1	16679907	ENSMUSG00000025940(dist=1632),ENSMUSG00000025779(dist=8526)	.	.	11.7407	3	G	G/A	16679907	snp
1	2	1	1	0	.	0	.	0	.	0	.	0	.	C	intergenic	1	16679911	ENSMUSG00000025940(dist=1636),ENSMUSG00000025779(dist=8522)	.	.	11.7407	3	T	T/C	16679911	snp
1	2	1	1	0	.	0	.	0	.	0	.	0	.	C	intergenic	1	16679918	ENSMUSG00000025940(dist=1643),ENSMUSG00000025779(dist=8515)	.	.	11.7407	4	T	T/C	16679918	snp
1	2	1	1	0	.	1	1	0	.	0	.	0	.	A	intergenic	1	16679969	ENSMUSG00000025940(dist=1694),ENSMUSG00000025779(dist=8464)	.	.	48.4391	5	G	G/A	16679969	snp
1	2	1	1	0	.	1	1	0	.	0	.	0	.	A	intergenic	1	16680022	ENSMUSG00000025940(dist=1747),ENSMUSG00000025779(dist=8411)	.	.	101	4	G	G/A	16680022	snp
1	1	1	1	0	.	0	.	0	.	0	.	1	3	T	intergenic	1	16681075	ENSMUSG00000025940(dist=2800),ENSMUSG00000025779(dist=7358)	.	.	141	5	C	C/T	16681075	snp
1	1	1	1	0	.	0	.	1	2	0	.	1	2	C	intergenic	1	16681152	ENSMUSG00000025940(dist=2877),ENSMUSG00000025779(dist=7281)	.	.	183	6	T	T/C	16681152	snp
0	.	1	1	0	.	0	.	1	2	0	.	1	2	A	intergenic	1	16681294	ENSMUSG00000025940(dist=3019),ENSMUSG00000025779(dist=7139)	.	.	146	5	G	G/A	16681294	snp
0	.	1	1	0	.	0	.	1	2	0	.	1	2	A	intergenic	1	16681305	ENSMUSG00000025940(dist=3030),ENSMUSG00000025779(dist=7128)	.	.	146	5	G	G/A	16681305	snp
0	.	0	.	0	.	0	.	0	.	0	.	1	1	A	intergenic	1	16681566	ENSMUSG00000025940(dist=3291),ENSMUSG00000025779(dist=6867)	.	.	12.6803	1	G	G/A	16681566	snp
0	.	1	2	0	.	0	.	0	.	0	.	0	.	T	intergenic	1	16681985	ENSMUSG00000025940(dist=3710),ENSMUSG00000025779(dist=6448)	.	.	55	3	G	G/T	16681985	snp
0	.	1	1	0	.	0	.	0	.	0	.	0	.	C	intergenic	1	16682006	ENSMUSG00000025940(dist=3731),ENSMUSG00000025779(dist=6427)	.	.	6.5338	2	T	T/C	16682006	snp
0	.	1	2	0	.	0	.	0	.	0	.	0	.	T	intergenic	1	16682037	ENSMUSG00000025940(dist=3762),ENSMUSG00000025779(dist=6396)	.	.	25.4511	2	C	C/T	16682037	snp
0	.	0	.	0	.	0	.	0	.	0	.	1	1	C	intergenic	1	16682378	ENSMUSG00000025940(dist=4103),ENSMUSG00000025779(dist=6055)	.	.	5.06603	1	T	T/C	16682378	snp
0	.	0	.	0	.	1	1	0	.	0	.	0	.	G	intergenic	1	16682501	ENSMUSG00000025940(dist=4226),ENSMUSG00000025779(dist=5932)	.	.	12.6803	1	A	A/G	16682501	snp
0	.	0	.	1	1	0	.	0	.	0	.	0	.	G	intergenic	1	16684527	ENSMUSG00000025940(dist=6252),ENSMUSG00000025779(dist=3906)	.	.	12.6803	1	A	A/G	16684527	snp
0	.	0	.	1	1	0	.	0	.	0	.	0	.	G	intergenic	1	16684574	ENSMUSG00000025940(dist=6299),ENSMUSG00000025779(dist=3859)	.	.	12.6803	1	A	A/G	16684574	snp
0	.	0	.	1	1	0	.	0	.	0	.	0	.	C	intergenic	1	16684683	ENSMUSG00000025940(dist=6408),ENSMUSG00000025779(dist=3750)	.	.	3.24227	1	A	A/C	16684683	snp
0	.	0	.	1	1	0	.	0	.	0	.	0	.	A	intergenic	1	16684695	ENSMUSG00000025940(dist=6420),ENSMUSG00000025779(dist=3738)	.	.	11.7407	1	G	G/A	16684695	snp
0	.	0	.	1	1	0	.	0	.	0	.	0	.	G	intergenic	1	16684777	ENSMUSG00000025940(dist=6502),ENSMUSG00000025779(dist=3656)	.	.	11.7407	1	T	T/G	16684777	snp
0	.	0	.	1	1	0	.	0	.	0	.	0	.	TG	intergenic	1	16685055	ENSMUSG00000025940(dist=6780),ENSMUSG00000025779(dist=3378)	.	.	21.4697	1	-	-/TG	16685055	indel
0	.	0	.	1	1	0	.	0	.	0	.	0	.	G	intergenic	1	16685075	ENSMUSG00000025940(dist=6800),ENSMUSG00000025779(dist=3358)	.	.	21.4698	2	C	C/G	16685075	snp
0	.	0	.	1	1	0	.	0	.	0	.	0	.	T	intergenic	1	16685146	ENSMUSG00000025940(dist=6871),ENSMUSG00000025779(dist=3287)	.	.	9.90815	1	G	G/T	16685146	snp
1	1	1	1	1	5	0	.	0	.	0	.	1	2	A	upstream	1	16688393	ENSMUSG00000025779	.	.	258	10	G	G/A	16688393	snp
1	1	0	.	1	1	0	.	0	.	0	.	1	2	A	intronic	1	16688872	ENSMUSG00000025779	.	.	104	4	G	G/A	16688872	snp
0	.	0	.	0	.	0	.	1	1	0	.	0	.	T	intronic	1	16689945	ENSMUSG00000025779	.	.	12.6803	1	C	C/T	16689945	snp
0	.	1	3	0	.	0	.	0	.	1	1	0	.	A	intronic	1	16692287	ENSMUSG00000025779	.	.	80	4	G	G/A	16692287	snp
0	.	1	3	0	.	0	.	0	.	1	1	0	.	C	intronic	1	16692288	ENSMUSG00000025779	.	.	80	4	T	T/C	16692288	snp
0	.	1	3	0	.	0	.	0	.	1	1	0	.	C	intronic	1	16692338	ENSMUSG00000025779	.	.	80	4	A	A/C	16692338	snp
0	.	0	.	0	.	1	2	0	.	1	2	0	.	A	intronic	1	16694202	ENSMUSG00000025779	.	.	126	6	C	C/A	16694202	snp
0	.	0	.	0	.	0	.	0	.	1	3	0	.	T	intronic	1	16694514	ENSMUSG00000025779	.	.	67	3	C	C/T	16694514	snp
0	.	1	1	1	1	0	.	0	.	0	.	0	.	G	intronic	1	16695295	ENSMUSG00000025779	.	.	25.4511	2	A	A/G	16695295	snp
0	.	1	1	0	.	0	.	0	.	0	.	0	.	T	intronic	1	16696231	ENSMUSG00000025779	.	.	12.6803	1	C	C/T	16696231	snp
0	.	1	1	0	.	0	.	0	.	0	.	0	.	T	intronic	1	16696310	ENSMUSG00000025779	.	.	12.6803	1	C	C/T	16696310	snp
1	1	0	.	0	.	0	.	0	.	0	.	0	.	A	intronic	1	16697301	ENSMUSG00000025779	.	.	6.5338	1	G	G/A	16697301	snp
1	1	0	.	0	.	0	.	0	.	0	.	0	.	A	intronic	1	16697344	ENSMUSG00000025779	.	.	6.5338	1	G	G/A	16697344	snp
1	1	0	.	0	.	0	.	0	.	0	.	0	.	G	intronic	1	16697412	ENSMUSG00000025779	.	.	6.5338	1	A	A/G	16697412	snp
1	1	1	1	0	.	0	.	0	.	0	.	0	.	A	intronic	1	16697481	ENSMUSG00000025779	.	.	51	3	G	G/A	16697481	snp
1	1	1	1	0	.	0	.	0	.	0	.	0	.	C	intronic	1	16697525	ENSMUSG00000025779	.	.	51	3	A	A/C	16697525	snp
1	1	0	.	0	.	0	.	0	.	0	.	0	.	ATT	intronic	1	16697811	ENSMUSG00000025779	.	.	12.6794	1	-	-/ATT	16697811	indel
0	.	0	.	0	.	0	.	1	1	0	.	0	.	A	intronic	1	16698230	ENSMUSG00000025779	.	.	12.6803	1	C	C/A	16698230	snp
0	.	0	.	0	.	0	.	1	1	0	.	0	.	C	intronic	1	16698370	ENSMUSG00000025779	.	.	12.6803	1	T	T/C	16698370	snp
0	.	0	.	0	.	0	.	1	1	0	.	0	.	T	intronic	1	16698430	ENSMUSG00000025779	.	.	12.6803	1	C	C/T	16698430	snp
0	.	1	3	0	.	0	.	0	.	0	.	0	.	T	intronic	1	16698873	ENSMUSG00000025779	.	.	47.4391	3	C	C/T	16698873	snp
0	.	1	3	0	.	0	.	1	2	0	.	0	.	C	intronic	1	16698919	ENSMUSG00000025779	.	.	114	5	T	T/C	16698919	snp
0	.	1	3	0	.	0	.	1	1	0	.	0	.	T	intronic	1	16698972	ENSMUSG00000025779	.	.	84	5	G	G/T	16698972	snp
0	.	0	.	0	.	0	.	1	2	0	.	0	.	G	intronic	1	16699047	ENSMUSG00000025779	.	.	42.4392	2	A	A/G	16699047	snp
0	.	0	.	0	.	1	1	0	.	0	.	0	.	G	intronic	1	16699511	ENSMUSG00000025779	.	.	21.4698	2	T	T/G	16699511	snp
0	.	0	.	0	.	1	1	0	.	0	.	0	.	G	intronic	1	16699623	ENSMUSG00000025779	.	.	12.6803	1	A	A/G	16699623	snp
0	.	1	1	0	.	0	.	0	.	0	.	1	1	C	intronic	1	16700494	ENSMUSG00000025779	.	.	49.4391	2	A	A/C	16700494	snp
0	.	0	.	0	.	0	.	0	.	0	.	1	1	G	intronic	1	16700669	ENSMUSG00000025779	.	.	12.6803	1	A	A/G	16700669	snp
0	.	0	.	0	.	1	1	0	.	0	.	0	.	G	intronic	1	16701372	ENSMUSG00000025779	.	.	5.77749	1	A	A/G	16701372	snp
0	.	0	.	0	.	1	1	0	.	0	.	0	.	A	intronic	1	16701411	ENSMUSG00000025779	.	.	5.77749	1	G	G/A	16701411	snp
0	.	0	.	0	.	1	1	0	.	0	.	0	.	T	intronic	1	16701441	ENSMUSG00000025779	.	.	5.77749	1	G	G/T	16701441	snp
0	.	0	.	0	.	1	1	1	1	0	.	0	.	G	intronic	1	16701537	ENSMUSG00000025779	.	.	49.4391	2	T	T/G	16701537	snp
0	.	0	.	0	.	0	.	1	1	0	.	0	.	G	intronic	1	16701683	ENSMUSG00000025779	.	.	4.40399	1	A	A/G	16701683	snp
0	.	0	.	0	.	0	.	1	1	0	.	0	.	G	intronic	1	16701759	ENSMUSG00000025779	.	.	12.6803	1	A	A/G	16701759	snp
0	.	0	.	0	.	0	.	1	1	0	.	0	.	T	intronic	1	16701777	ENSMUSG00000025779	.	.	12.6803	1	G	G/T	16701777	snp
0	.	0	.	0	.	0	.	0	.	0	.	1	1	C	intronic	1	16702987	ENSMUSG00000025779	.	.	10.8156	2	T	T/C	16702987	snp
0	.	0	.	0	.	0	.	0	.	0	.	1	1	T	intronic	1	16703027	ENSMUSG00000025779	.	.	10.8156	2	G	G/T	16703027	snp
0	.	0	.	0	.	0	.	0	.	0	.	1	1	G	intronic	1	16703063	ENSMUSG00000025779	.	.	10.8156	2	T	T/G	16703063	snp
0	.	0	.	0	.	0	.	1	1	0	.	1	2	A	intronic	1	16704656	ENSMUSG00000025779	.	.	69	3	C	C/A	16704656	snp
0	.	0	.	0	.	0	.	1	1	0	.	1	2	C	intronic	1	16704723	ENSMUSG00000025779	.	.	88	4	T	T/C	16704723	snp
0	.	0	.	0	.	0	.	1	1	0	.	1	2	T	intronic	1	16704799	ENSMUSG00000025779	.	.	55	3	C	C/T	16704799	snp
1	3	0	.	0	.	0	.	0	.	0	.	0	.	G	intronic	1	16707019	ENSMUSG00000025779	.	.	67	3	A	A/G	16707019	snp
0	.	0	.	0	.	0	.	0	.	1	1	0	.	G	intronic	1	16707654	ENSMUSG00000025779	.	.	21.4698	2	A	A/G	16707654	snp
0	.	0	.	1	2	0	.	0	.	0	.	0	.	T	intronic	1	16709175	ENSMUSG00000025779	.	.	32.4413	3	G	G/T	16709175	snp
1	4	1	6	1	1	1	2	1	7	1	1	1	6	G	downstream	1	16709738	ENSMUSG00000025779	.	.	404	32	A	A/G	16709738	snp
1	4	1	6	1	1	1	2	1	6	1	1	1	6	C	downstream	1	16709742	ENSMUSG00000025779	.	.	374	31	T	T/C	16709742	snp
1	5	0	6	1	1	1	2	1	8	1	1	1	6	C	downstream	1	16709778	ENSMUSG00000025779	.	.	323	32	T	T/C	16709778	snp
1	4	0	6	1	1	1	2	1	8	1	1	1	5	A	downstream	1	16709779	ENSMUSG00000025779	.	.	278	32	C	C/A	16709779	snp
0	4	0	5	0	1	0	1	0	4	0	1	0	3	C	downstream	1	16709816	ENSMUSG00000025779	.	.	10.9438	27	T	T/C	16709816	snp
0	.	0	.	0	.	0	.	1	1	0	.	0	2	C	downstream	1	16709892	ENSMUSG00000025779	.	.	20.9885	4	T	T/C	16709892	snp
0	.	0	.	0	.	0	.	1	2	0	.	1	1	C	downstream	1	16709930	ENSMUSG00000025779	.	.	59	3	T	T/C	16709930	snp
0	.	0	.	1	1	0	.	0	.	1	1	0	.	C	downstream	1	16710132	ENSMUSG00000025779	.	.	53	4	G	G/C	16710132	snp
0	.	0	1	1	1	0	.	1	1	0	.	0	1	T	downstream	1	16710147	ENSMUSG00000025779	.	.	43.4223	5	C	C/T	16710147	snp
0	.	0	.	0	.	1	1	0	.	0	.	0	.	C	intergenic	1	16710861	ENSMUSG00000025779(dist=1250),ENSMUSG00000100093(dist=47344)	.	.	3.24227	3	T	T/C	16710861	snp
0	.	0	.	0	.	0	2	0	1	1	2	0	.	T	intergenic	1	16710879	ENSMUSG00000025779(dist=1268),ENSMUSG00000100093(dist=47326)	.	.	38.6117	5	C	C/T	16710879	snp
0	.	0	.	0	.	0	2	1	1	0	2	0	.	C	intergenic	1	16710894	ENSMUSG00000025779(dist=1283),ENSMUSG00000100093(dist=47311)	.	.	4.4879	5	G	G/C	16710894	snp
0	.	0	.	0	.	0	.	0	.	1	2	0	.	C	intergenic	1	16710932	ENSMUSG00000025779(dist=1321),ENSMUSG00000100093(dist=47273)	.	.	49.4391	2	G	G/C	16710932	snp
0	6	0	1	0	2	0	3	0	3	0	2	0	1	G	intergenic	1	16712658	ENSMUSG00000025779(dist=3047),ENSMUSG00000100093(dist=45547)	.	.	23.0554	18	A	A/G	16712658	snp
0	7	0	2	0	7	0	.	0	2	0	6	0	.	A	intergenic	1	16712987	ENSMUSG00000025779(dist=3376),ENSMUSG00000100093(dist=45218)	.	.	14.4658	35	G	G/A	16712987	snp
1	2	1	2	0	.	0	.	1	1	1	1	0	.	T	intergenic	1	16713102	ENSMUSG00000025779(dist=3491),ENSMUSG00000100093(dist=45103)	.	.	150	6	C	C/T	16713102	snp
1	1	1	1	0	.	0	.	0	.	0	.	0	.	A	intergenic	1	16713137	ENSMUSG00000025779(dist=3526),ENSMUSG00000100093(dist=45068)	.	.	24.4543	2	C	C/A	16713137	snp
0	.	1	1	1	2	0	.	0	.	1	2	0	.	A	intergenic	1	16714349	ENSMUSG00000025779(dist=4738),ENSMUSG00000100093(dist=43856)	.	.	153	5	G	G/A	16714349	snp
1	1	1	1	0	.	1	1	1	1	1	1	1	1	T	intergenic	1	16714516	ENSMUSG00000025779(dist=4905),ENSMUSG00000100093(dist=43689)	.	.	203	8	C	C/T	16714516	snp
0	.	0	.	0	.	1	2	0	.	0	.	0	.	T	intergenic	1	16714660	ENSMUSG00000025779(dist=5049),ENSMUSG00000100093(dist=43545)	.	.	42.4392	2	C	C/T	16714660	snp
0	.	1	3	1	2	1	1	0	.	1	3	1	1	C	intergenic	1	16715034	ENSMUSG00000025779(dist=5423),ENSMUSG00000100093(dist=43171)	.	.	297	14	T	T/C	16715034	snp
1	2	1	3	1	2	1	1	0	.	1	4	0	.	C	intergenic	1	16715114	ENSMUSG00000025779(dist=5503),ENSMUSG00000100093(dist=43091)	.	.	360	17	T	T/C	16715114	snp
1	2	1	5	1	3	0	.	0	.	1	4	0	.	A	intergenic	1	16715174	ENSMUSG00000025779(dist=5563),ENSMUSG00000100093(dist=43031)	.	.	424	17	C	C/A	16715174	snp
0	.	1	4	1	1	1	1	1	4	0	.	1	1	G	intergenic	1	16715533	ENSMUSG00000025779(dist=5922),ENSMUSG00000100093(dist=42672)	.	.	353	14	A	A/G	16715533	snp
0	.	1	3	1	1	1	1	1	2	0	.	0	.	T	intergenic	1	16715546	ENSMUSG00000025779(dist=5935),ENSMUSG00000100093(dist=42659)	.	.	224	11	G	G/T	16715546	snp
0	.	0	2	0	1	0	1	1	3	0	.	0	.	T	intergenic	1	16715598	ENSMUSG00000025779(dist=5987),ENSMUSG00000100093(dist=42607)	.	.	54	7	A	A/T	16715598	snp
0	.	1	2	1	1	1	1	1	2	0	.	0	.	T	intergenic	1	16715608	ENSMUSG00000025779(dist=5997),ENSMUSG00000100093(dist=42597)	.	.	162	7	C	C/T	16715608	snp
0	.	1	1	1	3	1	1	1	1	1	2	1	1	A	intergenic	1	16715750	ENSMUSG00000025779(dist=6139),ENSMUSG00000100093(dist=42455)	.	.	289	9	T	T/A	16715750	snp
1	5	1	2	1	5	1	3	1	5	1	3	0	.	A	intergenic	1	16715985	ENSMUSG00000025779(dist=6374),ENSMUSG00000100093(dist=42220)	.	.	738	30	C	C/A	16715985	snp
1	2	1	3	1	6	1	2	1	3	1	3	1	1	G	intergenic	1	16716056	ENSMUSG00000025779(dist=6445),ENSMUSG00000100093(dist=42149)	.	.	623	22	A	A/G	16716056	snp
1	3	1	1	0	.	1	1	0	.	0	.	0	.	T	intergenic	1	16716352	ENSMUSG00000025779(dist=6741),ENSMUSG00000100093(dist=41853)	.	.	129	5	C	C/T	16716352	snp
1	4	1	1	0	.	0	.	0	.	0	.	1	1	T	intergenic	1	16716447	ENSMUSG00000025779(dist=6836),ENSMUSG00000100093(dist=41758)	.	.	179	6	C	C/T	16716447	snp
1	2	1	2	0	.	0	.	1	1	0	.	1	2	A	intergenic	1	16716617	ENSMUSG00000025779(dist=7006),ENSMUSG00000100093(dist=41588)	.	.	205	7	G	G/A	16716617	snp
1	1	1	2	1	2	0	.	1	1	1	2	1	1	A	intergenic	1	16716765	ENSMUSG00000025779(dist=7154),ENSMUSG00000100093(dist=41440)	.	.	255	11	G	G/A	16716765	snp
1	1	0	.	1	2	0	.	0	.	1	2	0	.	T	intergenic	1	16716845	ENSMUSG00000025779(dist=7234),ENSMUSG00000100093(dist=41360)	.	.	105	7	C	C/T	16716845	snp
0	.	0	.	1	2	0	.	0	.	1	2	0	.	C	intergenic	1	16716883	ENSMUSG00000025779(dist=7272),ENSMUSG00000100093(dist=41322)	.	.	52	4	T	T/C	16716883	snp
0	.	0	.	1	2	0	.	0	.	1	2	0	.	G	intergenic	1	16716896	ENSMUSG00000025779(dist=7285),ENSMUSG00000100093(dist=41309)	.	.	52	4	A	A/G	16716896	snp
1	79	1	69	1	51	1	65	1	55	1	77	1	55	C	intergenic	1	16743319	ENSMUSG00000025779(dist=33708),ENSMUSG00000100093(dist=14886)	.	.	999	455	T	T/C	16743319	snp
0	.	1	2	0	.	0	.	0	.	0	.	1	1	G	intergenic	1	16743607	ENSMUSG00000025779(dist=33996),ENSMUSG00000100093(dist=14598)	.	.	55	3	T	T/G	16743607	snp
0	.	1	2	0	.	0	.	0	.	0	.	0	.	T	intergenic	1	16743614	ENSMUSG00000025779(dist=34003),ENSMUSG00000100093(dist=14591)	.	.	32.4413	2	A	A/T	16743614	snp
1	1	0	5	0	.	1	2	0	.	1	2	0	.	T	intergenic	1	16743651	ENSMUSG00000025779(dist=34040),ENSMUSG00000100093(dist=14554)	.	.	226	10	C	C/T	16743651	snp
0	5	0	4	0	.	0	4	0	1	0	4	0	4	T	intergenic	1	16743717	ENSMUSG00000025779(dist=34106),ENSMUSG00000100093(dist=14488)	.	.	43.0906	22	G	G/T	16743717	snp
1	3	0	.	0	.	1	1	1	1	0	.	0	.	A	intergenic	1	16743806	ENSMUSG00000025779(dist=34195),ENSMUSG00000100093(dist=14399)	.	.	141	5	G	G/A	16743806	snp
0	.	0	.	1	1	0	.	0	.	0	.	0	.	T	intergenic	1	16744333	ENSMUSG00000025779(dist=34722),ENSMUSG00000100093(dist=13872)	.	.	10.8156	1	C	C/T	16744333	snp
0	.	0	2	0	1	0	.	1	1	0	.	0	.	C	intergenic	1	16744442	ENSMUSG00000025779(dist=34831),ENSMUSG00000100093(dist=13763)	.	.	5.01391	6	T	T/C	16744442	snp
0	.	1	1	1	1	0	.	1	1	0	.	0	.	A	intergenic	1	16744454	ENSMUSG00000025779(dist=34843),ENSMUSG00000100093(dist=13751)	.	.	87	7	T	T/A	16744454	snp
0	.	0	2	1	1	0	.	0	1	0	.	0	.	T	intergenic	1	16744473	ENSMUSG00000025779(dist=34862),ENSMUSG00000100093(dist=13732)	.	.	38.4223	7	C	C/T	16744473	snp
0	.	0	.	0	.	0	.	1	1	0	.	0	.	C	intergenic	1	16744596	ENSMUSG00000025779(dist=34985),ENSMUSG00000100093(dist=13609)	.	.	12.6803	1	T	T/C	16744596	snp
0	.	1	2	0	.	0	.	0	.	0	.	0	.	A	intergenic	1	16750571	ENSMUSG00000025779(dist=40960),ENSMUSG00000100093(dist=7634)	.	.	49.4391	2	G	G/A	16750571	snp
0	.	0	.	0	.	0	.	1	1	0	.	0	.	G	downstream	1	16767307	ENSMUSG00000091020	.	.	5.77749	2	A	A/G	16767307	snp
0	.	0	.	0	.	0	.	1	1	0	.	0	.	G	downstream	1	16767308	ENSMUSG00000091020	.	.	5.77749	2	C	C/G	16767308	snp
0	.	0	.	0	.	1	1	1	1	0	.	0	.	T	downstream	1	16767363	ENSMUSG00000091020	.	.	32.4413	4	G	G/T	16767363	snp
0	.	0	.	0	.	1	1	0	.	0	.	0	.	C	downstream	1	16767431	ENSMUSG00000091020	.	.	5.06603	2	T	T/C	16767431	snp
0	.	0	.	0	.	1	1	0	.	0	.	0	.	A	downstream	1	16767440	ENSMUSG00000091020	.	.	5.06603	2	G	G/A	16767440	snp
0	.	0	.	0	.	1	1	0	.	0	.	0	.	G	ncRNA_exonic	1	16768604	ENSMUSG00000091020	.	.	12.6803	1	A	A/G	16768604	snp
0	.	1	4	1	1	1	1	1	1	1	1	1	1	T	ncRNA_exonic	1	16769233	ENSMUSG00000091020	.	.	304	15	G	G/T	16769233	snp
0	.	1	1	0	.	0	.	0	.	0	.	0	.	T	ncRNA_exonic	1	16769313	ENSMUSG00000091020	.	.	6.5338	1	C	C/T	16769313	snp
0	.	1	1	0	.	0	.	0	.	0	.	0	.	C	ncRNA_exonic	1	16769341	ENSMUSG00000091020	.	.	6.5338	1	T	T/C	16769341	snp
0	.	0	.	0	.	0	.	1	1	0	.	0	.	A	ncRNA_exonic	1	16769774	ENSMUSG00000091020	.	.	12.6803	1	G	G/A	16769774	snp
0	.	0	.	0	.	0	.	1	1	0	.	0	.	C	ncRNA_exonic	1	16769789	ENSMUSG00000091020	.	.	12.6803	1	T	T/C	16769789	snp
0	1	1	2	0	.	0	.	0	.	0	.	0	.	C	upstream	1	16897767	ENSMUSG00000101640	.	.	35.1872	3	T	T/C	16897767	snp
1	1	0	.	0	.	0	.	0	.	0	.	0	.	T	intergenic	1	17225053	ENSMUSG00000099899(dist=51950),ENSMUSG00000100272(dist=25061)	.	.	9.0219	1	C	C/T	17225053	snp
1	1	0	.	0	.	0	.	0	.	0	.	0	.	C	intergenic	1	17225094	ENSMUSG00000099899(dist=51991),ENSMUSG00000100272(dist=25020)	.	.	9.0219	1	T	T/C	17225094	snp
0	.	0	.	0	.	0	.	0	.	0	.	1	1	T	intergenic	1	17226384	ENSMUSG00000099899(dist=53281),ENSMUSG00000100272(dist=23730)	.	.	9.90815	1	G	G/T	17226384	snp
0	.	0	.	0	.	0	.	0	.	0	.	1	1	A	intergenic	1	17226401	ENSMUSG00000099899(dist=53298),ENSMUSG00000100272(dist=23713)	.	.	9.90815	1	G	G/A	17226401	snp
0	.	0	.	0	.	0	.	0	.	0	.	1	1	A	intergenic	1	17226603	ENSMUSG00000099899(dist=53500),ENSMUSG00000100272(dist=23511)	.	.	12.6803	1	G	G/A	17226603	snp
0	.	0	.	0	.	0	.	0	.	0	.	1	1	T	intergenic	1	17226622	ENSMUSG00000099899(dist=53519),ENSMUSG00000100272(dist=23492)	.	.	12.6803	1	C	C/T	17226622	snp
0	.	0	.	1	1	0	.	0	.	0	.	0	.	T	intergenic	1	17227688	ENSMUSG00000099899(dist=54585),ENSMUSG00000100272(dist=22426)	.	.	12.6803	1	G	G/T	17227688	snp
0	.	1	3	1	1	1	2	0	.	1	4	0	.	G	ncRNA_exonic	1	17398066	ENSMUSG00000101589	.	.	280	10	A	A/G	17398066	snp
1	5	1	5	1	2	1	2	1	1	1	4	0	.	G	ncRNA_exonic	1	17398153	ENSMUSG00000101589	.	.	554	32	A	A/G	17398153	snp
1	2	0	.	0	.	0	.	0	.	0	.	0	.	A	ncRNA_exonic	1	17398409	ENSMUSG00000101589	.	.	35.4401	2	G	G/A	17398409	snp
1	2	0	.	0	.	0	.	0	.	0	.	0	.	A	ncRNA_exonic	1	17398443	ENSMUSG00000101589	.	.	24.4543	2	G	G/A	17398443	snp
1	2	0	.	0	.	0	.	0	.	0	.	0	.	A	ncRNA_exonic	1	17398482	ENSMUSG00000101589	.	.	35.4401	2	G	G/A	17398482	snp
1	3	0	.	1	2	1	2	1	4	1	2	0	.	G	ncRNA_exonic	1	17398544	ENSMUSG00000101589	.	.	425	18	A	A/G	17398544	snp
1	3	0	.	1	2	1	2	1	4	1	2	0	.	C	ncRNA_exonic	1	17398556	ENSMUSG00000101589	.	.	426	18	T	T/C	17398556	snp
0	.	1	5	0	.	1	1	1	1	1	1	1	2	T	ncRNA_exonic	1	17398998	ENSMUSG00000101589	.	.	224	12	A	A/T	17398998	snp
0	.	0	.	0	.	0	.	0	.	1	1	0	.	G	intergenic	1	17959166	ENSMUSG00000100554(dist=10727),ENSMUSG00000099473(dist=33844)	.	.	5.77749	1	A	A/G	17959166	snp
0	.	0	.	0	.	0	.	0	.	1	1	0	.	C	intergenic	1	17959201	ENSMUSG00000100554(dist=10762),ENSMUSG00000099473(dist=33809)	.	.	5.77749	1	T	T/C	17959201	snp
0	.	0	.	0	.	0	.	0	.	1	1	0	.	G	intergenic	1	17959235	ENSMUSG00000100554(dist=10796),ENSMUSG00000099473(dist=33775)	.	.	5.77749	1	A	A/G	17959235	snp
0	.	0	.	0	.	0	.	0	.	1	1	0	.	C	intergenic	1	17959914	ENSMUSG00000100554(dist=11475),ENSMUSG00000099473(dist=33096)	.	.	12.6803	1	T	T/C	17959914	snp
1	1	0	2	0	.	0	.	0	.	0	.	0	.	G	intergenic	1	17961104	ENSMUSG00000100554(dist=12665),ENSMUSG00000099473(dist=31906)	.	.	6.33149	3	A	A/G	17961104	snp
1	1	1	2	0	.	0	.	0	.	0	.	0	.	A	intergenic	1	17961146	ENSMUSG00000100554(dist=12707),ENSMUSG00000099473(dist=31864)	.	.	61	3	C	C/A	17961146	snp
0	.	1	2	0	.	0	.	0	.	0	.	0	.	C	intergenic	1	17961178	ENSMUSG00000100554(dist=12739),ENSMUSG00000099473(dist=31832)	.	.	27.4466	3	T	T/C	17961178	snp
1	1	0	1	0	.	1	1	0	.	0	2	0	3	G	intergenic	1	17961322	ENSMUSG00000100554(dist=12883),ENSMUSG00000099473(dist=31688)	.	.	25.117	9	A	A/G	17961322	snp
1	2	0	2	0	.	0	2	1	1	1	3	1	3	C	intergenic	1	17961364	ENSMUSG00000100554(dist=12925),ENSMUSG00000099473(dist=31646)	.	.	242	14	T	T/C	17961364	snp
0	4	0	2	0	.	0	4	0	3	1	2	1	3	A	intergenic	1	17961389	ENSMUSG00000100554(dist=12950),ENSMUSG00000099473(dist=31621)	.	.	214	20	G	G/A	17961389	snp
0	6	0	3	0	1	0	5	0	3	0	3	0	4	A	intergenic	1	17961417	ENSMUSG00000100554(dist=12978),ENSMUSG00000099473(dist=31593)	.	.	99	27	G	G/A	17961417	snp
0	6	0	3	0	1	0	4	0	3	0	3	0	5	A	intergenic	1	17961427	ENSMUSG00000100554(dist=12988),ENSMUSG00000099473(dist=31583)	.	.	163	28	T	T/A	17961427	snp
1	3	0	.	0	.	1	1	1	2	0	.	1	2	C	intergenic	1	17961440	ENSMUSG00000100554(dist=13001),ENSMUSG00000099473(dist=31570)	.	.	176	29	A	A/C	17961440	snp
1	2	0	2	0	.	1	3	1	3	1	4	1	2	C	intergenic	1	17961528	ENSMUSG00000100554(dist=13089),ENSMUSG00000099473(dist=31482)	.	.	424	20	T	T/C	17961528	snp
0	4	0	2	0	4	0	7	0	6	0	9	0	3	T	intergenic	1	17961610	ENSMUSG00000100554(dist=13171),ENSMUSG00000099473(dist=31400)	.	.	19.1748	39	C	C/T	17961610	snp
0	10	0	6	0	7	0	8	0	6	0	9	0	5	G	intergenic	1	17961653	ENSMUSG00000100554(dist=13214),ENSMUSG00000099473(dist=31357)	.	.	83	59	A	A/G	17961653	snp
0	9	0	6	0	7	0	7	0	6	0	9	0	6	T	intergenic	1	17961670	ENSMUSG00000100554(dist=13231),ENSMUSG00000099473(dist=31340)	.	.	14.2052	57	C	C/T	17961670	snp
1	7	0	7	0	4	0	6	1	2	1	5	0	5	A	intergenic	1	17961689	ENSMUSG00000100554(dist=13250),ENSMUSG00000099473(dist=31321)	.	.	779	36	G	G/A	17961689	snp
1	1	0	.	0	.	0	.	1	1	0	.	0	.	C	intergenic	1	17961925	ENSMUSG00000100554(dist=13486),ENSMUSG00000099473(dist=31085)	.	.	27.4466	2	T	T/C	17961925	snp
1	5	1	2	1	1	1	1	1	1	0	.	1	3	G	intergenic	1	17961990	ENSMUSG00000100554(dist=13551),ENSMUSG00000099473(dist=31020)	.	.	357	13	A	A/G	17961990	snp
1	3	1	2	1	1	1	1	0	.	0	.	1	3	A	intergenic	1	17962039	ENSMUSG00000100554(dist=13600),ENSMUSG00000099473(dist=30971)	.	.	280	11	G	G/A	17962039	snp
0	.	0	.	0	.	1	1	0	.	0	.	0	.	C	ncRNA_exonic	1	18262776	ENSMUSG00000101685	.	.	12.6803	2	T	T/C	18262776	snp
0	.	0	.	1	2	1	1	0	.	0	.	0	.	C	ncRNA_exonic	1	18262830	ENSMUSG00000101685	.	.	76	6	A	A/C	18262830	snp
0	.	0	.	1	1	0	.	0	.	0	.	0	.	A	intergenic	1	18473234	ENSMUSG00000101738(dist=159548),ENSMUSG00000101306(dist=235194)	.	.	7.32998	1	T	T/A	18473234	snp
0	.	0	.	0	.	0	.	0	.	1	1	0	.	G	intergenic	1	18517565	ENSMUSG00000101738(dist=203879),ENSMUSG00000101306(dist=190863)	.	.	12.6803	1	T	T/G	18517565	snp
0	.	0	.	0	.	0	.	0	.	1	1	1	1	G	intergenic	1	18517596	ENSMUSG00000101738(dist=203910),ENSMUSG00000101306(dist=190832)	.	.	49.4391	3	A	A/G	18517596	snp
1	4	1	1	0	.	0	.	0	.	0	.	0	.	G	intergenic	1	18518630	ENSMUSG00000101738(dist=204944),ENSMUSG00000101306(dist=189798)	.	.	118	5	T	T/G	18518630	snp
0	4	1	1	0	.	0	.	0	.	0	.	0	.	A	intergenic	1	18518651	ENSMUSG00000101738(dist=204965),ENSMUSG00000101306(dist=189777)	.	.	5.40494	5	G	G/A	18518651	snp
0	3	0	4	0	2	1	1	1	1	1	1	0	.	T	intergenic	1	18518887	ENSMUSG00000101738(dist=205201),ENSMUSG00000101306(dist=189541)	.	.	163	17	C	C/T	18518887	snp
0	.	1	1	0	2	0	.	0	.	0	.	0	.	-	intergenic	1	18518910	ENSMUSG00000101738(dist=205223),ENSMUSG00000101306(dist=189518)	.	.	13.3041	20	AC	AC/-	18518909	indel
0	6	0	4	0	1	0	.	0	1	0	.	0	1	C	intergenic	1	18519002	ENSMUSG00000101738(dist=205316),ENSMUSG00000101306(dist=189426)	.	.	4.4485	16	T	T/C	18519002	snp
0	2	0	.	0	2	0	1	0	1	0	1	0	1	C	intergenic	1	18519164	ENSMUSG00000101738(dist=205478),ENSMUSG00000101306(dist=189264)	.	.	23.4101	9	T	T/C	18519164	snp
0	2	0	.	0	2	0	.	1	1	0	.	1	1	G	intergenic	1	18519196	ENSMUSG00000101738(dist=205510),ENSMUSG00000101306(dist=189232)	.	.	88	7	A	A/G	18519196	snp
0	.	0	.	0	.	0	.	1	1	0	.	0	.	A	intergenic	1	18520097	ENSMUSG00000101738(dist=206411),ENSMUSG00000101306(dist=188331)	.	.	12.6803	1	T	T/A	18520097	snp
0	.	0	.	0	.	0	.	0	.	1	1	0	.	T	intergenic	1	18520526	ENSMUSG00000101738(dist=206840),ENSMUSG00000101306(dist=187902)	.	.	6.5338	1	C	C/T	18520526	snp
0	.	0	.	0	.	0	.	0	.	1	1	0	.	C	intergenic	1	18520529	ENSMUSG00000101738(dist=206843),ENSMUSG00000101306(dist=187899)	.	.	6.5338	1	T	T/C	18520529	snp
0	.	0	.	0	.	0	.	0	.	1	1	0	.	A	intergenic	1	18520550	ENSMUSG00000101738(dist=206864),ENSMUSG00000101306(dist=187878)	.	.	6.5338	1	G	G/A	18520550	snp
1	2	0	.	0	.	0	.	0	.	1	1	0	.	C	intergenic	1	18520576	ENSMUSG00000101738(dist=206890),ENSMUSG00000101306(dist=187852)	.	.	67	3	T	T/C	18520576	snp
1	2	0	.	0	.	0	.	0	.	1	1	0	.	A	intergenic	1	18520590	ENSMUSG00000101738(dist=206904),ENSMUSG00000101306(dist=187838)	.	.	67	3	C	C/A	18520590	snp
1	1	0	.	0	.	0	.	0	.	1	1	0	.	T	intergenic	1	18520625	ENSMUSG00000101738(dist=206939),ENSMUSG00000101306(dist=187803)	.	.	35.4401	3	A	A/T	18520625	snp
0	.	0	.	0	.	0	.	0	.	1	1	0	.	G	downstream	1	19037623	ENSMUSG00000101644	.	.	9.90815	2	T	T/G	19037623	snp
0	.	0	.	1	1	0	.	0	.	0	.	0	.	C	intronic	1	19153318	ENSMUSG00000042596	.	.	12.6803	3	G	G/C	19153318	snp
1	1	1	2	0	.	1	2	1	1	0	.	0	.	A	ncRNA_exonic	1	19153844	ENSMUSG00000100720	.	.	224	10	G	G/A	19153844	snp
0	.	1	1	0	.	0	.	0	.	0	.	0	.	G	ncRNA_exonic	1	19330958	ENSMUSG00000100204	.	.	5.06603	2	C	C/G	19330958	snp
0	.	1	1	0	.	0	.	0	.	0	.	0	.	C	ncRNA_exonic	1	19330964	ENSMUSG00000100204	.	.	5.06603	2	T	T/C	19330964	snp
0	.	1	1	0	.	0	.	0	.	0	.	0	.	T	ncRNA_exonic	1	19331022	ENSMUSG00000100204	.	.	5.06603	2	C	C/T	19331022	snp
0	.	0	.	1	1	0	.	1	3	0	.	0	.	G	ncRNA_exonic	1	19331584	ENSMUSG00000100204	.	.	108	8	A	A/G	19331584	snp
0	.	0	.	1	1	0	.	1	3	0	.	0	.	C	ncRNA_exonic	1	19331636	ENSMUSG00000100204	.	.	108	8	G	G/C	19331636	snp
0	.	0	.	0	.	1	1	0	.	1	2	0	.	G	ncRNA_exonic	1	19331945	ENSMUSG00000100204	.	.	85	5	A	A/G	19331945	snp
0	.	0	.	0	.	1	1	0	.	0	.	0	.	C	ncRNA_exonic	1	19331993	ENSMUSG00000100204	.	.	6.5338	1	T	T/C	19331993	snp
0	.	0	.	0	.	1	1	0	.	0	.	0	.	C	ncRNA_exonic	1	19332009	ENSMUSG00000100204	.	.	6.5338	1	A	A/C	19332009	snp
0	.	0	.	0	.	1	2	0	.	1	1	0	.	A	ncRNA_exonic	1	19332151	ENSMUSG00000100204	.	.	37.4396	4	C	C/A	19332151	snp
0	.	0	.	0	.	1	2	0	.	1	1	1	1	T	ncRNA_exonic	1	19332166	ENSMUSG00000100204	.	.	70	6	C	C/T	19332166	snp
0	.	1	1	0	.	1	2	0	.	1	1	1	1	G	ncRNA_exonic	1	19332209	ENSMUSG00000100204	.	.	111	8	A	A/G	19332209	snp
0	.	1	1	0	.	0	.	0	.	0	.	0	.	C	ncRNA_exonic	1	19332459	ENSMUSG00000100204	.	.	3.79516	2	T	T/C	19332459	snp
0	.	1	1	0	.	0	.	0	.	0	.	0	.	A	ncRNA_exonic	1	19332474	ENSMUSG00000100204	.	.	3.79516	2	T	T/A	19332474	snp
0	.	1	1	0	.	0	.	0	.	0	.	0	.	C	ncRNA_exonic	1	19332500	ENSMUSG00000100204	.	.	3.79516	2	A	A/C	19332500	snp
0	.	0	.	0	.	0	.	1	1	0	.	0	.	GG	ncRNA_exonic	1	19333078	ENSMUSG00000100204	.	.	5.77347	2	-	-/GG	19333078	indel
0	3	0	4	0	4	0	1	1	2	0	5	0	5	A	intergenic	1	19624235	ENSMUSG00000102597(dist=7468),ENSMUSG00000043760(dist=433544)	.	.	267	34	G	G/A	19624235	snp
1	1	1	1	0	.	0	.	1	1	0	.	1	1	G	intergenic	1	19625880	ENSMUSG00000102597(dist=9113),ENSMUSG00000043760(dist=431899)	.	.	111	4	A	A/G	19625880	snp
0	30	0	33	0	10	0	30	0	37	0	18	0	15	C	intergenic	1	19626015	ENSMUSG00000102597(dist=9248),ENSMUSG00000043760(dist=431764)	.	.	3.26992	185	T	T/C	19626015	snp
0	.	0	.	0	.	1	1	1	1	1	1	1	2	A	intergenic	1	19626464	ENSMUSG00000102597(dist=9697),ENSMUSG00000043760(dist=431315)	.	.	153	5	G	G/A	19626464	snp
1	1	0	.	0	.	0	.	0	.	0	.	0	.	T	intergenic	1	19627815	ENSMUSG00000102597(dist=11048),ENSMUSG00000043760(dist=429964)	.	.	5.77749	1	G	G/T	19627815	snp
1	1	0	.	0	.	0	.	0	.	0	.	0	.	T	intergenic	1	19627822	ENSMUSG00000102597(dist=11055),ENSMUSG00000043760(dist=429957)	.	.	5.77749	1	A	A/T	19627822	snp
1	1	0	.	0	.	0	.	0	.	0	.	0	.	T	intergenic	1	19627891	ENSMUSG00000102597(dist=11124),ENSMUSG00000043760(dist=429888)	.	.	5.77749	1	A	A/T	19627891	snp
0	.	0	.	0	.	0	.	1	1	0	.	0	.	G	intergenic	1	19628029	ENSMUSG00000102597(dist=11262),ENSMUSG00000043760(dist=429750)	.	.	12.6803	1	T	T/G	19628029	snp
0	.	0	.	1	3	0	.	0	.	0	1	0	.	G	UTR3	1	20777472	ENSMUSG00000041872	.	.	59	5	A	A/G	20777472	snp
0	.	0	.	0	3	0	.	0	.	0	.	0	.	G	UTR3	1	20777633	ENSMUSG00000041872	.	.	30.6404	3	A	A/G	20777633	snp
0	.	1	1	0	.	0	.	0	.	0	.	0	.	T	exonic	1	20777791	ENSMUSG00000041872	ENSMUSG00000041872:ENSMUST00000189301:exon5:c.G462A:p.K154K,ENSMUSG00000041872:ENSMUST00000039046:exon3:c.G462A:p.K154K,	synonymous SNV	21.4698	2	C	C/T	20777791	snp
0	.	1	1	1	2	0	.	0	.	0	.	0	.	A	intronic	1	20782338	ENSMUSG00000041872	.	.	96	5	C	C/A	20782338	snp
0	.	0	.	0	.	1	1	0	.	0	.	0	.	A	UTR5	1	20784227	ENSMUSG00000041872	.	.	12.6803	1	C	C/A	20784227	snp
0	.	0	.	0	.	0	.	0	.	1	1	0	.	G	intronic	1	20788578	ENSMUSG00000041872	.	.	6.5338	1	A	A/G	20788578	snp
0	.	0	.	0	.	0	.	0	.	1	1	0	.	A	intronic	1	20788602	ENSMUSG00000041872	.	.	6.5338	1	T	T/A	20788602	snp
0	.	0	.	0	.	0	.	0	.	1	1	0	.	A	intronic	1	20788686	ENSMUSG00000041872	.	.	6.5338	1	G	G/A	20788686	snp
0	.	0	.	0	.	0	.	0	.	1	1	0	.	G	intronic	1	20788861	ENSMUSG00000041872	.	.	9.90815	1	A	A/G	20788861	snp
0	.	0	.	0	.	0	.	0	.	1	1	0	.	T	intronic	1	20788916	ENSMUSG00000041872	.	.	9.90815	1	C	C/T	20788916	snp
0	.	0	.	0	.	0	.	0	.	0	.	1	1	T	intergenic	1	20798984	ENSMUSG00000041872(dist=8367),ENSMUSG00000041859(dist=3984)	.	.	16.5364	2	C	C/T	20798984	snp
0	.	0	.	0	.	0	.	0	.	1	1	0	.	C	intergenic	1	20799895	ENSMUSG00000041872(dist=9278),ENSMUSG00000041859(dist=3073)	.	.	21.4698	2	A	A/C	20799895	snp
0	.	0	.	1	1	0	.	0	.	0	.	0	.	G	intergenic	1	20800115	ENSMUSG00000041872(dist=9498),ENSMUSG00000041859(dist=2853)	.	.	21.4698	2	C	C/G	20800115	snp
0	.	0	.	1	2	0	.	0	.	0	.	0	.	G	intergenic	1	20801221	ENSMUSG00000041872(dist=10604),ENSMUSG00000041859(dist=1747)	.	.	55	3	A	A/G	20801221	snp
0	.	0	.	1	2	0	.	0	.	1	1	1	1	C	intergenic	1	20801338	ENSMUSG00000041872(dist=10721),ENSMUSG00000041859(dist=1630)	.	.	93	5	A	A/C	20801338	snp
0	.	0	.	1	1	0	.	0	.	1	1	1	1	G	intergenic	1	20801370	ENSMUSG00000041872(dist=10753),ENSMUSG00000041859(dist=1598)	.	.	59	4	T	T/G	20801370	snp
0	.	0	.	1	1	0	.	0	.	0	.	1	1	C	intergenic	1	20801407	ENSMUSG00000041872(dist=10790),ENSMUSG00000041859(dist=1561)	.	.	3.79516	2	T	T/C	20801407	snp
0	.	0	.	1	1	0	.	0	.	0	.	1	1	A	intergenic	1	20801408	ENSMUSG00000041872(dist=10791),ENSMUSG00000041859(dist=1560)	.	.	3.79516	2	C	C/A	20801408	snp
1	3	1	6	1	3	1	3	1	6	1	2	0	.	A	downstream	1	20802629	ENSMUSG00000041859	.	.	607	26	G	G/A	20802629	snp
0	.	0	.	0	.	0	.	0	.	1	1	0	.	A	downstream	1	20802638	ENSMUSG00000041859	.	.	5.06603	26	T	T/A	20802638	snp
1	5	1	6	1	3	1	1	1	7	1	2	0	.	A	downstream	1	20802709	ENSMUSG00000041859	.	.	608	31	T	T/A	20802709	snp
1	1	1	5	0	.	0	.	1	1	0	.	0	.	A	downstream	1	20802781	ENSMUSG00000041859	.	.	152	9	G	G/A	20802781	snp
1	34	1	25	1	59	1	39	1	83	1	37	1	39	C	UTR3	1	20803041	ENSMUSG00000041859	.	.	999	366	G	G/C	20803041	snp
0	137	1	107	1	224	1	194	1	266	0	165	1	191	C	UTR3	1	20803084	ENSMUSG00000041859	.	.	999	1451	T	T/C	20803084	snp
1	168	1	134	1	271	1	271	1	330	1	212	1	231	T	UTR3	1	20803111	ENSMUSG00000041859	.	.	999	1924	C	C/T	20803111	snp
0	.	1	1	1	2	0	3	0	3	1	2	0	.	T	UTR3	1	20803266	ENSMUSG00000041859	.	.	202	545	C	C/T	20803266	snp
0	602	1	616	1	570	1	551	1	675	1	618	1	604	A	UTR3	1	20803367	ENSMUSG00000041859	.	.	999	4667	G	G/A	20803367	snp
1	965	1	764	1	892	0	898	1	902	0	884	0	881	A	exonic	1	20803546	ENSMUSG00000041859	ENSMUSG00000041859:ENSMUST00000053266:exon17:c.G2349T:p.P783P,	synonymous SNV	999	7554	C	C/A	20803546	snp
0	.	1	4	1	4	1	3	1	3	1	3	1	1	A	intronic	1	20803936	ENSMUSG00000041859	.	.	536	20	G	G/A	20803936	snp
1	1	0	.	1	6	1	3	1	2	1	1	0	.	C	intronic	1	20804058	ENSMUSG00000041859	.	.	346	16	A	A/C	20804058	snp
1	1	1	4	1	5	1	3	1	1	1	1	1	1	T	intronic	1	20804156	ENSMUSG00000041859	.	.	517	16	C	C/T	20804156	snp
0	.	1	4	1	4	1	6	1	2	1	4	1	2	G	intronic	1	20804229	ENSMUSG00000041859	.	.	642	30	T	T/G	20804229	snp
1	3	1	4	1	3	1	3	1	4	0	.	1	3	G	intronic	1	20804685	ENSMUSG00000041859	.	.	605	24	A	A/G	20804685	snp
1	2	1	6	1	9	1	4	1	6	1	9	1	5	T	intronic	1	20805148	ENSMUSG00000041859	.	.	999	52	C	C/T	20805148	snp
0	.	1	3	1	6	1	1	1	1	0	.	1	6	A	intronic	1	20805379	ENSMUSG00000041859	.	.	501	20	T	T/A	20805379	snp
1	2	0	.	1	1	1	1	1	1	1	2	0	.	G	intronic	1	20805500	ENSMUSG00000041859	.	.	132	9	A	A/G	20805500	snp
1	2	0	.	1	5	1	1	1	1	1	3	0	.	T	intronic	1	20805515	ENSMUSG00000041859	.	.	236	14	C	C/T	20805515	snp
1	2	1	1	1	4	1	2	1	1	1	3	0	.	G	intronic	1	20805572	ENSMUSG00000041859	.	.	233	13	C	C/G	20805572	snp
1	2	1	1	1	4	1	2	1	1	1	3	0	.	A	intronic	1	20805575	ENSMUSG00000041859	.	.	233	13	C	C/A	20805575	snp
0	1	0	1	0	3	0	1	1	2	0	1	0	.	C	intronic	1	20805991	ENSMUSG00000041859	.	.	27.8077	13	T	T/C	20805991	snp
1	1	0	1	0	3	0	1	0	2	0	1	0	.	C	intronic	1	20806022	ENSMUSG00000041859	.	.	9.3005	10	T	T/C	20806022	snp
0	.	1	1	0	.	1	1	1	1	1	6	1	1	T	intronic	1	20807029	ENSMUSG00000041859	.	.	290	13	G	G/T	20807029	snp
0	.	1	1	0	.	0	.	0	.	0	.	0	.	T	intronic	1	20809314	ENSMUSG00000041859	.	.	12.6803	1	C	C/T	20809314	snp
0	.	0	.	0	1	0	.	0	4	0	8	0	7	T	splicing	1	20809595	ENSMUSG00000041859(ENSMUST00000053266:exon12:c.1676+1G>A)	.	.	26.7724	24	C	C/T	20809595	snp
1	919	1	885	1	1023	1	1030	1	1070	1	1043	1	1043	A	exonic	1	20810101	ENSMUSG00000041859	ENSMUSG00000041859:ENSMUST00000053266:exon10:c.G1506T:p.L502L,	synonymous SNV	999	7455	C	C/A	20810101	snp
1	811	1	851	1	903	1	886	0	901	0	892	1	820	G	exonic	1	20810215	ENSMUSG00000041859	ENSMUSG00000041859:ENSMUST00000053266:exon10:c.G1392C:p.T464T,	synonymous SNV	999	6709	C	C/G	20810215	snp
0	.	1	1	1	1	0	.	1	4	0	.	0	.	A	intronic	1	20810655	ENSMUSG00000041859	.	.	132	7	G	G/A	20810655	snp
0	.	0	.	1	1	0	.	1	4	0	.	0	.	A	intronic	1	20810755	ENSMUSG00000041859	.	.	86	5	G	G/A	20810755	snp
0	.	0	.	0	.	0	.	1	4	0	.	0	.	C	intronic	1	20810764	ENSMUSG00000041859	.	.	49.4391	4	T	T/C	20810764	snp
0	.	0	.	0	.	1	1	0	.	1	1	0	.	G	intronic	1	20811910	ENSMUSG00000041859	.	.	58	3	A	A/G	20811910	snp
0	838	0	841	1	1023	1	1036	0	1033	0	993	0	1029	T	exonic	1	20812016	ENSMUSG00000041859	ENSMUSG00000041859:ENSMUST00000053266:exon9:c.G1323A:p.R441R,	synonymous SNV	999	7117	C	C/T	20812016	snp
0	.	1	1	0	.	0	.	1	3	0	.	0	.	G	intronic	1	20812195	ENSMUSG00000041859	.	.	92	4	A	A/G	20812195	snp
0	.	0	.	0	.	0	.	0	.	0	.	1	3	G	intronic	1	20812499	ENSMUSG00000041859	.	.	58	3	A	A/G	20812499	snp
1	638	1	579	1	854	1	806	1	810	1	757	1	694	G	exonic	1	20814805	ENSMUSG00000041859	ENSMUSG00000041859:ENSMUST00000053266:exon5:c.T654C:p.D218D,	synonymous SNV	999	6073	A	A/G	20814805	snp
1	642	1	583	0	861	1	800	1	815	1	767	0	693	G	exonic	1	20814811	ENSMUSG00000041859	ENSMUSG00000041859:ENSMUST00000053266:exon5:c.T648C:p.S216S,	synonymous SNV	999	6116	A	A/G	20814811	snp
1	629	1	531	1	836	1	814	1	786	0	719	1	668	G	exonic	1	20814871	ENSMUSG00000041859	ENSMUSG00000041859:ENSMUST00000053266:exon5:c.T588C:p.H196H,	synonymous SNV	999	5466	A	A/G	20814871	snp
0	.	0	.	1	1	0	.	0	.	0	.	0	.	G	intronic	1	20814958	ENSMUSG00000041859	.	.	14.5926	2	A	A/G	20814958	snp
0	.	0	.	1	1	0	.	0	.	0	.	0	.	C	intronic	1	20814984	ENSMUSG00000041859	.	.	12.6803	1	T	T/C	20814984	snp
0	.	0	.	0	.	0	.	0	.	0	.	1	1	T	intronic	1	20816782	ENSMUSG00000041859	.	.	12.6803	1	A	A/T	20816782	snp
0	.	0	.	0	.	0	.	0	.	0	.	1	1	T	intronic	1	20816783	ENSMUSG00000041859	.	.	12.6803	1	G	G/T	20816783	snp
0	858	1	814	1	1012	1	1001	1	1040	1	1004	0	962	A	exonic	1	20817310	ENSMUSG00000041859	ENSMUSG00000041859:ENSMUST00000053266:exon3:c.C333T:p.V111V,	synonymous SNV	999	7180	G	G/A	20817310	snp
0	.	0	.	1	4	0	.	1	1	1	2	0	.	G	intronic	1	20817724	ENSMUSG00000041859	.	.	196	8	A	A/G	20817724	snp
1	745	1	870	1	1001	1	1026	1	1027	1	1012	1	976	G	exonic	1	20817855	ENSMUSG00000041859	ENSMUSG00000041859:ENSMUST00000053266:exon2:c.T129C:p.N43N,	synonymous SNV	999	7090	A	A/G	20817855	snp
0	.	0	.	0	.	0	.	0	.	0	.	1	1	G	UTR5	1	20932139	ENSMUSG00000025931	.	.	12.6803	1	A	A/G	20932139	snp
0	.	0	.	0	.	0	.	0	.	0	.	1	2	C	exonic	1	20935208	ENSMUSG00000025931	ENSMUSG00000025931:ENSMUST00000189400:exon3:c.T585C:p.C195C,ENSMUSG00000025931:ENSMUST00000167119:exon4:c.T585C:p.C195C,ENSMUSG00000025931:ENSMUST00000068880:exon3:c.T585C:p.C195C,ENSMUSG00000025931:ENSMUST00000187651:exon3:c.T585C:p.C195C,	synonymous SNV	42.4392	2	T	T/C	20935208	snp
0	.	0	.	0	.	0	.	0	.	0	.	1	3	C	exonic	1	20935373	ENSMUSG00000025931	ENSMUSG00000025931:ENSMUST00000189400:exon3:c.T750C:p.L250L,ENSMUSG00000025931:ENSMUST00000167119:exon4:c.T750C:p.L250L,ENSMUSG00000025931:ENSMUST00000068880:exon3:c.T750C:p.L250L,ENSMUSG00000025931:ENSMUST00000187651:exon3:c.T750C:p.L250L,	synonymous SNV	80	3	T	T/C	20935373	snp
0	.	0	.	0	.	0	.	0	.	0	.	1	1	C	exonic	1	20935595	ENSMUSG00000025931	ENSMUSG00000025931:ENSMUST00000189400:exon3:c.T972C:p.C324C,ENSMUSG00000025931:ENSMUST00000167119:exon4:c.T972C:p.C324C,ENSMUSG00000025931:ENSMUST00000068880:exon3:c.T972C:p.C324C,ENSMUSG00000025931:ENSMUST00000187651:exon3:c.T972C:p.C324C,	synonymous SNV	12.6803	1	T	T/C	20935595	snp
0	.	0	.	0	.	0	.	0	.	0	.	1	1	T	exonic	1	20935638	ENSMUSG00000025931	ENSMUSG00000025931:ENSMUST00000189400:exon3:c.A1015T:p.T339S,ENSMUSG00000025931:ENSMUST00000167119:exon4:c.A1015T:p.T339S,ENSMUSG00000025931:ENSMUST00000068880:exon3:c.A1015T:p.T339S,ENSMUSG00000025931:ENSMUST00000187651:exon3:c.A1015T:p.T339S,	nonsynonymous SNV	12.6803	1	A	A/T	20935638	snp
0	.	0	.	0	.	0	.	0	.	0	.	0	2	G	UTR3	1	20935906	ENSMUSG00000025931	.	.	4.32023	4	A	A/G	20935906	snp
1	1	0	.	0	.	0	.	0	.	0	.	0	.	C	UTR3	1	20936264	ENSMUSG00000025931	.	.	12.6803	1	T	T/C	20936264	snp
1	1	0	.	0	.	0	.	0	.	0	.	0	.	C	UTR3	1	20936371	ENSMUSG00000025931	.	.	12.6803	1	A	A/C	20936371	snp
1	1	0	.	0	.	0	.	0	.	0	.	0	.	A	UTR3	1	20936540	ENSMUSG00000025931	.	.	12.6803	1	G	G/A	20936540	snp
1	1	0	.	0	.	1	1	0	.	0	.	0	.	C	UTR3	1	20936615	ENSMUSG00000025931	.	.	49.4391	2	T	T/C	20936615	snp
0	1	0	.	0	.	1	1	0	.	0	1	0	.	C	UTR3	1	20936912	ENSMUSG00000025931	.	.	5.5708	4	T	T/C	20936912	snp
0	.	0	.	0	.	0	.	0	.	1	1	0	.	C	UTR3	1	20938495	ENSMUSG00000025931	.	.	12.6803	1	T	T/C	20938495	snp
1	3	0	.	0	.	0	.	0	.	0	.	0	.	C	intronic	1	20969409	ENSMUSG00000041809	.	.	18.5006	3	G	G/C	20969409	snp
1	3	0	.	0	.	0	.	0	.	0	.	0	.	G	intronic	1	20976073	ENSMUSG00000041809	.	.	67	3	A	A/G	20976073	snp
1	1	0	.	0	.	0	.	0	.	0	.	0	.	G	downstream	1	20991794	ENSMUSG00000041809	.	.	12.6803	1	A	A/G	20991794	snp
0	.	0	.	0	.	0	.	0	.	1	1	0	.	T	intergenic	1	20992844	ENSMUSG00000041809(dist=2003),ENSMUSG00000041779(dist=3455)	.	.	12.6803	1	A	A/T	20992844	snp
1	7	1	2	1	5	1	6	1	4	1	1	1	8	A	UTR3	1	20996405	ENSMUSG00000041779	.	.	804	37	C	C/A	20996405	snp
1	34	1	27	1	10	1	21	1	26	1	20	1	27	C	UTR3	1	20996657	ENSMUSG00000041779	.	.	999	210	T	T/C	20996657	snp
1	31	1	13	1	8	1	17	1	21	1	11	1	21	T	UTR3	1	20996993	ENSMUSG00000041779	.	.	999	138	G	G/T	20996993	snp
0	13	0	6	0	11	0	9	0	20	0	11	0	15	-	UTR3	1	20997617	ENSMUSG00000041779	.	.	999	128	GAAAAAA	GAAAAAA/-	20997611	indel
1	33	1	14	1	34	1	22	1	45	1	26	1	29	A	UTR3	1	20997853	ENSMUSG00000041779	.	.	999	230	G	G/A	20997853	snp
1	29	1	21	1	19	1	29	1	33	1	30	1	18	G	UTR3	1	20997925	ENSMUSG00000041779	.	.	999	207	A	A/G	20997925	snp
1	29	1	21	1	20	1	29	1	33	1	30	1	18	G	UTR3	1	20997926	ENSMUSG00000041779	.	.	999	208	A	A/G	20997926	snp
1	39	1	32	1	34	1	31	1	34	1	26	1	25	T	UTR3	1	20997976	ENSMUSG00000041779	.	.	999	246	G	G/T	20997976	snp
1	45	1	44	1	41	1	34	1	44	1	36	1	39	C	UTR3	1	20997998	ENSMUSG00000041779	.	.	999	308	A	A/C	20997998	snp
1	45	1	46	1	38	1	42	1	51	1	40	1	48	C	UTR3	1	20998143	ENSMUSG00000041779	.	.	999	351	T	T/C	20998143	snp
1	48	1	45	1	40	1	40	1	43	1	39	1	47	A	UTR3	1	20998162	ENSMUSG00000041779	.	.	999	343	G	G/A	20998162	snp
1	27	1	35	1	40	1	27	1	33	1	39	1	35	G	UTR3	1	20998206	ENSMUSG00000041779	.	.	999	265	T	T/G	20998206	snp
1	33	1	21	1	38	1	21	1	19	1	18	1	27	A	UTR3	1	20998450	ENSMUSG00000041779	.	.	999	215	G	G/A	20998450	snp
1	49	1	37	1	42	1	31	1	36	1	33	1	37	A	UTR3	1	20998504	ENSMUSG00000041779	.	.	999	339	T	T/A	20998504	snp
1	27	1	27	1	27	1	9	1	22	1	27	1	19	A	UTR3	1	20998756	ENSMUSG00000041779	.	.	999	180	G	G/A	20998756	snp
1	17	1	16	1	18	1	12	1	18	1	12	1	21	G	UTR3	1	20999705	ENSMUSG00000041779	.	.	999	142	A	A/G	20999705	snp
1	17	1	23	1	10	1	15	1	14	1	16	1	17	C	UTR3	1	21000857	ENSMUSG00000041779	.	.	999	131	T	T/C	21000857	snp
1	17	1	24	1	10	1	15	1	14	1	16	1	17	A	UTR3	1	21000859	ENSMUSG00000041779	.	.	999	131	C	C/A	21000859	snp
0	28	1	33	1	27	1	26	1	29	1	33	1	24	A	UTR3	1	21001554	ENSMUSG00000041779	.	.	999	220	C	C/A	21001554	snp
0	.	1	1	0	.	0	.	0	.	0	.	1	2	A	intronic	1	21001912	ENSMUSG00000041779	.	.	77	4	G	G/A	21001912	snp
0	.	1	1	0	.	0	.	0	.	0	.	0	.	T	intronic	1	21001948	ENSMUSG00000041779	.	.	19.4879	2	C	C/T	21001948	snp
0	.	0	.	0	.	1	1	0	.	1	1	0	.	C	intronic	1	21003261	ENSMUSG00000041779	.	.	49.4391	2	T	T/C	21003261	snp
0	.	0	.	1	1	0	.	0	.	0	.	0	.	T	intronic	1	21004152	ENSMUSG00000041779	.	.	3.24227	1	G	G/T	21004152	snp
0	.	0	.	1	1	0	.	0	.	0	.	0	.	T	intronic	1	21004210	ENSMUSG00000041779	.	.	12.6803	1	C	C/T	21004210	snp
1	1	0	.	0	.	0	.	0	.	0	.	0	.	A	intronic	1	21004458	ENSMUSG00000041779	.	.	14.5926	2	C	C/A	21004458	snp
1	1	0	.	0	.	0	.	0	.	0	.	0	.	T	intronic	1	21004465	ENSMUSG00000041779	.	.	14.5926	2	C	C/T	21004465	snp
1	1	0	.	0	.	0	.	0	.	0	.	0	.	C	intronic	1	21004537	ENSMUSG00000041779	.	.	6.5338	1	T	T/C	21004537	snp
0	.	0	.	1	1	0	.	0	.	0	.	0	.	A	intronic	1	21004642	ENSMUSG00000041779	.	.	12.6803	1	G	G/A	21004642	snp
0	.	0	.	1	1	1	3	0	.	0	.	0	.	T	intronic	1	21004793	ENSMUSG00000041779	.	.	77	7	C	C/T	21004793	snp
0	.	0	.	1	1	1	3	0	.	0	.	0	.	T	intronic	1	21004803	ENSMUSG00000041779	.	.	77	7	C	C/T	21004803	snp
0	.	0	.	0	.	1	3	0	.	0	.	0	.	T	intronic	1	21004852	ENSMUSG00000041779	.	.	40.4393	6	C	C/T	21004852	snp
1	30	1	26	1	32	1	24	1	35	1	32	1	22	A	exonic	1	21005575	ENSMUSG00000041779	ENSMUSG00000041779:ENSMUST00000037998:exon7:c.C618T:p.Y206Y,	synonymous SNV	999	203	G	G/A	21005575	snp
1	38	1	25	1	27	1	20	1	39	1	40	1	33	G	exonic	1	21005626	ENSMUSG00000041779	ENSMUSG00000041779:ENSMUST00000037998:exon7:c.A567C:p.P189P,	synonymous SNV	999	226	T	T/G	21005626	snp
1	37	1	19	1	19	0	19	1	34	1	28	1	35	A	exonic	1	21006207	ENSMUSG00000041779	ENSMUSG00000041779:ENSMUST00000037998:exon6:c.A498T:p.G166G,	synonymous SNV	999	193	T	T/A	21006207	snp
1	1	0	.	0	.	0	1	0	1	0	.	0	.	G	intronic	1	21006308	ENSMUSG00000041779	.	.	5.57089	3	C	C/G	21006308	snp
1	1	0	.	0	.	1	1	1	1	1	2	0	.	A	intronic	1	21006388	ENSMUSG00000041779	.	.	153	5	G	G/A	21006388	snp
0	.	0	.	0	.	0	.	0	.	1	2	1	5	A	intronic	1	21006782	ENSMUSG00000041779	.	.	190	8	C	C/A	21006782	snp
0	.	0	.	0	1	0	.	0	.	0	.	1	2	G	intronic	1	21007277	ENSMUSG00000041779	.	.	35.1872	3	C	C/G	21007277	snp
0	.	0	.	1	1	0	.	0	.	0	.	0	.	G	intronic	1	21007452	ENSMUSG00000041779	.	.	3.24227	1	A	A/G	21007452	snp
0	.	0	.	0	1	0	.	0	.	1	2	0	.	G	intronic	1	21008201	ENSMUSG00000041779	.	.	35.1872	3	A	A/G	21008201	snp
0	.	0	.	1	2	0	.	0	.	0	.	0	.	C	intronic	1	21008353	ENSMUSG00000041779	.	.	42.4392	2	T	T/C	21008353	snp
0	.	0	.	0	.	1	1	0	.	0	.	0	.	C	intronic	1	21009277	ENSMUSG00000041779	.	.	12.6803	1	T	T/C	21009277	snp
0	.	1	1	0	.	0	.	0	.	0	.	0	.	T	intronic	1	21009654	ENSMUSG00000041779	.	.	3.24227	1	C	C/T	21009654	snp
0	.	0	.	0	.	0	.	1	1	0	.	0	.	T	intronic	1	21010117	ENSMUSG00000041779	.	.	12.6803	1	G	G/T	21010117	snp
0	.	0	.	0	.	0	.	1	1	0	.	0	.	T	intronic	1	21010327	ENSMUSG00000041779	.	.	12.6803	1	G	G/T	21010327	snp
0	.	0	.	0	.	0	.	1	1	0	.	0	.	A	intronic	1	21010330	ENSMUSG00000041779	.	.	12.6803	1	G	G/A	21010330	snp
0	.	0	.	0	.	0	.	1	1	0	.	0	.	C	intronic	1	21011153	ENSMUSG00000041779	.	.	12.6803	1	T	T/C	21011153	snp
0	.	0	.	1	1	1	1	0	.	1	1	0	.	C	intronic	1	21011453	ENSMUSG00000041779	.	.	82	5	A	A/C	21011453	snp
0	.	0	.	0	1	0	1	0	.	1	1	0	.	T	intronic	1	21011465	ENSMUSG00000041779	.	.	7.1021	5	C	C/T	21011465	snp
0	.	0	.	1	1	0	.	1	4	0	.	0	.	G	intronic	1	21011693	ENSMUSG00000041779	.	.	128	5	A	A/G	21011693	snp
0	.	0	.	0	.	0	.	1	2	0	.	0	.	G	intronic	1	21011724	ENSMUSG00000041779	.	.	30.4427	2	A	A/G	21011724	snp
0	.	0	.	0	.	0	.	1	2	0	.	0	.	C	intronic	1	21011729	ENSMUSG00000041779	.	.	30.4427	2	T	T/C	21011729	snp
1	1	0	.	1	1	0	.	0	.	0	.	0	.	A	intronic	1	21011977	ENSMUSG00000041779	.	.	35.4401	2	G	G/A	21011977	snp
1	1	0	.	1	1	0	.	0	.	0	.	0	.	A	intronic	1	21011997	ENSMUSG00000041779	.	.	35.4401	2	G	G/A	21011997	snp
1	1	0	.	1	1	0	.	0	.	0	.	0	.	A	intronic	1	21012002	ENSMUSG00000041779	.	.	35.4401	2	G	G/A	21012002	snp
0	.	0	.	0	.	0	.	1	1	0	.	1	2	A	intronic	1	21012501	ENSMUSG00000041779	.	.	79	3	G	G/A	21012501	snp
0	.	0	.	0	.	0	.	1	1	0	.	1	2	T	intronic	1	21012570	ENSMUSG00000041779	.	.	85	6	C	C/T	21012570	snp
0	.	0	.	0	.	0	.	1	1	0	.	1	2	C	intronic	1	21012618	ENSMUSG00000041779	.	.	61	3	T	T/C	21012618	snp
0	.	0	.	0	.	0	.	1	1	0	.	1	2	C	intronic	1	21012666	ENSMUSG00000041779	.	.	72	3	T	T/C	21012666	snp
0	.	0	.	0	.	1	1	0	.	0	.	0	.	T	intronic	1	21024746	ENSMUSG00000041779	.	.	12.6803	1	C	C/T	21024746	snp
0	.	0	.	0	.	0	.	0	.	0	.	1	1	G	intronic	1	21026093	ENSMUSG00000041779	.	.	12.6803	2	A	A/G	21026093	snp
0	.	0	.	0	.	0	.	1	1	0	.	0	.	G	intronic	1	21029458	ENSMUSG00000041779	.	.	12.6803	1	A	A/G	21029458	snp
0	.	0	.	0	.	0	.	1	1	0	.	0	.	G	intronic	1	21029467	ENSMUSG00000041779	.	.	12.6803	1	A	A/G	21029467	snp
0	.	0	.	0	.	0	.	1	1	0	.	0	.	A	intronic	1	21029923	ENSMUSG00000041779	.	.	12.6803	1	T	T/A	21029923	snp
1	1	0	.	0	.	0	.	0	.	0	.	0	.	T	intronic	1	21032522	ENSMUSG00000041779	.	.	12.6803	1	A	A/T	21032522	snp
1	1	0	.	0	.	0	.	0	.	0	.	0	.	T	intronic	1	21032683	ENSMUSG00000041779	.	.	12.6803	1	C	C/T	21032683	snp
1	1	0	.	0	.	0	.	0	.	0	.	0	.	G	intronic	1	21032705	ENSMUSG00000041779	.	.	12.6803	1	A	A/G	21032705	snp
0	.	0	.	1	2	0	.	1	1	0	.	0	.	T	intronic	1	21036959	ENSMUSG00000041779	.	.	69	3	C	C/T	21036959	snp
0	.	0	.	0	.	0	.	0	.	0	.	1	2	G	intronic	1	21038384	ENSMUSG00000041779	.	.	30.4427	2	A	A/G	21038384	snp
0	.	0	.	0	.	0	.	0	.	0	.	1	2	C	intronic	1	21038455	ENSMUSG00000041779	.	.	30.4427	4	T	T/C	21038455	snp
0	.	0	.	0	.	0	.	0	.	0	.	1	2	C	intronic	1	21038464	ENSMUSG00000041779	.	.	30.4427	4	T	T/C	21038464	snp
0	.	0	.	1	1	0	.	0	.	0	.	0	.	G	intronic	1	21051628	ENSMUSG00000041779	.	.	12.6803	1	A	A/G	21051628	snp
0	.	0	.	1	2	1	2	0	.	0	.	0	.	A	intronic	1	21053688	ENSMUSG00000041779	.	.	99	4	G	G/A	21053688	snp
0	.	1	1	0	.	0	.	0	.	0	.	0	.	G	intronic	1	21055711	ENSMUSG00000041779	.	.	12.6803	1	A	A/G	21055711	snp
0	.	0	.	0	.	1	1	0	.	0	.	0	.	C	intronic	1	21056032	ENSMUSG00000041779	.	.	5.77749	2	G	G/C	21056032	snp
0	.	0	.	0	.	1	1	0	.	0	.	0	.	G	intronic	1	21056047	ENSMUSG00000041779	.	.	5.77749	2	A	A/G	21056047	snp
0	.	0	.	0	.	1	1	0	.	0	.	0	.	T	intronic	1	21056053	ENSMUSG00000041779	.	.	5.77749	2	C	C/T	21056053	snp
0	.	0	.	0	.	0	.	0	.	1	1	0	.	G	intronic	1	21058800	ENSMUSG00000041779	.	.	21.4698	2	A	A/G	21058800	snp
1	2	0	.	0	.	0	.	0	.	0	.	0	.	T	intronic	1	21059221	ENSMUSG00000041779	.	.	32.4413	2	C	C/T	21059221	snp
1	2	0	.	0	.	0	.	0	.	0	.	0	.	G	intronic	1	21059406	ENSMUSG00000041779	.	.	42.4392	2	A	A/G	21059406	snp
0	.	0	.	0	.	1	2	0	.	0	.	0	.	A	intronic	1	21062573	ENSMUSG00000041779	.	.	59	4	C	C/A	21062573	snp
0	.	0	.	1	1	0	.	0	.	0	.	0	.	G	intronic	1	21067362	ENSMUSG00000041779	.	.	12.6803	1	A	A/G	21067362	snp
0	.	0	.	0	.	0	.	0	.	1	2	0	.	G	intronic	1	21078951	ENSMUSG00000041779	.	.	42.4392	2	A	A/G	21078951	snp
0	.	0	.	0	.	0	.	0	.	1	2	0	.	C	intronic	1	21078966	ENSMUSG00000041779	.	.	46.4391	4	T	T/C	21078966	snp
0	.	0	.	0	.	0	.	0	.	0	.	1	1	T	upstream	1	21079819	ENSMUSG00000041779,ENSMUSG00000099971	.	.	12.6803	1	C	C/T	21079819	snp
0	4	0	8	1	1	0	.	0	4	0	3	0	1	T	intergenic	1	21116662	ENSMUSG00000099971(dist=34914),ENSMUSG00000100819(dist=62326)	.	.	8.34196	21	C	C/T	21116662	snp
1	2	0	.	0	.	0	.	0	.	0	.	0	.	T	intergenic	1	21117967	ENSMUSG00000099971(dist=36219),ENSMUSG00000100819(dist=61021)	.	.	31.4419	2	C	C/T	21117967	snp
1	3	0	.	1	1	1	1	0	.	0	.	0	.	T	intergenic	1	21118208	ENSMUSG00000099971(dist=36460),ENSMUSG00000100819(dist=60780)	.	.	141	5	C	C/T	21118208	snp
1	1	0	.	1	1	0	.	0	.	0	.	0	.	T	intergenic	1	21119674	ENSMUSG00000099971(dist=37926),ENSMUSG00000100819(dist=59314)	.	.	37.4396	2	A	A/T	21119674	snp
1	1	0	.	1	1	0	.	0	.	0	.	0	.	A	intergenic	1	21119729	ENSMUSG00000099971(dist=37981),ENSMUSG00000100819(dist=59259)	.	.	49.4391	2	G	G/A	21119729	snp
1	2	0	.	0	.	0	.	0	.	0	.	0	.	A	intergenic	1	21121103	ENSMUSG00000099971(dist=39355),ENSMUSG00000100819(dist=57885)	.	.	42.4392	2	C	C/A	21121103	snp
0	.	0	.	0	.	1	1	0	.	0	.	0	.	A	intergenic	1	21137124	ENSMUSG00000099971(dist=55376),ENSMUSG00000100819(dist=41864)	.	.	6.5338	1	C	C/A	21137124	snp
0	.	0	.	0	.	1	1	0	.	0	.	0	.	C	intergenic	1	21137143	ENSMUSG00000099971(dist=55395),ENSMUSG00000100819(dist=41845)	.	.	6.5338	1	T	T/C	21137143	snp
0	.	0	.	0	.	1	1	0	.	0	.	0	.	A	intergenic	1	21137160	ENSMUSG00000099971(dist=55412),ENSMUSG00000100819(dist=41828)	.	.	6.5338	1	T	T/A	21137160	snp
0	12	0	10	0	2	0	11	0	17	0	15	0	10	T	exonic	1	21225580	ENSMUSG00000025933	ENSMUSG00000025933:ENSMUST00000027064:exon2:c.C7T:p.L3L,ENSMUSG00000025933:ENSMUST00000027065:exon2:c.C7T:p.L3L,	synonymous SNV	60	79	C	C/T	21225580	snp
0	12	0	12	0	4	0	7	0	13	0	9	0	17	T	exonic	1	21226674	ENSMUSG00000025933	ENSMUSG00000025933:ENSMUST00000027064:exon4:c.C255T:p.G85G,ENSMUSG00000025933:ENSMUST00000027065:exon4:c.C255T:p.G85G,	synonymous SNV	61	75	C	C/T	21226674	snp
0	.	0	.	0	.	0	.	1	1	0	.	0	.	A	intronic	1	21227082	ENSMUSG00000025933	.	.	21.4698	2	G	G/A	21227082	snp
0	3	0	5	0	.	0	1	0	10	0	4	0	4	T	UTR3	1	21229810	ENSMUSG00000025933	.	.	17.6662	33	A	A/T	21229810	snp
0	.	0	.	0	.	0	.	1	1	0	.	0	.	G	ncRNA_intronic	1	21263864	ENSMUSG00000099343	.	.	12.6803	1	A	A/G	21263864	snp
0	.	0	.	0	.	0	.	1	1	0	.	0	.	G	ncRNA_intronic	1	21263880	ENSMUSG00000099343	.	.	12.6803	1	A	A/G	21263880	snp
1	70	1	91	1	59	1	93	1	86	1	100	1	78	C	ncRNA_exonic	1	21512133	ENSMUSG00000082935	.	.	999	672	T	T/C	21512133	snp
1	70	1	90	1	60	1	93	1	86	1	98	1	76	C	ncRNA_exonic	1	21512136	ENSMUSG00000082935	.	.	999	671	T	T/C	21512136	snp
1	42	1	55	1	28	1	47	1	57	1	64	1	42	C	ncRNA_exonic	1	21512235	ENSMUSG00000082935	.	.	999	369	A	A/C	21512235	snp
1	32	1	35	1	16	1	24	0	36	0	34	1	23	A	ncRNA_exonic	1	21512274	ENSMUSG00000082935	.	.	999	223	T	T/A	21512274	snp
1	32	1	31	1	28	1	44	1	26	1	45	1	22	G	ncRNA_exonic	1	21512384	ENSMUSG00000082935	.	.	999	276	A	A/G	21512384	snp
1	10	1	18	1	8	1	23	1	14	1	14	1	11	G	ncRNA_exonic	1	21512542	ENSMUSG00000082935	.	.	804	119	A	A/G	21512542	snp
1	10	1	18	1	8	1	21	1	14	1	14	1	11	G	ncRNA_exonic	1	21512544	ENSMUSG00000082935	.	.	789	119	A	A/G	21512544	snp
1	10	1	18	1	8	1	23	1	14	1	14	1	11	G	ncRNA_exonic	1	21512563	ENSMUSG00000082935	.	.	828	119	T	T/G	21512563	snp
1	10	1	16	1	8	1	23	1	15	1	14	1	11	C	ncRNA_exonic	1	21512575	ENSMUSG00000082935	.	.	799	120	T	T/C	21512575	snp
0	.	1	1	0	.	0	.	1	1	0	.	0	.	C	ncRNA_exonic	1	21512653	ENSMUSG00000082935	.	.	47.4391	2	T	T/C	21512653	snp
1	1	1	3	0	.	1	2	0	.	1	3	1	2	T	ncRNA_exonic	1	21512735	ENSMUSG00000082935	.	.	241	12	A	A/T	21512735	snp
1	11	1	10	1	5	1	12	1	7	1	7	1	4	G	ncRNA_exonic	1	21512839	ENSMUSG00000082935	.	.	999	72	A	A/G	21512839	snp
1	10	1	19	1	17	1	17	1	15	1	40	1	9	C	ncRNA_exonic	1	21512896	ENSMUSG00000082935	.	.	999	157	T	T/C	21512896	snp
1	13	1	24	1	18	1	17	1	19	1	42	1	9	C	ncRNA_exonic	1	21512967	ENSMUSG00000082935	.	.	999	261	G	G/C	21512967	snp
1	7	1	11	1	10	1	10	1	10	1	25	1	6	C	ncRNA_exonic	1	21513035	ENSMUSG00000082935	.	.	959	100	-	-/C	21513035	indel
0	.	0	.	0	.	1	1	0	.	0	.	0	.	T	intronic	1	21566333	ENSMUSG00000028033	.	.	9.0219	1	A	A/T	21566333	snp
1	1	0	.	0	.	1	9	1	3	0	.	1	3	C	intergenic	1	22001882	ENSMUSG00000097109(dist=39352),ENSMUSG00000099692(dist=28182)	.	.	260	20	T	T/C	22001882	snp
1	1	1	6	0	.	1	11	1	1	1	2	1	5	G	intergenic	1	22002006	ENSMUSG00000097109(dist=39476),ENSMUSG00000099692(dist=28058)	.	.	565	27	A	A/G	22002006	snp
1	1	1	6	0	.	1	10	1	1	1	2	1	5	G	intergenic	1	22002014	ENSMUSG00000097109(dist=39484),ENSMUSG00000099692(dist=28050)	.	.	565	26	A	A/G	22002014	snp
0	.	0	.	0	.	0	.	0	.	1	2	0	.	G	intergenic	1	23265087	ENSMUSG00000102766(dist=8680),ENSMUSG00000065405(dist=7182)	.	.	32.4413	2	A	A/G	23265087	snp
0	3	0	2	0	.	0	1	0	5	0	.	1	1	G	upstream	1	23293020	ENSMUSG00000100775	.	.	9.09387	13	A	A/G	23293020	snp
1	4	1	1	1	1	1	1	1	6	0	.	1	1	T	upstream	1	23293065	ENSMUSG00000100775	.	.	415	15	C	C/T	23293065	snp
0	3	0	2	0	1	0	1	0	6	0	.	0	.	C	upstream	1	23293092	ENSMUSG00000100775	.	.	69	14	T	T/C	23293092	snp
0	.	0	.	0	.	0	.	1	1	0	.	0	.	G	intergenic	1	23301389	ENSMUSG00000100775(dist=7314),ENSMUSG00000101226(dist=44567)	.	.	12.6803	1	A	A/G	23301389	snp
0	.	1	1	0	.	0	.	0	.	0	.	0	.	A	intergenic	1	23302770	ENSMUSG00000100775(dist=8695),ENSMUSG00000101226(dist=43186)	.	.	12.6803	1	G	G/A	23302770	snp
0	.	1	1	0	.	0	.	0	.	0	.	0	.	T	intergenic	1	23302772	ENSMUSG00000100775(dist=8697),ENSMUSG00000101226(dist=43184)	.	.	3.24227	1	G	G/T	23302772	snp
0	.	0	2	0	.	0	.	0	.	0	.	0	3	T	intergenic	1	23302951	ENSMUSG00000100775(dist=8876),ENSMUSG00000101226(dist=43005)	.	.	3.03107	5	C	C/T	23302951	snp
0	.	0	.	1	1	0	1	0	.	0	.	0	.	G	intergenic	1	23303340	ENSMUSG00000100775(dist=9265),ENSMUSG00000101226(dist=42616)	.	.	7.32231	2	A	A/G	23303340	snp
1	1	0	.	0	1	0	.	0	1	0	1	0	.	C	intergenic	1	23304330	ENSMUSG00000100775(dist=10255),ENSMUSG00000101226(dist=41626)	.	.	4.55859	4	T	T/C	23304330	snp
0	29	0	8	0	4	0	2	0	7	0	8	0	2	T	intergenic	1	23304520	ENSMUSG00000100775(dist=10445),ENSMUSG00000101226(dist=41436)	.	.	19.1952	61	G	G/T	23304520	snp
0	68	0	73	1	21	0	64	1	84	1	79	1	37	G	intergenic	1	23304922	ENSMUSG00000100775(dist=10847),ENSMUSG00000101226(dist=41034)	.	.	999	526	A	A/G	23304922	snp
1	2	1	1	0	.	1	1	1	3	1	1	1	2	A	intergenic	1	23305197	ENSMUSG00000100775(dist=11122),ENSMUSG00000101226(dist=40759)	.	.	286	10	T	T/A	23305197	snp
0	5	0	2	0	5	0	1	0	8	0	.	0	2	C	intergenic	1	23305454	ENSMUSG00000100775(dist=11379),ENSMUSG00000101226(dist=40502)	.	.	28.3937	28	T	T/C	23305454	snp
0	.	1	1	0	.	0	2	0	4	0	.	0	.	C	intergenic	1	23305542	ENSMUSG00000100775(dist=11467),ENSMUSG00000101226(dist=40414)	.	.	4.04553	8	T	T/C	23305542	snp
0	4	0	1	0	.	0	.	0	.	0	1	0	2	T	UTR3	1	23366554	ENSMUSG00000026158	.	.	48.1524	8	A	A/T	23366554	snp
0	1	0	.	0	5	0	1	0	3	0	3	0	.	G	UTR3	1	23367410	ENSMUSG00000026158	.	.	3.86206	24	A	A/G	23367410	snp
0	.	0	.	0	3	0	2	0	.	0	3	0	3	A	UTR3	1	23368701	ENSMUSG00000026158	.	.	24.9819	12	G	G/A	23368701	snp
0	4	0	5	0	2	0	.	0	2	0	4	0	8	G	UTR3	1	23369004	ENSMUSG00000026158	.	.	19.9733	29	A	A/G	23369004	snp
0	5	0	7	0	7	0	3	0	13	0	5	0	18	G	UTR3	1	23369212	ENSMUSG00000026158	.	.	15.8256	60	A	A/G	23369212	snp
0	.	0	.	0	.	0	.	0	.	1	1	1	1	T	intergenic	1	23684165	ENSMUSG00000099503(dist=87501),ENSMUSG00000026156(dist=77588)	.	.	65	4	C	C/T	23684165	snp
0	.	1	1	0	.	0	.	0	.	0	.	0	.	G	intronic	1	23836549	ENSMUSG00000026156	.	.	12.6803	1	A	A/G	23836549	snp
1	1	0	.	0	.	0	.	0	.	0	.	0	.	G	intronic	1	23841908	ENSMUSG00000026156	.	.	12.6803	1	A	A/G	23841908	snp
1	1	0	.	0	.	0	.	0	.	0	.	0	.	G	intronic	1	23842059	ENSMUSG00000026156	.	.	12.6803	1	A	A/G	23842059	snp
1	1	0	.	0	.	0	.	0	.	0	.	0	.	T	intronic	1	23842127	ENSMUSG00000026156	.	.	12.6803	1	C	C/T	23842127	snp
0	.	0	.	0	.	0	.	1	6	0	.	0	.	A	intronic	1	23843350	ENSMUSG00000026156	.	.	21.4698	6	G	G/A	23843350	snp
0	.	0	.	0	.	0	.	1	6	0	.	0	.	C	intronic	1	23843358	ENSMUSG00000026156	.	.	21.4698	6	T	T/C	23843358	snp
0	.	0	.	0	.	0	.	1	6	0	.	0	.	T	intronic	1	23843411	ENSMUSG00000026156	.	.	21.4698	6	G	G/T	23843411	snp
0	.	0	.	0	.	0	.	1	6	0	.	0	.	G	intronic	1	23843422	ENSMUSG00000026156	.	.	21.4698	6	C	C/G	23843422	snp
0	.	1	1	0	.	0	.	1	1	0	.	0	.	C	intronic	1	23843688	ENSMUSG00000026156	.	.	44.4391	3	T	T/C	23843688	snp
0	.	1	1	0	.	0	.	1	1	0	.	0	.	T	intronic	1	23843713	ENSMUSG00000026156	.	.	44.4391	3	C	C/T	23843713	snp
0	.	1	1	0	.	0	.	0	.	0	.	0	.	A	intronic	1	23844164	ENSMUSG00000026156	.	.	9.90815	1	G	G/A	23844164	snp
0	.	1	1	0	.	0	.	0	.	0	.	0	.	T	intronic	1	23844241	ENSMUSG00000026156	.	.	11.7407	1	C	C/T	23844241	snp
1	1	0	.	0	.	0	.	0	.	0	.	0	.	C	intronic	1	23844578	ENSMUSG00000026156	.	.	12.6803	1	A	A/C	23844578	snp
0	.	0	.	0	.	1	1	0	.	0	.	0	.	G	intronic	1	23844683	ENSMUSG00000026156	.	.	12.6803	1	A	A/G	23844683	snp
0	.	0	.	0	.	1	1	0	.	0	.	1	1	G	intronic	1	23844743	ENSMUSG00000026156	.	.	49.4391	2	A	A/G	23844743	snp
1	1	0	.	1	1	0	.	0	.	0	.	1	1	T	intronic	1	23844848	ENSMUSG00000026156	.	.	83	4	A	A/T	23844848	snp
1	1	0	.	1	1	1	1	0	.	0	.	1	1	A	exonic	1	23844910	ENSMUSG00000026156	ENSMUSG00000026156:ENSMUST00000063663:exon3:c.G777A:p.P259P,	synonymous SNV	120	4	G	G/A	23844910	snp
1	2	0	.	1	1	0	.	1	1	0	.	1	1	G	intronic	1	23845071	ENSMUSG00000026156	.	.	153	5	A	A/G	23845071	snp
0	14	0	12	0	15	0	3	0	19	0	9	0	12	A	UTR3	1	23845664	ENSMUSG00000026155,ENSMUSG00000026156	.	.	21.9877	97	T	T/A	23845664	snp
1	162	1	193	1	145	1	98	1	167	0	208	1	131	A	exonic	1	23846453	ENSMUSG00000026155	ENSMUSG00000026155:ENSMUST00000129254:exon10:c.G1044T:p.T348T,ENSMUSG00000026155:ENSMUST00000027339:exon10:c.G1299T:p.T433T,	synonymous SNV	999	1414	C	C/A	23846453	snp
1	127	1	172	1	130	1	91	1	175	1	183	0	147	G	exonic	1	23846558	ENSMUSG00000026155	ENSMUSG00000026155:ENSMUST00000129254:exon10:c.T939C:p.N313N,ENSMUSG00000026155:ENSMUST00000027339:exon10:c.T1194C:p.N398N,	synonymous SNV	999	1033	A	A/G	23846558	snp
1	1	0	.	1	1	0	.	1	1	0	.	0	.	A	UTR3	1	23846568	ENSMUSG00000026156	.	.	85	3	G	G/A	23846568	snp
1	3	0	.	0	.	0	.	1	1	0	.	0	.	G	UTR3	1	23846638	ENSMUSG00000026156	.	.	88	5	C	C/G	23846638	snp
1	1	1	1	0	.	0	.	0	.	0	.	0	.	G	UTR3	1	23846907	ENSMUSG00000026156	.	.	49.4391	2	A	A/G	23846907	snp
0	.	1	1	0	.	0	.	0	.	1	2	0	.	C	UTR3	1	23847030	ENSMUSG00000026156	.	.	81	4	A	A/C	23847030	snp
0	.	1	1	0	.	0	.	0	.	0	.	0	.	G	UTR3	1	23847112	ENSMUSG00000026156	.	.	12.6803	1	A	A/G	23847112	snp
1	2	0	.	1	1	1	2	0	.	0	.	0	.	C	UTR3	1	23847292	ENSMUSG00000026156	.	.	152	8	T	T/C	23847292	snp
1	2	0	.	1	1	1	2	0	.	0	.	0	.	A	UTR3	1	23847293	ENSMUSG00000026156	.	.	152	8	G	G/A	23847293	snp
1	2	0	.	0	.	1	2	1	2	0	.	0	.	C	UTR3	1	23847476	ENSMUSG00000026156	.	.	172	7	A	A/C	23847476	snp
1	2	0	.	0	.	1	3	0	.	0	.	0	.	A	UTR3	1	23847557	ENSMUSG00000026156	.	.	131	6	G	G/A	23847557	snp
1	2	0	.	0	.	0	3	0	.	0	.	0	.	A	UTR3	1	23847592	ENSMUSG00000026156	.	.	21.1738	5	T	T/A	23847592	snp
0	.	0	.	0	.	1	2	1	1	0	.	0	.	G	UTR3	1	23847632	ENSMUSG00000026156	.	.	86	3	A	A/G	23847632	snp
0	.	0	.	0	.	1	1	0	.	1	1	1	1	A	UTR3	1	23847781	ENSMUSG00000026156	.	.	104	5	C	C/A	23847781	snp
0	.	1	2	0	.	1	1	0	.	0	.	1	1	G	UTR3	1	23847878	ENSMUSG00000026156	.	.	123	4	A	A/G	23847878	snp
0	.	0	.	1	2	1	1	0	.	0	.	1	1	A	UTR3	1	23848210	ENSMUSG00000026156	.	.	104	4	T	T/A	23848210	snp
1	1	1	2	0	.	0	.	0	.	0	.	0	.	C	UTR3	1	23849114	ENSMUSG00000026156	.	.	60	4	T	T/C	23849114	snp
1	1	1	2	1	1	0	.	0	.	0	.	0	.	T	UTR3	1	23849116	ENSMUSG00000026156	.	.	97	4	A	A/T	23849116	snp
1	1	1	2	1	1	0	.	0	.	0	.	0	.	A	UTR3	1	23849125	ENSMUSG00000026156	.	.	97	4	G	G/A	23849125	snp
0	.	0	.	0	.	1	1	0	.	0	.	0	.	T	intronic	1	23849252	ENSMUSG00000026155	.	.	12.6803	1	C	C/T	23849252	snp
0	.	0	.	0	.	1	1	0	.	0	.	0	.	G	intronic	1	23849258	ENSMUSG00000026155	.	.	12.6803	1	A	A/G	23849258	snp
0	.	1	2	0	.	1	1	0	1	0	.	0	.	A	intronic	1	23849472	ENSMUSG00000026155	.	.	51	5	G	G/A	23849472	snp
0	.	1	1	0	.	0	.	0	.	0	.	0	.	G	intronic	1	23850273	ENSMUSG00000026155	.	.	14.5926	2	A	A/G	23850273	snp
0	.	1	1	0	.	0	.	0	.	0	.	0	.	G	intronic	1	23850317	ENSMUSG00000026155	.	.	14.5926	2	A	A/G	23850317	snp
0	.	1	1	0	.	0	.	0	.	1	1	0	.	G	intronic	1	23850866	ENSMUSG00000026155	.	.	49.4391	2	A	A/G	23850866	snp
0	.	1	1	0	.	0	.	0	.	1	1	0	.	T	intronic	1	23850931	ENSMUSG00000026155	.	.	3.79516	2	A	A/T	23850931	snp
0	.	1	1	0	.	0	.	0	.	1	1	0	.	C	intronic	1	23850935	ENSMUSG00000026155	.	.	3.79516	2	T	T/C	23850935	snp
0	.	1	1	0	.	0	.	0	.	1	1	0	.	A	intronic	1	23850936	ENSMUSG00000026155	.	.	3.79516	2	G	G/A	23850936	snp
0	.	1	1	0	.	0	.	0	.	1	1	0	.	G	intronic	1	23850952	ENSMUSG00000026155	.	.	3.79516	2	A	A/G	23850952	snp
0	.	0	.	0	.	0	.	1	1	0	.	0	.	C	intronic	1	23851356	ENSMUSG00000026155	.	.	25.4511	2	T	T/C	23851356	snp
0	.	0	.	0	.	0	.	0	.	1	2	0	.	T	intronic	1	23851849	ENSMUSG00000026155	.	.	42.4392	2	C	C/T	23851849	snp
0	.	0	.	0	.	0	.	0	.	1	2	0	.	T	intronic	1	23851985	ENSMUSG00000026155	.	.	42.4392	2	C	C/T	23851985	snp
0	.	0	.	0	.	0	.	0	.	1	2	0	.	T	intronic	1	23852141	ENSMUSG00000026155	.	.	42.4392	2	C	C/T	23852141	snp
0	.	0	.	0	.	0	.	0	.	1	1	0	.	G	intronic	1	23852200	ENSMUSG00000026155	.	.	12.6803	2	A	A/G	23852200	snp
0	.	0	.	0	.	1	1	0	.	0	.	1	1	C	intronic	1	23853042	ENSMUSG00000026155	.	.	11.7407	2	T	T/C	23853042	snp
0	.	0	.	0	.	1	1	0	.	0	.	1	1	G	intronic	1	23853059	ENSMUSG00000026155	.	.	11.7407	2	A	A/G	23853059	snp
0	.	0	.	0	.	1	1	0	.	0	.	1	1	C	intronic	1	23853080	ENSMUSG00000026155	.	.	11.7407	2	A	A/C	23853080	snp
0	.	0	.	1	1	1	1	0	.	0	.	1	1	G	intronic	1	23853143	ENSMUSG00000026155	.	.	48.4391	5	A	A/G	23853143	snp
0	.	0	.	1	1	0	.	0	.	0	.	0	.	T	intronic	1	23853277	ENSMUSG00000026155	.	.	12.6803	1	C	C/T	23853277	snp
0	.	0	.	1	1	0	.	0	.	0	.	0	.	A	intronic	1	23853310	ENSMUSG00000026155	.	.	12.6803	1	G	G/A	23853310	snp
1	164	1	214	1	156	1	128	1	240	1	198	1	173	C	exonic	1	23853450	ENSMUSG00000026155	ENSMUSG00000026155:ENSMUST00000129254:exon7:c.A432G:p.L144L,ENSMUSG00000026155:ENSMUST00000027339:exon7:c.A687G:p.L229L,	synonymous SNV	999	1344	T	T/C	23853450	snp
0	.	0	.	1	1	0	.	0	.	0	.	0	.	C	intronic	1	23854299	ENSMUSG00000026155	.	.	14.5926	2	T	T/C	23854299	snp
0	.	0	.	1	1	0	.	0	.	0	.	0	.	T	intronic	1	23854300	ENSMUSG00000026155	.	.	14.5926	2	C	C/T	23854300	snp
0	.	0	.	0	.	0	.	0	.	1	1	0	.	G	intronic	1	23854353	ENSMUSG00000026155	.	.	12.6803	1	A	A/G	23854353	snp
1	1	0	.	0	.	0	.	0	.	0	1	0	.	G	intronic	1	23854435	ENSMUSG00000026155	.	.	15.5548	3	A	A/G	23854435	snp
0	.	0	.	0	.	0	.	1	2	0	.	0	.	A	intronic	1	23856692	ENSMUSG00000026155	.	.	42.4392	2	G	G/A	23856692	snp
0	.	0	.	0	.	0	.	1	2	0	.	0	.	A	intronic	1	23856740	ENSMUSG00000026155	.	.	42.4392	2	G	G/A	23856740	snp
0	.	0	.	0	.	1	1	0	.	0	.	0	.	T	intronic	1	23857038	ENSMUSG00000026155	.	.	12.6803	1	C	C/T	23857038	snp
0	.	0	.	0	.	1	3	0	.	0	.	0	.	T	intronic	1	23857266	ENSMUSG00000026155	.	.	67	3	G	G/T	23857266	snp
0	.	0	.	0	.	0	.	0	.	1	1	0	.	T	intronic	1	23858038	ENSMUSG00000026155	.	.	21.4698	2	C	C/T	23858038	snp
0	.	1	1	0	.	0	.	0	.	0	.	0	.	T	intronic	1	23860068	ENSMUSG00000026155	.	.	12.6803	1	C	C/T	23860068	snp
0	.	0	.	0	.	1	1	0	.	1	2	0	.	T	intronic	1	23860338	ENSMUSG00000026155	.	.	79	3	A	A/T	23860338	snp
1	1	0	.	0	.	0	.	0	.	0	.	0	.	C	intronic	1	23861662	ENSMUSG00000026155	.	.	12.6803	1	T	T/C	23861662	snp
0	.	0	.	1	1	0	.	0	.	0	.	0	.	C	intronic	1	23863041	ENSMUSG00000026155	.	.	6.5338	1	T	T/C	23863041	snp
0	.	0	.	1	1	0	.	0	.	0	.	0	.	A	intronic	1	23863042	ENSMUSG00000026155	.	.	6.5338	1	G	G/A	23863042	snp
0	.	0	.	1	1	0	.	0	.	0	.	0	.	T	intronic	1	23863048	ENSMUSG00000026155	.	.	6.5338	1	C	C/T	23863048	snp
0	.	1	1	0	.	0	.	0	.	0	.	0	.	G	intronic	1	23863397	ENSMUSG00000026155	.	.	12.6803	1	T	T/G	23863397	snp
0	.	1	1	0	.	0	.	0	.	0	.	0	.	C	intronic	1	23863407	ENSMUSG00000026155	.	.	12.6803	1	G	G/C	23863407	snp
0	.	1	1	0	.	0	.	0	.	0	.	0	.	G	intronic	1	23863534	ENSMUSG00000026155	.	.	12.6803	1	A	A/G	23863534	snp
1	2	0	.	0	.	0	.	0	.	0	.	0	.	T	intronic	1	23863670	ENSMUSG00000026155	.	.	40.4393	3	G	G/T	23863670	snp
1	2	0	.	0	.	0	.	0	.	0	.	0	.	A	intronic	1	23863739	ENSMUSG00000026155	.	.	40.4393	3	T	T/A	23863739	snp
0	.	0	.	0	.	0	.	1	1	0	.	0	.	C	intronic	1	23864332	ENSMUSG00000026155	.	.	12.6803	1	T	T/C	23864332	snp
0	.	0	.	1	1	0	.	0	.	0	.	0	.	A	intronic	1	23865175	ENSMUSG00000026155	.	.	12.6803	1	G	G/A	23865175	snp
0	.	0	.	0	.	0	.	0	.	1	1	0	.	G	intronic	1	23865803	ENSMUSG00000026155	.	.	12.6803	1	A	A/G	23865803	snp
0	.	0	.	0	.	0	.	0	.	1	1	0	.	T	intronic	1	23865812	ENSMUSG00000026155	.	.	12.6803	1	G	G/T	23865812	snp
0	.	0	.	0	.	1	1	0	.	0	.	0	.	A	intronic	1	23868152	ENSMUSG00000026155	.	.	20.4779	2	C	C/A	23868152	snp
0	.	0	.	1	1	0	.	0	.	0	.	0	.	A	intronic	1	23868668	ENSMUSG00000026155	.	.	12.6803	1	G	G/A	23868668	snp
0	.	0	.	1	1	0	.	0	.	0	.	0	.	G	intronic	1	23868674	ENSMUSG00000026155	.	.	12.6803	1	A	A/G	23868674	snp
0	.	0	.	0	.	0	.	1	1	0	.	0	.	T	intronic	1	23871875	ENSMUSG00000026155	.	.	12.6803	1	C	C/T	23871875	snp
0	.	1	1	0	.	0	.	0	.	0	.	0	.	A	intronic	1	23872451	ENSMUSG00000026155	.	.	5.77749	1	C	C/A	23872451	snp
0	.	1	1	0	.	0	.	0	.	0	.	0	.	A	intronic	1	23872452	ENSMUSG00000026155	.	.	5.77749	1	T	T/A	23872452	snp
0	.	1	1	0	.	0	.	0	.	0	.	0	.	G	intronic	1	23872453	ENSMUSG00000026155	.	.	5.77749	1	A	A/G	23872453	snp
0	.	1	1	0	.	0	.	0	.	0	.	0	.	G	intronic	1	23873874	ENSMUSG00000026155	.	.	12.6803	1	A	A/G	23873874	snp
0	.	0	.	1	1	0	.	0	.	0	.	0	.	A	intronic	1	23874434	ENSMUSG00000026155	.	.	21.4698	2	G	G/A	23874434	snp
0	.	0	.	0	.	0	.	0	.	1	1	0	.	A	intronic	1	23874969	ENSMUSG00000026155	.	.	12.6803	1	C	C/A	23874969	snp
0	.	0	.	0	.	0	.	0	.	1	1	0	.	C	intronic	1	23875028	ENSMUSG00000026155	.	.	12.6803	1	T	T/C	23875028	snp
0	.	0	.	1	2	0	.	0	.	0	.	0	.	T	intronic	1	23875473	ENSMUSG00000026155	.	.	42.4392	2	C	C/T	23875473	snp
0	.	0	.	1	1	0	.	0	.	0	.	0	.	A	intronic	1	23877134	ENSMUSG00000026155	.	.	12.6803	1	G	G/A	23877134	snp
0	.	1	1	0	1	0	.	0	.	0	.	0	.	G	splicing	1	23877707	ENSMUSG00000026155(ENSMUST00000027339:exon4:c.338+2T>C,ENSMUST00000129254:exon4:c.83+2T>C)	.	.	7.32231	2	A	A/G	23877707	snp
0	.	1	1	0	1	0	.	0	.	0	.	0	.	A	splicing	1	23877708	ENSMUSG00000026155(ENSMUST00000027339:exon4:c.338+1G>T,ENSMUST00000129254:exon4:c.83+1G>T)	.	.	7.32231	2	C	C/A	23877708	snp
1	3	0	.	0	.	0	.	0	.	0	.	0	.	C	intronic	1	23884656	ENSMUSG00000026155	.	.	67	3	T	T/C	23884656	snp
1	3	0	.	0	.	0	.	0	.	0	.	0	.	C	intronic	1	23884672	ENSMUSG00000026155	.	.	67	3	A	A/C	23884672	snp
1	3	0	.	0	.	0	.	0	.	0	.	1	1	A	intronic	1	23885078	ENSMUSG00000026155	.	.	104	4	C	C/A	23885078	snp
1	3	0	.	0	.	0	.	0	.	0	.	1	1	C	intronic	1	23885084	ENSMUSG00000026155	.	.	96	4	T	T/C	23885084	snp
0	.	1	2	0	.	0	.	0	.	0	.	0	.	T	intronic	1	23909924	ENSMUSG00000026155	.	.	31.4419	4	G	G/T	23909924	snp
0	.	0	.	0	.	1	1	0	.	0	.	0	.	A	intronic	1	23914589	ENSMUSG00000026155	.	.	3.24227	1	C	C/A	23914589	snp
0	.	0	.	0	.	1	1	0	.	0	.	0	.	T	intronic	1	23914728	ENSMUSG00000026155	.	.	12.6803	1	C	C/T	23914728	snp
0	.	0	.	0	.	1	1	0	.	0	.	0	.	T	intronic	1	23914780	ENSMUSG00000026155	.	.	12.6803	1	C	C/T	23914780	snp
0	.	1	1	0	.	0	.	0	.	0	.	0	.	G	intronic	1	23918171	ENSMUSG00000026155	.	.	12.6803	1	A	A/G	23918171	snp
0	.	0	.	0	.	0	.	0	.	0	.	1	1	T	intronic	1	23920133	ENSMUSG00000026155	.	.	12.6803	1	A	A/T	23920133	snp
0	.	0	.	0	.	0	.	0	.	0	.	1	1	T	intronic	1	23920200	ENSMUSG00000026155	.	.	12.6803	1	C	C/T	23920200	snp
1	1	0	.	0	.	0	.	0	.	0	.	0	.	T	intronic	1	23920732	ENSMUSG00000026155	.	.	12.6803	1	C	C/T	23920732	snp
0	.	0	.	0	.	0	.	0	.	0	.	1	1	C	intronic	1	23921853	ENSMUSG00000026155	.	.	12.6803	1	A	A/C	23921853	snp
1	25	1	27	1	16	1	12	1	26	1	25	1	30	C	UTR3	1	23996126	ENSMUSG00000026154	.	.	999	201	T	T/C	23996126	snp
1	79	1	97	0	50	1	33	1	60	1	69	1	57	C	UTR3	1	23996242	ENSMUSG00000026154	.	.	999	516	G	G/C	23996242	snp
0	.	0	.	0	.	0	.	0	.	1	1	0	.	C	intronic	1	24002783	ENSMUSG00000026154	.	.	12.6803	1	T	T/C	24002783	snp
0	.	0	.	0	.	0	.	0	.	1	1	0	.	C	intronic	1	24002842	ENSMUSG00000026154	.	.	12.6803	1	A	A/C	24002842	snp
0	.	0	.	0	.	0	.	0	.	1	1	0	.	A	intronic	1	24002901	ENSMUSG00000026154	.	.	9.90815	1	G	G/A	24002901	snp
0	.	0	.	0	.	0	.	0	.	1	1	0	.	A	intronic	1	24002923	ENSMUSG00000026154	.	.	9.90815	1	C	C/A	24002923	snp
1	74	1	143	0	79	1	77	1	108	1	119	1	93	G	exonic	1	24003167	ENSMUSG00000026154	ENSMUSG00000026154:ENSMUST00000027338:exon2:c.G195C:p.E65D,	nonsynonymous SNV	999	717	C	C/G	24003167	snp
1	74	1	158	0	83	1	80	1	114	1	140	1	110	A	exonic	1	24003179	ENSMUSG00000026154	ENSMUSG00000026154:ENSMUST00000027338:exon2:c.C183T:p.P61P,	synonymous SNV	999	826	G	G/A	24003179	snp
0	.	0	.	0	.	0	.	0	.	1	2	0	.	G	intronic	1	24005434	ENSMUSG00000026154	.	.	42.4392	2	T	T/G	24005434	snp
0	.	0	.	0	.	0	.	0	.	1	2	0	.	A	intronic	1	24005438	ENSMUSG00000026154	.	.	42.4392	2	G	G/A	24005438	snp
0	.	1	4	0	.	0	.	0	.	0	.	0	.	C	ncRNA_exonic	1	24005644	ENSMUSG00000102495	.	.	88	4	A	A/C	24005644	snp
0	.	0	.	0	.	1	1	0	.	0	.	0	.	G	downstream	1	24010972	ENSMUSG00000026153	.	.	12.6803	1	C	C/G	24010972	snp
0	.	0	.	0	.	1	1	0	.	0	.	0	.	C	downstream	1	24010977	ENSMUSG00000026153	.	.	12.6803	1	T	T/C	24010977	snp
0	.	0	.	0	.	1	1	1	4	0	.	0	.	C	UTR3	1	24011240	ENSMUSG00000026153	.	.	125	5	T	T/C	24011240	snp
1	1	0	.	0	.	1	3	1	4	0	.	0	.	C	UTR3	1	24011416	ENSMUSG00000026153	.	.	229	8	T	T/C	24011416	snp
0	16	0	15	0	7	0	9	0	16	0	12	0	10	G	UTR3	1	24011855	ENSMUSG00000026153	.	.	37.8221	102	A	A/G	24011855	snp
1	26	1	23	1	20	1	14	1	21	1	22	1	24	T	UTR3	1	24012223	ENSMUSG00000026153	.	.	999	160	C	C/T	24012223	snp
0	27	0	22	0	30	0	16	0	26	0	22	0	27	C	exonic	1	24012422	ENSMUSG00000026153	ENSMUSG00000026153:ENSMUST00000027337:exon21:c.A4391G:p.Y1464C,ENSMUSG00000026153:ENSMUST00000187369:exon22:c.A3803G:p.Y1268C,ENSMUSG00000026153:ENSMUST00000187752:exon21:c.A3752G:p.Y1251C,	nonsynonymous SNV	27.0907	229	T	T/C	24012422	snp
0	.	0	.	1	1	1	1	0	.	1	3	0	.	T	intronic	1	24015879	ENSMUSG00000026153	.	.	141	5	C	C/T	24015879	snp
1	1	0	.	0	.	0	.	0	.	0	.	0	.	C	intronic	1	24016279	ENSMUSG00000026153	.	.	12.6803	1	T	T/C	24016279	snp
0	.	0	.	0	.	0	.	1	1	0	.	0	.	T	intronic	1	24018437	ENSMUSG00000026153	.	.	12.6803	1	C	C/T	24018437	snp
0	.	1	4	0	.	0	.	1	1	0	.	0	.	A	intronic	1	24018541	ENSMUSG00000026153	.	.	127	6	G	G/A	24018541	snp
0	.	0	.	0	.	0	.	1	1	0	.	0	.	T	intronic	1	24018767	ENSMUSG00000026153	.	.	12.6803	1	G	G/T	24018767	snp
0	.	0	.	0	.	0	.	1	1	0	.	0	.	A	intronic	1	24018911	ENSMUSG00000026153	.	.	12.6803	1	T	T/A	24018911	snp
0	.	0	.	0	.	0	.	1	1	0	.	0	.	A	intronic	1	24018912	ENSMUSG00000026153	.	.	12.6803	1	T	T/A	24018912	snp
0	33	0	21	0	19	0	28	0	27	0	25	0	35	A	exonic	1	24024842	ENSMUSG00000026153	ENSMUSG00000026153:ENSMUST00000027337:exon16:c.A3780T:p.T1260T,ENSMUSG00000026153:ENSMUST00000187369:exon17:c.A3192T:p.T1064T,ENSMUSG00000026153:ENSMUST00000187752:exon16:c.A3141T:p.T1047T,ENSMUSG00000026153:ENSMUST00000185807:exon3:c.A387T:p.T129T,	synonymous SNV	15.5071	190	T	T/A	24024842	snp
0	.	1	1	0	.	0	.	0	.	0	.	0	.	T	intronic	1	24025066	ENSMUSG00000026153	.	.	12.6803	1	C	C/T	24025066	snp
0	.	0	.	0	.	1	1	0	.	0	.	0	.	C	intronic	1	24025507	ENSMUSG00000026153	.	.	12.6803	1	T	T/C	24025507	snp
0	.	0	.	0	.	1	1	0	.	0	.	0	.	T	intronic	1	24026852	ENSMUSG00000026153	.	.	12.6803	1	C	C/T	24026852	snp
0	.	1	1	1	2	0	.	0	.	0	.	0	.	T	intronic	1	24027291	ENSMUSG00000026153	.	.	79	3	C	C/T	24027291	snp
0	.	0	.	0	.	1	1	0	.	1	1	0	.	C	intronic	1	24028009	ENSMUSG00000026153	.	.	53	3	T	T/C	24028009	snp
0	.	0	.	0	.	0	.	0	.	1	1	0	.	G	intronic	1	24028058	ENSMUSG00000026153	.	.	3.24227	1	A	A/G	24028058	snp
0	5	0	6	0	8	0	10	0	15	0	9	0	.	T	exonic	1	24030050	ENSMUSG00000026153	ENSMUSG00000026153:ENSMUST00000027337:exon14:c.C1737A:p.N579K,	nonsynonymous SNV	32.1525	59	G	G/T	24030050	snp
0	9	0	5	0	4	0	10	0	15	0	12	0	4	T	exonic	1	24030270	ENSMUSG00000026153	ENSMUSG00000026153:ENSMUST00000027337:exon14:c.C1517A:p.T506K,	nonsynonymous SNV	21.9055	72	G	G/T	24030270	snp
0	8	0	28	0	30	0	15	0	44	0	22	0	21	A	exonic	1	24032731	ENSMUSG00000026153	ENSMUSG00000026153:ENSMUST00000027337:exon12:c.C1035T:p.R345R,ENSMUSG00000026153:ENSMUST00000186999:exon14:c.C1113T:p.R371R,ENSMUSG00000026153:ENSMUST00000187369:exon13:c.C1035T:p.R345R,ENSMUSG00000026153:ENSMUST00000187752:exon12:c.C984T:p.R328R,	synonymous SNV	13.9979	168	G	G/A	24032731	snp
0	.	0	.	0	.	0	.	0	.	1	1	0	.	C	intronic	1	24037515	ENSMUSG00000026153	.	.	21.4698	2	T	T/C	24037515	snp
0	1	0	.	1	1	0	.	0	.	0	.	0	.	C	intronic	1	24050281	ENSMUSG00000026153	.	.	7.32231	2	T	T/C	24050281	snp
1	3	1	1	1	1	0	.	0	.	0	.	0	.	C	intronic	1	24051130	ENSMUSG00000026153	.	.	141	5	T	T/C	24051130	snp
0	.	0	.	0	.	1	1	0	.	0	.	0	.	T	intronic	1	24051497	ENSMUSG00000026153	.	.	12.6803	2	C	C/T	24051497	snp
0	.	0	.	0	.	1	1	0	.	0	.	0	.	C	intronic	1	24051529	ENSMUSG00000026153	.	.	12.6803	1	T	T/C	24051529	snp
0	.	0	.	1	1	0	.	0	.	0	.	0	.	G	intronic	1	24052501	ENSMUSG00000026153	.	.	12.6803	1	T	T/G	24052501	snp
0	13	0	9	0	19	0	13	0	32	0	18	0	16	G	exonic	1	24053286	ENSMUSG00000026153	ENSMUSG00000026153:ENSMUST00000027337:exon9:c.T720C:p.F240F,ENSMUSG00000026153:ENSMUST00000186999:exon10:c.T720C:p.F240F,ENSMUSG00000026153:ENSMUST00000187369:exon10:c.T720C:p.F240F,ENSMUSG00000026153:ENSMUST00000187752:exon8:c.T591C:p.F197F,	synonymous SNV	107	132	A	A/G	24053286	snp
1	10	1	9	1	21	1	12	1	13	1	21	1	4	T	exonic	1	24057231	ENSMUSG00000026153	ENSMUSG00000026153:ENSMUST00000027337:exon6:c.G341A:p.G114D,ENSMUSG00000026153:ENSMUST00000186999:exon7:c.G341A:p.G114D,ENSMUSG00000026153:ENSMUST00000187369:exon7:c.G341A:p.G114D,ENSMUSG00000026153:ENSMUST00000188712:exon5:c.G341A:p.G114D,ENSMUSG00000026153:ENSMUST00000187752:exon5:c.G212A:p.G71D,	nonsynonymous SNV	999	95	C	C/T	24057231	snp
1	11	1	9	1	21	1	14	1	14	1	21	1	4	T	exonic	1	24057236	ENSMUSG00000026153	ENSMUSG00000026153:ENSMUST00000027337:exon6:c.G336A:p.S112S,ENSMUSG00000026153:ENSMUST00000186999:exon7:c.G336A:p.S112S,ENSMUSG00000026153:ENSMUST00000187369:exon7:c.G336A:p.S112S,ENSMUSG00000026153:ENSMUST00000188712:exon5:c.G336A:p.S112S,ENSMUSG00000026153:ENSMUST00000187752:exon5:c.G207A:p.S69S,	synonymous SNV	999	100	C	C/T	24057236	snp
1	1	0	.	0	.	0	.	0	.	0	.	0	.	C	intronic	1	24058435	ENSMUSG00000026153	.	.	12.6803	1	T	T/C	24058435	snp
1	1	0	.	0	.	0	.	0	.	0	.	0	.	G	intronic	1	24058506	ENSMUSG00000026153	.	.	12.6803	1	A	A/G	24058506	snp
0	.	0	.	0	.	0	.	1	3	0	.	0	.	A	intronic	1	24081932	ENSMUSG00000026153	.	.	67	3	T	T/A	24081932	snp
0	.	0	.	0	.	0	.	1	3	0	.	0	.	A	intronic	1	24082188	ENSMUSG00000026153	.	.	67	3	C	C/A	24082188	snp
0	.	0	.	0	.	0	.	0	.	1	1	0	.	T	intronic	1	24094591	ENSMUSG00000026153	.	.	3.24227	1	C	C/T	24094591	snp
0	.	0	.	1	9	1	2	1	4	1	3	1	1	T	UTR5	1	24098667	ENSMUSG00000026153	.	.	534	19	C	C/T	24098667	snp
0	.	0	.	0	.	0	.	0	.	0	.	1	1	G	intronic	1	24099676	ENSMUSG00000026153	.	.	12.6803	1	C	C/G	24099676	snp
0	23	0	21	0	54	0	25	0	48	0	29	0	20	T	UTR5	1	24100061	ENSMUSG00000026153	.	.	86	228	C	C/T	24100061	snp
1	1	0	.	0	.	0	.	1	1	0	.	0	.	A	intronic	1	24514593	ENSMUSG00000026141	.	.	6.5338	2	C	C/A	24514593	snp
0	.	0	.	0	.	1	4	0	.	0	.	0	.	G	ncRNA_exonic	1	24594958	ENSMUSG00000099997	.	.	104	4	A	A/G	24594958	snp
0	.	1	2	1	13	1	4	1	3	1	10	1	8	G	ncRNA_exonic	1	24595253	ENSMUSG00000099997	.	.	553	75	T	T/G	24595253	snp
0	.	1	2	1	13	1	4	1	3	1	10	1	8	C	ncRNA_exonic	1	24595258	ENSMUSG00000099997	.	.	553	75	T	T/C	24595258	snp
1	1	1	8	1	20	1	10	1	13	1	14	1	13	C	ncRNA_exonic	1	24595345	ENSMUSG00000099997	.	.	999	154	T	T/C	24595345	snp
0	.	1	2	0	.	0	.	0	.	0	.	0	.	A	intergenic	1	24610494	ENSMUSG00000099997(dist=15071),ENSMUSG00000100131(dist=1041)	.	.	4.40399	2	G	G/A	24610494	snp
0	4	0	3	0	1	1	1	0	12	0	2	0	3	G	ncRNA_exonic	1	24611554	ENSMUSG00000100131	.	.	170	32	A	A/G	24611554	snp
0	15	0	17	0	17	0	20	0	20	0	17	0	25	A	ncRNA_exonic	1	24612375	ENSMUSG00000100131	.	.	13.6184	178	T	T/A	24612375	snp
0	21	0	32	0	14	0	9	0	4	0	8	0	14	A	upstream;downstream	1	24612757	ENSMUSG00000067736,ENSMUSG00000100131;ENSMUSG00000101111,ENSMUSG00000101939	.	.	6.52813	140	T	T/A	24612757	snp
1	86	1	71	1	85	1	82	1	83	1	100	1	111	T	ncRNA_exonic	1	24613230	ENSMUSG00000101111	.	.	999	754	C	C/T	24613230	snp
0	38	0	72	0	58	0	43	0	71	0	57	0	30	G	ncRNA_exonic	1	24613817	ENSMUSG00000101111	.	.	13.3432	570	A	A/G	24613817	snp
0	2	0	5	0	4	0	8	0	.	0	2	0	3	G	ncRNA_exonic	1	24614899	ENSMUSG00000102070	.	.	106	30	A	A/G	24614899	snp
0	4	0	13	0	7	0	15	0	27	0	11	0	7	G	ncRNA_exonic	1	24614924	ENSMUSG00000102070	.	.	31.624	98	A	A/G	24614924	snp
0	.	0	1	0	2	0	1	0	.	0	2	1	1	G	upstream;downstream	1	24615656	ENSMUSG00000102070;ENSMUSG00000101249	.	.	9.22732	8	A	A/G	24615656	snp
0	8	0	23	0	18	0	13	0	28	0	24	0	13	G	ncRNA_exonic	1	24615754	ENSMUSG00000101249	.	.	35.3945	167	A	A/G	24615754	snp
0	.	0	.	0	.	0	.	0	.	0	2	0	.	C	intergenic	1	24632086	ENSMUSG00000101249(dist=15889),ENSMUSG00000073725(dist=46544)	.	.	5.06133	2	G	G/C	24632086	snp
1	1	0	.	0	.	0	.	0	.	0	.	0	.	T	intergenic	1	24632986	ENSMUSG00000101249(dist=16789),ENSMUSG00000073725(dist=45644)	.	.	9.90815	1	A	A/T	24632986	snp
1	1	0	.	0	.	0	.	0	.	0	.	0	.	A	intergenic	1	24632990	ENSMUSG00000101249(dist=16793),ENSMUSG00000073725(dist=45640)	.	.	9.90815	1	T	T/A	24632990	snp
0	.	0	.	1	1	0	.	0	.	0	.	0	.	T	intergenic	1	24640262	ENSMUSG00000101249(dist=24065),ENSMUSG00000073725(dist=38368)	.	.	12.6803	1	C	C/T	24640262	snp
0	.	0	.	1	1	0	.	0	.	0	.	0	.	A	intergenic	1	24640407	ENSMUSG00000101249(dist=24210),ENSMUSG00000073725(dist=38223)	.	.	12.6803	1	G	G/A	24640407	snp
0	.	0	.	0	.	1	2	0	.	0	.	0	.	G	intergenic	1	24668845	ENSMUSG00000101249(dist=52648),ENSMUSG00000073725(dist=9785)	.	.	31.4419	2	C	C/G	24668845	snp
0	.	0	.	0	.	0	.	0	3	1	1	0	.	T	intronic	1	24686324	ENSMUSG00000073725	.	.	5.73675	4	A	A/T	24686324	snp
0	.	1	1	0	.	0	.	0	.	0	.	0	.	G	intronic	1	24687927	ENSMUSG00000073725	.	.	12.6803	1	A	A/G	24687927	snp
0	.	0	.	0	.	0	.	1	2	0	.	0	.	T	intronic	1	24688711	ENSMUSG00000073725	.	.	30.4427	2	C	C/T	24688711	snp
0	.	0	.	0	.	0	.	1	2	0	.	0	.	T	intronic	1	24688725	ENSMUSG00000073725	.	.	30.4427	2	C	C/T	24688725	snp
0	.	0	.	0	.	0	.	1	2	0	.	0	.	T	intronic	1	24688760	ENSMUSG00000073725	.	.	30.4427	4	C	C/T	24688760	snp
0	.	0	.	1	2	0	.	0	.	0	.	0	.	C	intronic	1	24700770	ENSMUSG00000073725	.	.	42.4392	2	T	T/C	24700770	snp
0	.	0	.	0	.	0	.	0	.	1	2	0	.	G	intronic	1	24705483	ENSMUSG00000073725	.	.	42.4392	2	A	A/G	24705483	snp
0	2	0	.	0	.	0	.	1	2	0	.	0	.	C	intronic	1	24706695	ENSMUSG00000073725	.	.	33.935	4	T	T/C	24706695	snp
1	3	1	1	0	.	0	.	0	.	0	.	0	.	A	intronic	1	24707295	ENSMUSG00000073725	.	.	104	4	G	G/A	24707295	snp
0	.	1	1	0	.	0	.	0	.	0	.	0	.	C	intronic	1	24707590	ENSMUSG00000073725	.	.	12.6803	1	G	G/C	24707590	snp
0	.	1	1	0	.	0	.	0	.	0	.	0	.	T	intronic	1	24707601	ENSMUSG00000073725	.	.	12.6803	1	C	C/T	24707601	snp
0	.	1	1	0	.	0	.	0	.	1	1	0	.	C	intronic	1	24707703	ENSMUSG00000073725	.	.	41.4392	2	G	G/C	24707703	snp
0	.	0	.	0	.	0	.	1	2	0	.	0	.	C	intronic	1	24708035	ENSMUSG00000073725	.	.	42.4392	2	T	T/C	24708035	snp
1	5	0	.	0	1	0	.	0	.	0	1	0	.	T	intronic	1	24709115	ENSMUSG00000073725	.	.	92	8	C	C/T	24709115	snp
0	.	0	.	1	1	0	.	0	.	1	1	0	.	G	intronic	1	24709133	ENSMUSG00000073725	.	.	58	3	A	A/G	24709133	snp
0	.	0	.	0	.	0	.	1	1	0	.	0	.	T	intronic	1	24710261	ENSMUSG00000073725	.	.	12.6803	1	A	A/T	24710261	snp
0	.	0	.	0	.	0	.	0	.	1	1	0	.	A	intronic	1	24712077	ENSMUSG00000073725	.	.	3.24227	1	C	C/A	24712077	snp
0	.	0	.	0	.	0	.	0	.	1	2	0	.	A	intronic	1	24712200	ENSMUSG00000073725	.	.	28.445	2	G	G/A	24712200	snp
0	.	0	.	1	2	0	.	0	.	0	.	0	.	G	intronic	1	24713559	ENSMUSG00000073725	.	.	59	4	A	A/G	24713559	snp
0	.	0	.	0	.	0	.	1	1	0	.	0	.	A	intronic	1	24717962	ENSMUSG00000073725	.	.	6.5338	1	G	G/A	24717962	snp
0	.	0	.	0	.	0	.	1	1	0	.	0	.	G	intronic	1	24718035	ENSMUSG00000073725	.	.	6.5338	1	C	C/G	24718035	snp
0	.	0	.	0	.	0	.	1	1	0	.	0	.	G	intronic	1	24718078	ENSMUSG00000073725	.	.	6.5338	1	A	A/G	24718078	snp
0	.	0	.	0	.	0	.	0	.	0	.	1	1	A	intronic	1	24721225	ENSMUSG00000073725	.	.	12.6803	1	G	G/A	24721225	snp
0	.	0	.	1	1	0	.	0	.	0	.	0	.	T	intronic	1	24728780	ENSMUSG00000073725	.	.	6.5338	1	C	C/T	24728780	snp
0	.	0	.	1	1	0	.	0	.	0	.	0	.	C	intronic	1	24728807	ENSMUSG00000073725	.	.	6.5338	1	T	T/C	24728807	snp
0	.	0	.	1	1	0	.	0	.	0	.	0	.	T	intronic	1	24728811	ENSMUSG00000073725	.	.	6.5338	1	G	G/T	24728811	snp
0	.	0	.	1	2	0	.	0	.	0	.	0	.	G	intronic	1	24728936	ENSMUSG00000073725	.	.	49.4391	2	A	A/G	24728936	snp
0	.	0	.	1	2	0	.	0	.	0	.	0	.	A	intronic	1	24729021	ENSMUSG00000073725	.	.	42.4392	2	G	G/A	24729021	snp
0	.	1	2	0	.	0	.	0	.	0	.	0	.	A	intronic	1	24730611	ENSMUSG00000073725	.	.	49.4391	2	C	C/A	24730611	snp
0	.	1	1	0	.	0	.	0	.	0	.	0	.	T	intronic	1	24730693	ENSMUSG00000073725	.	.	12.6803	1	G	G/T	24730693	snp
0	.	0	.	0	.	1	2	0	.	0	.	0	.	C	intronic	1	24736852	ENSMUSG00000073725	.	.	59	4	T	T/C	24736852	snp
1	3	0	.	0	.	0	.	0	.	0	.	0	.	G	intronic	1	24737544	ENSMUSG00000073725	.	.	67	3	A	A/G	24737544	snp
1	3	0	.	0	.	0	.	0	.	0	.	0	.	A	intronic	1	24737547	ENSMUSG00000073725	.	.	67	3	T	T/A	24737547	snp
0	.	1	1	0	.	0	.	0	.	0	.	0	.	A	intronic	1	24738017	ENSMUSG00000073725	.	.	12.6803	1	G	G/A	24738017	snp
0	.	1	1	0	.	0	.	0	.	0	.	0	.	T	intronic	1	24738019	ENSMUSG00000073725	.	.	12.6803	1	C	C/T	24738019	snp
0	.	1	1	0	.	0	.	0	.	0	.	0	.	T	intronic	1	24738074	ENSMUSG00000073725	.	.	12.6803	1	C	C/T	24738074	snp
1	75	1	66	1	69	1	33	1	82	1	72	1	92	C	exonic	1	24744268	ENSMUSG00000073725	ENSMUSG00000073725:ENSMUST00000095062:exon11:c.T774C:p.A258A,ENSMUSG00000073725:ENSMUST00000191471:exon11:c.T984C:p.A328A,	synonymous SNV	999	503	T	T/C	24744268	snp
1	70	1	55	1	69	1	33	1	92	1	62	1	79	G	exonic	1	24744280	ENSMUSG00000073725	ENSMUSG00000073725:ENSMUST00000095062:exon11:c.A786G:p.A262A,ENSMUSG00000073725:ENSMUST00000191471:exon11:c.A996G:p.A332A,	synonymous SNV	999	480	A	A/G	24744280	snp
0	.	0	.	0	.	0	.	0	.	1	1	1	1	C	intronic	1	24744423	ENSMUSG00000073725	.	.	49.4391	2	T	T/C	24744423	snp
1	112	1	78	1	116	1	88	1	143	1	111	1	109	T	exonic	1	24746867	ENSMUSG00000073725	ENSMUSG00000073725:ENSMUST00000095062:exon13:c.C1032T:p.L344L,ENSMUSG00000073725:ENSMUST00000191471:exon13:c.C1242T:p.L414L,	synonymous SNV	999	816	C	C/T	24746867	snp
1	1	0	.	0	.	0	.	0	.	0	.	0	.	G	intronic	1	24747258	ENSMUSG00000073725	.	.	12.6803	1	A	A/G	24747258	snp
0	.	0	.	0	.	1	1	0	.	0	.	0	.	G	intronic	1	24747569	ENSMUSG00000073725	.	.	5.77749	1	A	A/G	24747569	snp
0	.	0	.	0	.	1	1	0	.	0	.	0	.	G	intronic	1	24747636	ENSMUSG00000073725	.	.	5.77749	2	T	T/G	24747636	snp
0	.	0	.	0	.	1	1	0	.	0	.	0	.	T	intronic	1	24747664	ENSMUSG00000073725	.	.	5.77749	2	A	A/T	24747664	snp
0	.	0	.	0	.	0	.	0	.	1	1	0	.	T	intronic	1	24749379	ENSMUSG00000073725	.	.	6.5338	1	A	A/T	24749379	snp
0	.	0	.	0	.	0	.	0	.	1	1	0	.	T	intronic	1	24749407	ENSMUSG00000073725	.	.	6.5338	2	C	C/T	24749407	snp
0	.	0	.	0	.	0	.	0	.	1	1	0	.	A	intronic	1	24749432	ENSMUSG00000073725	.	.	6.5338	2	G	G/A	24749432	snp
0	.	0	.	0	.	0	.	0	.	1	1	0	.	A	intronic	1	24749513	ENSMUSG00000073725	.	.	6.5338	1	C	C/A	24749513	snp
1	2	0	.	0	.	1	1	0	.	0	.	1	1	G	intronic	1	24751352	ENSMUSG00000073725	.	.	74	5	A	A/G	24751352	snp
1	2	0	.	0	.	1	1	0	.	0	.	1	1	A	intronic	1	24751355	ENSMUSG00000073725	.	.	74	5	C	C/A	24751355	snp
1	2	0	.	0	.	1	1	0	.	0	.	1	1	A	intronic	1	24751361	ENSMUSG00000073725	.	.	74	5	G	G/A	24751361	snp
1	2	0	.	0	.	0	.	0	.	0	.	0	.	C	intronic	1	24751444	ENSMUSG00000073725	.	.	9.90815	4	T	T/C	24751444	snp
1	1	0	.	0	.	0	.	0	.	0	.	0	.	A	intronic	1	24751649	ENSMUSG00000073725	.	.	12.6803	1	G	G/A	24751649	snp
1	1	0	.	0	.	0	.	0	.	0	.	0	.	A	intronic	1	24751726	ENSMUSG00000073725	.	.	12.6803	1	G	G/A	24751726	snp
0	.	0	.	0	.	0	.	0	.	1	1	0	.	G	intronic	1	24752216	ENSMUSG00000073725	.	.	5.06603	1	A	A/G	24752216	snp
0	.	0	.	0	.	0	.	0	.	1	1	0	.	C	intronic	1	24752260	ENSMUSG00000073725	.	.	5.06603	1	T	T/C	24752260	snp
0	.	0	.	0	.	0	.	0	.	1	1	0	.	G	intronic	1	24752361	ENSMUSG00000073725	.	.	9.90815	1	A	A/G	24752361	snp
0	.	0	.	0	.	0	.	0	.	1	1	0	.	A	intronic	1	24752398	ENSMUSG00000073725	.	.	9.90815	1	C	C/A	24752398	snp
0	.	1	1	0	.	1	1	0	.	0	.	0	.	G	intronic	1	24754487	ENSMUSG00000073725	.	.	49.4391	2	A	A/G	24754487	snp
0	.	1	1	0	.	1	1	0	.	0	.	0	.	G	intronic	1	24754534	ENSMUSG00000073725	.	.	37.4396	2	A	A/G	24754534	snp
0	.	1	1	0	.	0	.	0	.	0	.	0	.	A	intronic	1	24754636	ENSMUSG00000073725	.	.	12.6803	1	G	G/A	24754636	snp
0	.	1	1	0	.	1	1	0	.	0	.	0	.	C	intronic	1	24754950	ENSMUSG00000073725	.	.	49.4391	2	G	G/C	24754950	snp
0	.	0	.	0	.	1	1	0	.	0	.	0	.	T	intronic	1	24755214	ENSMUSG00000073725	.	.	12.6803	1	C	C/T	24755214	snp
0	.	0	.	0	.	1	2	1	1	0	.	0	.	G	intronic	1	24755506	ENSMUSG00000073725	.	.	70	3	T	T/G	24755506	snp
0	.	0	.	0	.	1	2	1	1	0	.	0	.	G	intronic	1	24755586	ENSMUSG00000073725	.	.	74	5	A	A/G	24755586	snp
0	.	0	.	0	.	1	2	0	.	0	.	0	.	G	intronic	1	24755701	ENSMUSG00000073725	.	.	30.4427	2	A	A/G	24755701	snp
0	.	0	.	0	.	1	2	0	.	0	.	0	.	G	intronic	1	24755704	ENSMUSG00000073725	.	.	30.4427	2	A	A/G	24755704	snp
0	.	0	.	1	1	0	.	0	.	0	.	0	.	G	intronic	1	24756089	ENSMUSG00000073725	.	.	6.5338	1	T	T/G	24756089	snp
0	.	0	.	1	1	0	.	0	.	0	.	0	.	T	intronic	1	24756129	ENSMUSG00000073725	.	.	6.5338	1	A	A/T	24756129	snp
0	.	0	.	1	1	0	.	0	.	0	.	0	.	T	intronic	1	24756130	ENSMUSG00000073725	.	.	6.5338	1	C	C/T	24756130	snp
0	.	0	.	1	1	0	.	1	1	1	1	0	.	G	intronic	1	24756219	ENSMUSG00000073725	.	.	72	3	A	A/G	24756219	snp
0	.	0	.	1	1	0	.	1	1	1	1	0	.	G	intronic	1	24756229	ENSMUSG00000073725	.	.	72	4	A	A/G	24756229	snp
0	.	0	.	1	1	0	.	0	.	1	1	0	.	G	intronic	1	24756319	ENSMUSG00000073725	.	.	37.4396	2	A	A/G	24756319	snp
0	.	0	.	0	.	1	1	0	.	0	.	0	.	A	intronic	1	24756509	ENSMUSG00000073725	.	.	21.4698	2	C	C/A	24756509	snp
0	.	0	.	1	1	0	.	0	.	0	.	0	.	A	intronic	1	24757307	ENSMUSG00000073725	.	.	12.6803	1	G	G/A	24757307	snp
0	.	0	1	0	5	0	.	0	.	0	3	0	.	C	intronic	1	24757570	ENSMUSG00000073725	.	.	3.69774	13	T	T/C	24757570	snp
0	.	1	1	1	5	0	.	0	.	1	3	0	.	A	intronic	1	24757577	ENSMUSG00000073725	.	.	270	12	G	G/A	24757577	snp
0	.	1	1	1	3	0	.	0	.	1	3	0	.	T	intronic	1	24757662	ENSMUSG00000073725	.	.	196	8	G	G/T	24757662	snp
0	.	1	1	0	.	0	.	0	.	1	3	0	.	A	intronic	1	24757688	ENSMUSG00000073725	.	.	86	4	G	G/A	24757688	snp
0	.	0	.	0	.	0	.	0	.	0	.	1	1	G	intronic	1	24758294	ENSMUSG00000073725	.	.	12.6803	1	C	C/G	24758294	snp
0	.	0	.	1	1	0	.	0	.	0	.	0	.	C	intronic	1	24758430	ENSMUSG00000073725	.	.	12.6803	1	T	T/C	24758430	snp
0	.	0	.	1	1	0	.	0	.	0	.	0	.	T	intronic	1	24758598	ENSMUSG00000073725	.	.	12.6803	1	C	C/T	24758598	snp
0	.	0	.	0	.	0	.	0	.	1	3	0	.	C	intronic	1	24759163	ENSMUSG00000073725	.	.	88	5	A	A/C	24759163	snp
0	.	0	.	0	.	0	.	0	.	1	3	0	.	G	intronic	1	24759204	ENSMUSG00000073725	.	.	61	3	A	A/G	24759204	snp
0	.	0	.	0	.	0	.	0	.	1	3	0	.	T	intronic	1	24759283	ENSMUSG00000073725	.	.	31.4419	3	C	C/T	24759283	snp
0	.	0	.	0	.	0	.	0	.	1	3	0	.	C	intronic	1	24759300	ENSMUSG00000073725	.	.	31.4419	3	T	T/C	24759300	snp
0	.	0	.	0	.	0	.	1	2	0	.	0	.	A	intronic	1	24759399	ENSMUSG00000073725	.	.	42.4392	2	G	G/A	24759399	snp
0	.	0	.	0	.	0	.	1	2	0	.	0	.	A	intronic	1	24759488	ENSMUSG00000073725	.	.	42.4392	2	G	G/A	24759488	snp
0	.	0	.	1	1	0	.	0	.	0	.	0	.	C	intronic	1	24760048	ENSMUSG00000073725	.	.	12.6803	2	G	G/C	24760048	snp
1	3	0	.	1	2	0	.	1	1	0	.	0	.	C	intronic	1	24760855	ENSMUSG00000073725	.	.	103	6	T	T/C	24760855	snp
1	3	0	.	1	2	0	.	1	1	0	.	0	.	G	intronic	1	24760872	ENSMUSG00000073725	.	.	80	6	T	T/G	24760872	snp
1	3	0	.	1	2	0	.	1	1	0	.	0	.	T	intronic	1	24760881	ENSMUSG00000073725	.	.	80	6	C	C/T	24760881	snp
0	.	0	.	0	.	0	.	0	.	1	2	0	.	G	intronic	1	24761030	ENSMUSG00000073725	.	.	15.5614	2	C	C/G	24761030	snp
0	.	0	.	0	.	0	.	0	.	1	2	0	.	T	intronic	1	24761039	ENSMUSG00000073725	.	.	15.5614	2	C	C/T	24761039	snp
0	.	0	.	0	.	0	.	0	.	1	2	0	.	G	intronic	1	24761051	ENSMUSG00000073725	.	.	15.5614	2	A	A/G	24761051	snp
0	.	1	1	0	.	0	.	0	.	0	.	0	.	T	intronic	1	24761583	ENSMUSG00000073725	.	.	6.5338	1	G	G/T	24761583	snp
0	.	1	1	0	.	0	.	0	.	0	.	0	.	T	intronic	1	24761588	ENSMUSG00000073725	.	.	6.5338	1	C	C/T	24761588	snp
0	.	1	1	0	.	0	.	0	.	0	.	0	.	T	intronic	1	24761675	ENSMUSG00000073725	.	.	6.5338	2	C	C/T	24761675	snp
0	.	0	.	0	.	1	1	0	.	0	.	0	.	A	intronic	1	24762000	ENSMUSG00000073725	.	.	12.6803	1	G	G/A	24762000	snp
0	.	0	.	0	.	1	1	0	.	0	.	0	.	A	UTR3	1	24762382	ENSMUSG00000073725	.	.	12.6803	2	G	G/A	24762382	snp
0	.	1	1	0	.	0	.	0	.	0	.	0	.	G	intronic	1	24762580	ENSMUSG00000073725	.	.	12.6803	1	A	A/G	24762580	snp
1	27	1	18	1	26	1	36	1	26	1	34	1	42	A	UTR3	1	24762892	ENSMUSG00000073725	.	.	999	253	G	G/A	24762892	snp
0	15	0	18	0	7	0	19	0	17	0	10	0	17	A	UTR3	1	24763212	ENSMUSG00000073725	.	.	28.3058	124	G	G/A	24763212	snp
1	16	1	13	1	4	1	12	1	17	1	8	1	9	T	UTR3	1	24763373	ENSMUSG00000073725	.	.	999	88	A	A/T	24763373	snp
1	17	1	14	1	4	1	12	1	15	1	9	1	10	A	UTR3	1	24763390	ENSMUSG00000073725	.	.	999	87	G	G/A	24763390	snp
1	16	1	11	1	6	1	10	1	12	1	9	1	11	C	UTR3	1	24763426	ENSMUSG00000073725	.	.	999	81	G	G/C	24763426	snp
1	11	1	18	1	17	1	14	1	14	1	10	1	14	T	UTR3	1	24763534	ENSMUSG00000073725	.	.	999	113	C	C/T	24763534	snp
1	10	1	15	1	19	1	19	1	14	1	10	1	15	T	UTR3	1	24763562	ENSMUSG00000073725	.	.	999	116	G	G/T	24763562	snp
1	10	1	15	1	19	1	19	1	14	1	10	1	15	G	UTR3	1	24763566	ENSMUSG00000073725	.	.	999	116	A	A/G	24763566	snp
1	4	1	10	1	8	1	9	1	15	1	10	1	11	T	UTR3	1	24763742	ENSMUSG00000073725	.	.	999	77	G	G/T	24763742	snp
1	4	1	3	1	3	1	5	1	11	1	7	1	7	C	UTR3	1	24763774	ENSMUSG00000073725	.	.	937	42	T	T/C	24763774	snp
1	2	1	3	1	5	1	2	1	6	1	2	1	4	C	UTR3	1	24763793	ENSMUSG00000073725	.	.	616	25	G	G/C	24763793	snp
0	8	0	17	0	15	0	12	0	24	0	16	0	26	G	UTR3	1	24764005	ENSMUSG00000073725	.	.	484	142	A	A/G	24764005	snp
1	9	1	19	1	6	1	5	1	21	1	10	1	27	TC	UTR3	1	24764182	ENSMUSG00000073725	.	.	999	115	-	-/TC	24764182	indel
1	9	1	19	1	6	1	5	1	22	1	10	1	27	CT	UTR3	1	24764183	ENSMUSG00000073725	.	.	999	114	-	-/CT	24764183	indel
1	8	1	9	1	2	1	4	1	16	1	8	1	11	TC	UTR3	1	24764185	ENSMUSG00000073725	.	.	878	113	-	-/TC	24764185	indel
1	13	1	17	1	12	1	10	1	27	1	8	1	23	G	UTR3	1	24764384	ENSMUSG00000073725	.	.	999	126	A	A/G	24764384	snp
1	18	1	17	1	23	1	16	1	21	1	23	1	22	G	UTR3	1	24764544	ENSMUSG00000073725	.	.	999	169	A	A/G	24764544	snp
1	29	1	17	1	24	1	19	1	23	1	23	1	17	G	UTR3	1	24764588	ENSMUSG00000073725	.	.	999	175	C	C/G	24764588	snp
1	20	1	16	1	24	1	18	1	21	1	22	1	16	G	UTR3	1	24764596	ENSMUSG00000073725	.	.	999	159	T	T/G	24764596	snp
1	19	1	9	1	17	1	14	1	16	1	20	1	6	C	UTR3	1	24764619	ENSMUSG00000073725	.	.	999	118	T	T/C	24764619	snp
1	4	1	8	1	7	1	3	1	12	1	6	1	6	G	UTR3	1	24765107	ENSMUSG00000073725	.	.	999	51	T	T/G	24765107	snp
0	10	0	3	0	.	0	.	0	7	1	4	0	13	AAACAA	UTR3	1	24765674	ENSMUSG00000073725	.	.	801	49	-	-/AAACAA	24765674	indel
1	6	1	2	1	1	1	4	1	5	1	3	1	8	G	UTR3	1	24765709	ENSMUSG00000073725	.	.	832	32	A	A/G	24765709	snp
1	3	1	17	1	16	1	4	1	15	1	8	1	14	G	UTR3	1	24766066	ENSMUSG00000073725	.	.	999	95	A	A/G	24766066	snp
1	4	1	17	1	16	1	4	1	15	1	8	1	15	T	UTR3	1	24766079	ENSMUSG00000073725	.	.	999	96	G	G/T	24766079	snp
1	4	1	15	1	15	1	4	1	14	1	8	1	14	C	UTR3	1	24766085	ENSMUSG00000073725	.	.	994	92	T	T/C	24766085	snp
1	4	1	8	1	7	1	3	1	5	1	3	1	3	T	UTR3	1	24766120	ENSMUSG00000073725	.	.	332	45	A	A/T	24766120	snp
0	.	1	2	0	.	0	.	1	3	0	.	1	2	T	UTR3	1	24766230	ENSMUSG00000073725	.	.	221	8	C	C/T	24766230	snp
0	.	0	.	0	.	0	.	0	.	0	.	1	2	T	intergenic	1	24772673	ENSMUSG00000073725(dist=6372),ENSMUSG00000100808(dist=137788)	.	.	59	4	A	A/T	24772673	snp
1	1	0	.	0	.	0	.	0	.	0	.	0	.	C	intergenic	1	24773761	ENSMUSG00000073725(dist=7460),ENSMUSG00000100808(dist=136700)	.	.	12.6803	1	T	T/C	24773761	snp
0	.	0	.	0	.	0	.	1	1	0	.	0	.	C	intergenic	1	25015898	ENSMUSG00000100450(dist=3142),ENSMUSG00000099392(dist=10683)	.	.	12.6803	1	T	T/C	25015898	snp
0	.	0	.	0	.	0	.	1	1	0	.	0	.	A	intergenic	1	25016751	ENSMUSG00000100450(dist=3995),ENSMUSG00000099392(dist=9830)	.	.	6.5338	1	G	G/A	25016751	snp
0	.	0	.	0	.	0	.	1	1	0	.	0	.	G	intergenic	1	25016773	ENSMUSG00000100450(dist=4017),ENSMUSG00000099392(dist=9808)	.	.	6.5338	2	A	A/G	25016773	snp
0	.	0	.	0	.	0	.	1	1	0	.	0	.	A	intergenic	1	25016785	ENSMUSG00000100450(dist=4029),ENSMUSG00000099392(dist=9796)	.	.	6.5338	2	G	G/A	25016785	snp
0	.	1	1	0	.	0	.	1	1	0	.	0	.	G	intergenic	1	25016903	ENSMUSG00000100450(dist=4147),ENSMUSG00000099392(dist=9678)	.	.	40.4393	3	A	A/G	25016903	snp
0	1	1	1	0	1	0	.	0	.	0	.	0	.	A	intergenic	1	25018691	ENSMUSG00000100450(dist=5935),ENSMUSG00000099392(dist=7890)	.	.	5.57211	3	G	G/A	25018691	snp
0	.	0	2	0	.	0	.	0	.	0	.	0	.	G	intergenic	1	25018857	ENSMUSG00000100450(dist=6101),ENSMUSG00000099392(dist=7724)	.	.	3.78752	2	T	T/G	25018857	snp
0	.	1	1	0	.	0	.	0	.	0	.	0	.	G	intergenic	1	25018874	ENSMUSG00000100450(dist=6118),ENSMUSG00000099392(dist=7707)	.	.	3.24227	1	A	A/G	25018874	snp
0	.	1	2	0	.	0	.	0	.	0	.	0	.	G	intergenic	1	26415252	ENSMUSG00000101618(dist=418093),ENSMUSG00000099458(dist=50984)	.	.	49.4391	2	A	A/G	26415252	snp
0	.	1	1	0	.	0	.	0	.	0	.	0	.	G	intergenic	1	26415468	ENSMUSG00000101618(dist=418309),ENSMUSG00000099458(dist=50768)	.	.	6.5338	1	T	T/G	26415468	snp
0	.	1	1	0	.	0	.	0	.	0	.	0	.	C	intergenic	1	26415477	ENSMUSG00000101618(dist=418318),ENSMUSG00000099458(dist=50759)	.	.	6.5338	1	T	T/C	26415477	snp
0	.	1	1	0	.	0	.	0	.	0	.	0	.	G	intergenic	1	26415481	ENSMUSG00000101618(dist=418322),ENSMUSG00000099458(dist=50755)	.	.	6.5338	1	A	A/G	26415481	snp
0	.	0	.	0	.	1	1	0	.	0	.	0	.	C	intergenic	1	26415830	ENSMUSG00000101618(dist=418671),ENSMUSG00000099458(dist=50406)	.	.	12.6803	1	T	T/C	26415830	snp
0	.	0	.	0	.	1	1	0	.	0	.	0	.	C	intergenic	1	26415933	ENSMUSG00000101618(dist=418774),ENSMUSG00000099458(dist=50303)	.	.	14.5926	2	T	T/C	26415933	snp
0	.	0	.	0	.	1	1	0	.	0	.	0	.	A	intergenic	1	26415955	ENSMUSG00000101618(dist=418796),ENSMUSG00000099458(dist=50281)	.	.	12.6803	1	G	G/A	26415955	snp
1	3	1	1	0	.	1	2	1	2	1	1	1	2	T	intergenic	1	26417990	ENSMUSG00000101618(dist=420831),ENSMUSG00000099458(dist=48246)	.	.	351	16	A	A/T	26417990	snp
0	.	1	1	0	.	0	.	0	.	0	.	0	.	A	intergenic	1	26419985	ENSMUSG00000101618(dist=422826),ENSMUSG00000099458(dist=46251)	.	.	12.6803	1	G	G/A	26419985	snp
0	.	1	1	0	.	0	.	0	.	0	.	1	1	T	intergenic	1	26420105	ENSMUSG00000101618(dist=422946),ENSMUSG00000099458(dist=46131)	.	.	41.4392	2	C	C/T	26420105	snp
0	.	1	1	0	.	0	.	0	.	0	.	0	.	T	intergenic	1	26420110	ENSMUSG00000101618(dist=422951),ENSMUSG00000099458(dist=46126)	.	.	5.77749	2	C	C/T	26420110	snp
0	.	1	1	0	.	0	.	0	.	0	.	0	.	A	intergenic	1	26420116	ENSMUSG00000101618(dist=422957),ENSMUSG00000099458(dist=46120)	.	.	5.77749	2	G	G/A	26420116	snp
0	.	1	2	0	.	0	.	0	.	0	.	0	.	C	intergenic	1	26474115	ENSMUSG00000099458(dist=7229),ENSMUSG00000088111(dist=92718)	.	.	42.4392	2	A	A/C	26474115	snp
0	.	1	2	0	.	0	.	0	.	0	.	0	.	A	intergenic	1	26474167	ENSMUSG00000099458(dist=7281),ENSMUSG00000088111(dist=92666)	.	.	42.4392	2	G	G/A	26474167	snp
0	1	0	2	1	1	0	.	0	.	0	.	0	.	T	intergenic	1	26474403	ENSMUSG00000099458(dist=7517),ENSMUSG00000088111(dist=92430)	.	.	5.01385	4	C	C/T	26474403	snp
0	.	0	.	1	1	0	.	0	.	0	.	0	.	C	intergenic	1	26474604	ENSMUSG00000099458(dist=7718),ENSMUSG00000088111(dist=92229)	.	.	12.6803	1	T	T/C	26474604	snp
0	.	1	3	0	.	0	.	1	1	1	5	1	1	A	intergenic	1	26474773	ENSMUSG00000099458(dist=7887),ENSMUSG00000088111(dist=92060)	.	.	270	10	G	G/A	26474773	snp
0	.	1	2	0	.	0	.	0	.	0	.	0	.	A	intergenic	1	27137478	ENSMUSG00000095256(dist=178257),ENSMUSG00000100310(dist=198874)	.	.	49.4391	2	G	G/A	27137478	snp
0	.	0	.	0	.	0	.	1	1	0	.	0	.	T	intergenic	1	27182964	ENSMUSG00000095256(dist=223743),ENSMUSG00000100310(dist=153388)	.	.	12.6803	1	C	C/T	27182964	snp
0	.	0	.	0	.	0	.	0	2	0	.	0	.	C	intergenic	1	27183073	ENSMUSG00000095256(dist=223852),ENSMUSG00000100310(dist=153279)	.	.	4.39683	3	T	T/C	27183073	snp
1	1	1	1	1	1	0	.	1	2	0	.	1	2	C	intergenic	1	27183183	ENSMUSG00000095256(dist=223962),ENSMUSG00000100310(dist=153169)	.	.	186	8	T	T/C	27183183	snp
1	2	0	1	0	1	0	.	0	1	0	1	0	3	G	intergenic	1	27183246	ENSMUSG00000095256(dist=224025),ENSMUSG00000100310(dist=153106)	.	.	20.846	9	A	A/G	27183246	snp
1	1	1	4	0	2	0	1	0	2	0	1	0	3	G	intergenic	1	27183312	ENSMUSG00000095256(dist=224091),ENSMUSG00000100310(dist=153040)	.	.	86	14	A	A/G	27183312	snp
0	1	0	3	0	2	1	3	0	3	1	1	0	4	C	intergenic	1	27183349	ENSMUSG00000095256(dist=224128),ENSMUSG00000100310(dist=153003)	.	.	228	20	T	T/C	27183349	snp
0	.	0	4	1	1	1	1	0	2	0	.	0	3	-	intergenic	1	27183398	ENSMUSG00000095256(dist=224176),ENSMUSG00000100310(dist=152954)	.	.	70	41	TT	TT/-	27183397	indel
0	.	0	.	0	.	0	2	1	1	0	.	0	.	G	intergenic	1	27183579	ENSMUSG00000095256(dist=224358),ENSMUSG00000100310(dist=152773)	.	.	6.33148	3	A	A/G	27183579	snp
0	.	1	1	0	.	0	.	0	.	0	.	0	.	G	intergenic	1	27184541	ENSMUSG00000095256(dist=225320),ENSMUSG00000100310(dist=151811)	.	.	12.6803	1	A	A/G	27184541	snp
0	.	0	.	0	.	0	.	1	1	1	1	0	.	G	intergenic	1	27184674	ENSMUSG00000095256(dist=225453),ENSMUSG00000100310(dist=151678)	.	.	62	6	A	A/G	27184674	snp
0	.	1	1	0	.	1	1	1	1	0	.	0	.	A	intergenic	1	27184740	ENSMUSG00000095256(dist=225519),ENSMUSG00000100310(dist=151612)	.	.	106	5	T	T/A	27184740	snp
0	.	0	.	0	.	0	.	1	1	0	.	0	.	G	intergenic	1	27184809	ENSMUSG00000095256(dist=225588),ENSMUSG00000100310(dist=151543)	.	.	5.77749	1	A	A/G	27184809	snp
0	.	0	.	1	1	0	.	0	.	0	.	0	.	G	intergenic	1	27184900	ENSMUSG00000095256(dist=225679),ENSMUSG00000100310(dist=151452)	.	.	12.6803	1	A	A/G	27184900	snp
0	.	1	1	0	.	0	.	0	.	0	.	0	.	G	intergenic	1	27185728	ENSMUSG00000095256(dist=226507),ENSMUSG00000100310(dist=150624)	.	.	12.6803	1	T	T/G	27185728	snp
0	.	1	1	0	.	0	.	1	3	0	.	1	4	G	intergenic	1	27185818	ENSMUSG00000095256(dist=226597),ENSMUSG00000100310(dist=150534)	.	.	212	8	A	A/G	27185818	snp
[truncated: 371,336+ more rows]
