# Supplementary material for: A vaccine-based nanosystem for initiating innate immunity and improving tumor immunotherapy
Source: Nat Commun. 2020 Apr 24;11:1985. doi: 10.1038/s41467-020-15927-0 (PMC7181622; doi:10.1038/s41467-020-15927-0)
Supplement: Supplementary file 5 — Source Data [file 41467_2020_15927_MOESM5_ESM.xlsx]

## Sheet: Fig 1b
CD3E				IRF7
Sample	Description	FPKM		Sample	Description	FPKM
TCGA-AO-A0JC-01A	64 years, female, white, stage:iia, alive, 1547 days	145.9		TCGA-PL-A8LZ-01A	29 years, female, black or african american, stage:iiib, alive, 302 days	119.7
TCGA-E2-A1B6-01A	44 years, female, white, stage:iia, alive, 867 days	112.9		TCGA-OL-A5RW-01A	40 years, female, black or african american, stage:iia, alive, 1106 days	108.1
TCGA-B6-A0RT-01A	39 years, female, white, stage:iiia, alive, 2721 days	78.4		TCGA-A2-A4S2-01A	62 years, female, white, stage:iiia, alive, 643 days	94.9
TCGA-E9-A2JT-01A	63 years, female, white, stage:iia, alive, 288 days	77		TCGA-EW-A3E8-01B	60 years, female, white, stage:iib, alive, 1035 days	83.7
TCGA-E2-A1B5-01A	46 years, female, white, stage:iia, alive, 984 days	70		TCGA-B6-A0RH-01A	51 years, female, black or african american, stage:iia, dead, 6456 days	81.8
TCGA-GM-A2DO-01A	54 years, female, black or african american, stage:i, alive, 2596 days	69.9		TCGA-BH-A0EE-01A	68 years, female, white, stage:iib, alive, 943 days	79.6
TCGA-A2-A0CR-01A	55 years, female, asian, stage:iib, alive, 3283 days	69.1		TCGA-E2-A572-01A	72 years, female, black or african american, stage:iiia, alive, 1208 days	79.5
TCGA-BH-A0H5-01A	45 years, female, white, stage:i, alive, 1620 days	62.3		TCGA-E2-A1B6-01A	44 years, female, white, stage:iia, alive, 867 days	76.4
TCGA-B6-A3ZX-01A	50 years, female, black or african american, stage:iv, dead, 1152 days	56.2		TCGA-WT-AB41-01A	female, black or african american, stage:iib, alive, 1611 days	76
TCGA-A2-A25F-01A	66 years, female, white, stage:iia, alive, 322 days	51.1		TCGA-S3-AA17-01A	64 years, female, black or african american, stage:iib, alive, 424 days	75.9
TCGA-OL-A66I-01A	36 years, female, black or african american, stage:iia, alive, 714 days	45.9		TCGA-A2-A3XW-01A	42 years, female, black or african american, stage:iib, alive, 1712 days	74.4
TCGA-A2-A0ST-01A	62 years, female, white, stage:iia, alive, 3017 days	45.6		TCGA-E9-A5FK-01A	60 years, female, white, stage:iiic, alive, 812 days	74.4
TCGA-E9-A22D-01A	38 years, female, white, stage:iia, alive, 1248 days	45.6		TCGA-A8-A08G-01A	41 years, female, stage:iia, alive, 607 days	72.4
TCGA-AR-A1AW-01A	65 years, female, white, stage:iia, alive, 2632 days	45.6		TCGA-A7-A56D-01A	84 years, female, black or african american, stage:iia, alive, 448 days	72.3
TCGA-C8-A12V-01A	55 years, female, asian, stage:iia, alive, 385 days	43.6		TCGA-BH-A6R8-01A	46 years, female, black or african american, stage:iia, alive, 293 days	72
TCGA-PE-A5DE-01A	41 years, female, white, stage:iia, alive, 2645 days	43.6		TCGA-AC-A62X-01A	72 years, female, black or african american, stage:iia, alive, 417 days	71.9
TCGA-A2-A0CL-01A	37 years, female, black or african american, stage:iiia, alive, 3015 days	42.9		TCGA-EW-A1PB-01A	70 years, female, black or african american, stage:iiia, alive, 608 days	71.4
TCGA-A2-A04Q-01A	48 years, female, white, stage:ia, alive, 2385 days	42.3		TCGA-EW-A423-01A	75 years, female, white, stage:iia, alive, 533 days	70.4
TCGA-LL-A5YN-01A	46 years, female, black or african american, stage:iia, alive, 447 days	41.9		TCGA-LL-A5YN-01A	46 years, female, black or african american, stage:iia, alive, 447 days	68.3
TCGA-AO-A128-01A	61 years, female, white, stage:iia, alive, 3248 days	41		TCGA-B6-A408-01A	55 years, female, black or african american, stage:iiic, alive, 2072 days	68.2
TCGA-E9-A5FK-01A	60 years, female, white, stage:iiic, alive, 812 days	41		TCGA-C8-A12Y-01A	female, asian, stage:iib, alive, 1476 days	67.9
TCGA-LL-A5YO-01A	50 years, female, black or african american, stage:ia, alive, 440 days	40.3		TCGA-AC-A5XS-01A	74 years, female, white, stage:iia, alive, 588 days	65.7
TCGA-A8-A0A7-01A	57 years, female, stage:iib, alive, 30 days	39.2		TCGA-OL-A66O-01A	39 years, female, black or african american, stage:iib, alive, 528 days	65.3
TCGA-EW-A1IZ-01A	53 years, female, white, stage:iiia, alive, 554 days	38.8		TCGA-E9-A6HE-01A	45 years, female, white, stage:iiic, alive, 847 days	64.9
TCGA-EW-A1P7-01A	59 years, female, white, stage:iia, alive, 915 days	37.6		TCGA-A7-A4SE-01A	55 years, female, black or african american, stage:iia, alive, 644 days	59.6
TCGA-BH-A0B6-01A	47 years, female, white, stage:i, alive, 2483 days	37.1		TCGA-A2-A4S3-01A	59 years, female, black or african american, stage:iib, alive, 666 days	57.8
TCGA-EW-A1OV-01A	56 years, female, white, stage:iib, alive, 789 days	37.1		TCGA-AO-A03L-01A	34 years, female, asian, stage:iiia, alive, 2442 days	56.8
TCGA-GM-A2DI-01A	52 years, female, white, stage:i, alive, 2590 days	36.5		TCGA-EW-A2FV-01A	39 years, female, white, stage:iiic, alive, 788 days	55.2
TCGA-AR-A0TS-01A	46 years, female, white, stage:iib, alive, 2558 days	34.3		TCGA-AN-A0XR-01A	55 years, female, white, stage:iiia, alive, 10 days	54.3
TCGA-A2-A0EP-01A	56 years, female, white, stage:i, alive, 3603 days	34.1		TCGA-A2-A0CR-01A	55 years, female, asian, stage:iib, alive, 3283 days	54.3
TCGA-E2-A108-01A	64 years, female, white, stage:iiia, alive, 837 days	34.1		TCGA-A7-A3J1-01A	63 years, female, white, stage:ia, alive, 343 days	53.3
TCGA-AR-A252-01A	50 years, female, white, stage:i, alive, 2838 days	33.5		TCGA-A8-A084-01A	81 years, female, stage:iib, alive, 458 days	53
TCGA-D8-A73U-01A	88 years, female, white, stage:iia, alive, 492 days	33.2		TCGA-OL-A66L-01A	71 years, female, black or african american, stage:ia, alive, 1301 days	52.7
TCGA-A2-A0EQ-01A	64 years, female, black or african american, stage:iia, alive, 2426 days	32.8		TCGA-AQ-A7U7-01A	55 years, female, white, stage:iiia, dead, 584 days	52
TCGA-BH-A0W5-01A	77 years, female, white, stage:iia, alive, 1288 days	30.7		TCGA-A2-A0CL-01A	37 years, female, black or african american, stage:iiia, alive, 3015 days	51.8
TCGA-LL-A441-01A	62 years, female, black or african american, stage:ia, alive, 996 days	30.3		TCGA-LL-A7SZ-01A	49 years, female, black or african american, stage:iib, alive, 594 days	51.7
TCGA-E9-A1NE-01A	28 years, female, white, stage:iib, alive, 1088 days	30.1		TCGA-LD-A7W6-01A	55 years, female, white, stage:iib, alive, 404 days	51.6
TCGA-AC-A2FB-01A	65 years, female, white, stage:iia, alive, 1234 days	30		TCGA-AR-A2LH-01A	55 years, female, white, stage:iii, dead, 616 days	51
TCGA-E2-A1II-01A	51 years, female, white, stage:i, alive, 1025 days	29.4		TCGA-E2-A2P6-01A	77 years, female, stage:iib, alive, 1051 days	50.9
TCGA-A2-A0YK-01A	61 years, female, white, stage:iia, alive, 588 days	28.9		TCGA-EW-A1J5-01A	59 years, female, white, stage:iib, alive, 477 days	50.7
TCGA-AQ-A7U7-01A	55 years, female, white, stage:iiia, dead, 584 days	28.7		TCGA-AO-A1KQ-01A	84 years, male, white, stage:iiib, alive, 1882 days	50.4
TCGA-BH-A209-01A	77 years, female, black or african american, stage:i, dead, 3959 days	27.8		TCGA-A2-A04X-01A	34 years, female, white, stage:iia, alive, 1686 days	49.8
TCGA-EW-A3U0-01A	61 years, female, black or african american, stage:iiia, alive, 532 days	27.6		TCGA-E9-A3X8-01A	48 years, female, white, stage:iib, alive, 926 days	49.7
TCGA-WT-AB41-01A	female, black or african american, stage:iib, alive, 1611 days	26.9		TCGA-A2-A0CW-01A	67 years, female, white, stage:iib, alive, 3283 days	49
TCGA-AR-A1AJ-01A	83 years, female, white, stage:i, alive, 3072 days	26.7		TCGA-D8-A1XL-01A	34 years, female, white, stage:iib, alive, 606 days	49
TCGA-AR-A0TT-01A	53 years, female, black or african american, stage:iiia, alive, 3316 days	26.7		TCGA-EW-A1PE-01A	56 years, female, white, stage:iia, alive, 320 days	48.7
TCGA-OL-A66P-01A	75 years, female, black or african american, stage:iia, alive, 428 days	26.5		TCGA-C8-A12X-01A	62 years, female, asian, stage:iib, alive, 385 days	48.6
TCGA-AC-A3OD-01B	69 years, female, white, stage:iib, alive, 451 days	26.4		TCGA-AC-A3TN-01A	75 years, female, white, stage:iib, alive, 456 days	48.6
TCGA-BH-A2L8-01A	45 years, female, white, stage:iia, alive, 612 days	26.1		TCGA-E2-A14O-01A	76 years, female, white, stage:iiia, alive, 1359 days	48.4
TCGA-GM-A2DD-01A	53 years, female, white, stage:i, alive, 2282 days	26		TCGA-AO-A0JE-01A	53 years, female, black or african american, stage:iiia, alive, 2335 days	47.2
TCGA-C8-A1HM-01A	74 years, female, asian, stage:iia, alive, 375 days	25.9		TCGA-A2-A0SV-01A	63 years, female, white, stage:iv, dead, 825 days	47.2
TCGA-E9-A1QZ-01A	61 years, female, white, stage:iia, alive, 755 days	25.8		TCGA-V7-A7HQ-01A	75 years, female, black or african american, stage:iiia, alive, 2033 days	47
TCGA-BH-A0AW-01A	56 years, female, white, stage:iia, alive, 622 days	25.3		TCGA-AN-A0XP-01A	69 years, female, white, stage:iiia, alive, 9 days	46.9
TCGA-B6-A0I2-01A	45 years, female, white, stage:ia, alive, 4361 days	25.3		TCGA-B6-A0RT-01A	39 years, female, white, stage:iiia, alive, 2721 days	46
TCGA-LD-A9QF-01A	73 years, female, black or african american, stage:ia, alive, 323 days	24.5		TCGA-AO-A128-01A	61 years, female, white, stage:iia, alive, 3248 days	45.8
TCGA-OL-A5RY-01A	52 years, female, black or african american, stage:iia, alive, 752 days	24.3		TCGA-A8-A08B-01A	52 years, female, stage:iia, alive, 1156 days	45.6
TCGA-BH-A0DK-01A	49 years, female, white, stage:iia, alive, 423 days	24.2		TCGA-E9-A54Y-01A	63 years, female, white, stage:iiia, alive, 725 days	45.6
TCGA-AR-A1AX-01A	64 years, female, white, stage:i, alive, 2629 days	24.1		TCGA-S3-AA10-01A	65 years, female, black or african american, stage:iia, alive, 586 days	45.4
TCGA-E9-A243-01A	52 years, female, white, stage:iia, alive, 612 days	23.6		TCGA-C8-A8HR-01A	49 years, female, asian, stage:iiia, alive, 408 days	45.2
TCGA-AR-A2LH-01A	55 years, female, white, stage:iii, dead, 616 days	23.6		TCGA-D8-A140-01A	62 years, female, white, stage:iib, alive, 403 days	45
TCGA-E2-A15M-01A	66 years, female, white, stage:iia, dead, 336 days	23.4		TCGA-A7-A26J-01A	49 years, female, white, stage:iia, alive, 627 days	44.9
TCGA-E9-A248-01A	51 years, female, white, stage:iia, alive, 59 days	23.1		TCGA-C8-A1HM-01A	74 years, female, asian, stage:iia, alive, 375 days	43.3
TCGA-E2-A1IH-01A	80 years, female, white, stage:i, alive, 1026 days	23.1		TCGA-AO-A0JM-01A	40 years, female, stage:iib, alive, 2184 days	43.3
TCGA-EW-A6SB-01A	62 years, female, black or african american, stage:ii, alive, 760 days	22.8		TCGA-B6-A401-01A	47 years, female, black or african american, stage:iia, alive, 2596 days	43.2
TCGA-S3-AA17-01A	64 years, female, black or african american, stage:iib, alive, 424 days	22.6		TCGA-AR-A0U0-01A	73 years, female, white, stage:iib, alive, 1988 days	42.5
TCGA-AN-A0FN-01A	61 years, female, white, stage:ia, alive, 218 days	22.6		TCGA-OL-A5D7-01A	70 years, female, black or african american, stage:iia, alive, 1780 days	42.2
TCGA-BH-A0BF-01A	56 years, female, white, stage:iib, dead, 1324 days	22.6		TCGA-LL-A73Z-01A	55 years, female, black or african american, stage:iv, dead, 227 days	41.6
TCGA-AQ-A04J-01A	45 years, female, white, stage:iia, alive, 819 days	22.5		TCGA-AR-A1AJ-01A	83 years, female, white, stage:i, alive, 3072 days	41.4
TCGA-A8-A07U-01A	66 years, female, stage:iiia, alive, 760 days	22.2		TCGA-A1-A0SI-01A	52 years, female, white, stage:iib, alive, 635 days	40.9
TCGA-AC-A2FE-01A	62 years, female, white, stage:iiic, dead, 2636 days	22.1		TCGA-BH-A0W7-01A	49 years, female, white, stage:i, alive, 1363 days	40.8
TCGA-E2-A1LH-01A	59 years, female, white, stage:i, alive, 3247 days	22.1		TCGA-AR-A5QN-01A	68 years, female, white, stage:iiic, alive, 1013 days	40.3
TCGA-E2-A3DX-01A	43 years, female, white, stage:iiic, alive, 1325 days	21.9		TCGA-OL-A5D8-01A	40 years, female, black or african american, stage:iib, alive, 973 days	40.1
TCGA-D8-A141-01A	40 years, female, white, alive, 626 days	21.6		TCGA-LL-A5YO-01A	50 years, female, black or african american, stage:ia, alive, 440 days	39.9
TCGA-BH-A0C0-01A	63 years, female, white, stage:iia, alive, 1270 days	21.6		TCGA-3C-AALI-01A	50 years, female, black or african american, stage:iib, alive, 4005 days	39.9
TCGA-D8-A1JB-01A	54 years, female, white, stage:iib, alive, 1688 days	20.8		TCGA-E9-A22D-01A	38 years, female, white, stage:iia, alive, 1248 days	39.8
TCGA-E9-A3QA-01A	33 years, female, white, stage:iia, alive, 918 days	20.4		TCGA-D8-A1Y3-01A	61 years, female, white, stage:iiia, alive, 430 days	39.7
TCGA-A2-A0T1-01A	55 years, female, american indian or alaska native, stage:iiic, alive, 521 days	19.9		TCGA-E2-A573-01A	48 years, female, black or african american, stage:ia, alive, 1062 days	39.4
TCGA-S3-AA10-01A	65 years, female, black or african american, stage:iia, alive, 586 days	19.5		TCGA-PE-A5DD-01A	64 years, female, asian, stage:iia, alive, 1953 days	39.3
TCGA-OL-A5D7-01A	70 years, female, black or african american, stage:iia, alive, 1780 days	19.5		TCGA-C8-A1HO-01A	34 years, female, asian, stage:iiic, alive, 375 days	39
TCGA-A2-A04X-01A	34 years, female, white, stage:iia, alive, 1686 days	19.4		TCGA-BH-A18H-01A	63 years, female, white, stage:ia, alive, 652 days	38.9
TCGA-A2-A0EN-01A	70 years, female, white, stage:iia, alive, 2718 days	19.3		TCGA-E2-A9RU-01A	90 years, female, black or african american, stage:iiic, alive, 538 days	38.5
TCGA-A2-A3XZ-01A	46 years, female, black or african american, stage:i, alive, 1532 days	19.3		TCGA-S3-AA11-01A	67 years, female, black or african american, stage:iia, alive, 421 days	38.3
TCGA-GM-A2DN-01A	58 years, female, white, stage:iia, alive, 3091 days	19.2		TCGA-A2-A1FX-01A	61 years, female, white, stage:iiia, alive, 1847 days	38.2
TCGA-BH-A0BZ-01A	59 years, female, white, stage:iiia, alive, 2255 days	18.9		TCGA-E9-A247-01A	59 years, female, white, stage:ia, alive, 1186 days	38.2
TCGA-A2-A0SX-01A	48 years, female, white, stage:ia, alive, 1534 days	18.7		TCGA-AQ-A54O-01A	51 years, male, black or african american, stage:iia, alive, 1001 days	38.2
TCGA-EW-A1PB-01A	70 years, female, black or african american, stage:iiia, alive, 608 days	18.5		TCGA-A8-A07I-01A	69 years, female, stage:iiia, alive, 426 days	37.9
TCGA-A2-A0CO-01A	86 years, female, white, stage:iib, dead, 3492 days	18.5		TCGA-E9-A3HO-01A	49 years, female, white, stage:iia, alive, 1158 days	37.7
TCGA-LL-A7SZ-01A	49 years, female, black or african american, stage:iib, alive, 594 days	18.4		TCGA-AC-A7VB-01A	51 years, female, black or african american, stage:iia, alive, 250 days	37.6
TCGA-AC-A3BB-01A	46 years, female, black or african american, stage:iiia, alive, 987 days	18.3		TCGA-BH-A5J0-01A	63 years, female, black or african american, stage:ia, alive, 715 days	37.5
TCGA-E2-A14Z-01A	64 years, female, white, stage:i, dead, 563 days	18.1		TCGA-B6-A0IG-01A	50 years, female, white, stage:iib, dead, 4456 days	37.4
TCGA-A8-A08I-01A	53 years, female, stage:iia, alive, 365 days	18.1		TCGA-A2-A0CO-01A	86 years, female, white, stage:iib, dead, 3492 days	37.2
TCGA-GM-A2DH-01A	58 years, female, white, stage:i, alive, 2193 days	17.9		TCGA-EW-A1OX-01A	43 years, female, white, stage:iia, alive, 911 days	37.1
TCGA-EW-A1IY-01A	38 years, female, asian, stage:i, alive, 258 days	17.7		TCGA-E2-A15F-01A	64 years, female, white, stage:i, alive, 658 days	37.1
TCGA-S3-AA15-01A	51 years, female, black or african american, stage:iib, alive, 525 days	17.3		TCGA-LL-A9Q3-01A	69 years, female, white, stage:iiic, alive, 532 days	36.9
TCGA-BH-A0RX-01A	59 years, female, white, stage:iia, alive, 170 days	17.1		TCGA-E9-A3QA-01A	33 years, female, white, stage:iia, alive, 918 days	36.9
TCGA-EW-A3E8-01B	60 years, female, white, stage:iib, alive, 1035 days	17.1		TCGA-A7-A6VW-01A	48 years, female, black or african american, stage:iia, alive, 285 days	36.8
TCGA-AR-A1AO-01A	47 years, female, white, stage:iia, alive, 2618 days	16.9		TCGA-AO-A0JC-01A	64 years, female, white, stage:iia, alive, 1547 days	36.6
TCGA-GM-A2DA-01A	46 years, female, white, stage:iib, dead, 6593 days	16.7		TCGA-5T-A9QA-01A	52 years, female, black or african american, stage:iia, alive, 303 days	36.4
TCGA-OK-A5Q2-01A	59 years, female, stage:ii, alive, 64 days	16.7		TCGA-D8-A3Z6-01A	56 years, female, white, stage:iiic, alive, 563 days	36.1
TCGA-BH-A0W7-01A	49 years, female, white, stage:i, alive, 1363 days	16.7		TCGA-D8-A1XA-01A	64 years, female, white, stage:ia, alive, 839 days	35.8
TCGA-AC-A3W6-01A	90 years, female, white, stage:iiia, alive, 602 days	16.6		TCGA-E2-A56Z-01A	69 years, female, black or african american, stage:iib, alive, 252 days	35.8
TCGA-AR-A1AQ-01A	49 years, female, white, stage:iia, alive, 3021 days	16.6		TCGA-C8-A26W-01A	58 years, female, asian, stage:iib, alive, 381 days	35.7
TCGA-OL-A5RU-01A	63 years, female, black or african american, stage:iia, alive, 1219 days	16.5		TCGA-EW-A1P5-01A	77 years, female, white, stage:iib, alive, 703 days	35.7
TCGA-5L-AAT1-01A	63 years, female, white, stage:iv, alive, 1471 days	16.5		TCGA-HN-A2NL-01A	56 years, female, stage:iia, alive, 79 days	35.7
TCGA-BH-A18H-01A	63 years, female, white, stage:ia, alive, 652 days	16.4		TCGA-A2-A3XV-01A	46 years, female, black or african american, stage:iia, alive, 996 days	35.2
TCGA-BH-A0B7-01A	42 years, female, white, stage:iib, alive, 2559 days	16.3		TCGA-BH-A0RX-01A	59 years, female, white, stage:iia, alive, 170 days	35.1
TCGA-BH-A1FE-01A	31 years, female, white, stage:iib, dead, 2273 days	16.2		TCGA-UU-A93S-01A	63 years, female, black or african american, stage:iv, dead, 116 days	34.8
TCGA-A7-A3J1-01A	63 years, female, white, stage:ia, alive, 343 days	16		TCGA-EW-A6SB-01A	62 years, female, black or african american, stage:ii, alive, 760 days	34.6
TCGA-A2-A0CM-01A	41 years, female, black or african american, stage:iia, dead, 754 days	15.9		TCGA-OL-A5S0-01A	66 years, female, black or african american, stage:iib, alive, 620 days	34.6
TCGA-XX-A899-01A	46 years, female, white, stage:iiia, alive, 467 days	15.8		TCGA-D8-A73W-01A	79 years, female, white, stage:iiia, dead, 385 days	34.5
TCGA-LD-A66U-01A	44 years, female, white, stage:iib, alive, 646 days	15.8		TCGA-D8-A27N-01A	36 years, female, white, stage:iiia, alive, 519 days	34.3
TCGA-AO-A0JG-01A	49 years, female, white, stage:iiia, alive, 798 days	15.7		TCGA-BH-A0HA-01A	31 years, female, white, stage:i, alive, 1611 days	34.2
TCGA-A7-A4SA-01A	40 years, female, white, stage:iib, alive, 454 days	15.7		TCGA-B6-A40C-01A	51 years, female, white, stage:iib, alive, 2164 days	33.2
TCGA-AC-A2FO-01A	65 years, female, white, stage:iib, alive, 2255 days	15.6		TCGA-E2-A576-01A	69 years, female, black or african american, stage:ia, alive, 1043 days	33.1
TCGA-A2-A25D-01A	90 years, female, white, stage:iiic, alive, 552 days	15.6		TCGA-GM-A2D9-01A	69 years, female, white, stage:i, dead, 1812 days	33.1
TCGA-A8-A09X-01A	62 years, female, stage:iiic, dead, 426 days	15.5		TCGA-AC-A3W7-01A	66 years, female, white, stage:iib, alive, 471 days	33.1
TCGA-BH-A0B9-01A	44 years, female, white, stage:ia, alive, 1572 days	15.5		TCGA-A8-A06T-01A	75 years, female, stage:iiia, alive, 1614 days	32.9
TCGA-C8-A138-01A	54 years, female, asian, stage:iiia, alive, 380 days	15.4		TCGA-OL-A6VO-01A	43 years, female, black or african american, stage:ia, alive, 858 days	32.9
TCGA-B6-A0IJ-01A	42 years, female, black or african american, stage:iib, alive, 7106 days	15.3		TCGA-BH-A0B6-01A	47 years, female, white, stage:i, alive, 2483 days	32.9
TCGA-E2-A159-01A	51 years, female, white, stage:iia, alive, 762 days	15.3		TCGA-AC-A23H-01A	90 years, female, white, stage:iia, dead, 174 days	32.8
TCGA-A7-A0CG-01A	78 years, female, white, stage:iia, alive, 1043 days	15.2		TCGA-EW-A1P3-01A	48 years, female, white, stage:iia, alive, 1611 days	32.7
TCGA-E2-A1LE-01A	71 years, female, white, stage:iiic, dead, 879 days	15.1		TCGA-AC-A6IW-01A	73 years, female, black or african american, stage:iia, alive, 413 days	32.6
TCGA-BH-A1F0-01A	80 years, female, white, stage:iia, dead, 785 days	15		TCGA-A7-A425-01A	70 years, female, white, stage:iiic, alive, 447 days	32.4
TCGA-C8-A1HG-01A	female, asian, stage:iia, alive, 345 days	14.9		TCGA-EW-A1OV-01A	56 years, female, white, stage:iib, alive, 789 days	32.4
TCGA-AO-A0J4-01A	41 years, female, black or african american, stage:ia, alive, 1587 days	14.9		TCGA-AR-A0TW-01A	50 years, female, white, stage:iiia, alive, 3009 days	32.4
TCGA-AR-A1AI-01A	47 years, female, white, stage:iia, alive, 3296 days	14.9		TCGA-E2-A109-01A	64 years, female, white, stage:iia, alive, 1417 days	32.3
TCGA-A1-A0SF-01A	54 years, female, white, stage:iia, alive, 1463 days	14.8		TCGA-D8-A1XY-01A	74 years, female, white, stage:iia, alive, 503 days	32.3
TCGA-BH-A1FB-01A	60 years, female, white, stage:iib, dead, 3669 days	14.8		TCGA-AO-A03O-01A	69 years, female, black or african american, stage:iia, dead, 2483 days	32.2
TCGA-PL-A8LZ-01A	29 years, female, black or african american, stage:iiib, alive, 302 days	14.7		TCGA-LL-A6FP-01A	90 years, female, white, stage:iia, alive, 677 days	32.2
TCGA-AO-A0JJ-01A	54 years, female, white, stage:iib, alive, 1887 days	14.7		TCGA-E2-A15O-01A	89 years, female, black or african american, stage:i, alive, 1545 days	32.1
TCGA-AR-A2LO-01A	46 years, female, white, stage:iib, alive, 1198 days	14.7		TCGA-B6-A0WS-01A	58 years, female, black or african american, stage:x, dead, 2965 days	32.1
TCGA-A2-A0SW-01A	82 years, female, white, stage:iv, dead, 1365 days	14.6		TCGA-AC-A62Y-01A	79 years, female, white, stage:iib, alive, 530 days	32.1
TCGA-E9-A1ND-01A	75 years, female, white, stage:iib, alive, 1266 days	14.5		TCGA-WT-AB44-01A	female, white, stage:ia, alive, 883 days	31.7
TCGA-E2-A1L7-01A	40 years, female, white, stage:iiia, alive, 1836 days	14.4		TCGA-A8-A076-01A	66 years, female, stage:iia, alive, 1642 days	31.6
TCGA-B6-A0WS-01A	58 years, female, black or african american, stage:x, dead, 2965 days	14.3		TCGA-AC-A3W6-01A	90 years, female, white, stage:iiia, alive, 602 days	31.4
TCGA-AO-A129-01A	29 years, female, white, stage:iib, alive, 3286 days	14.3		TCGA-A2-A0SW-01A	82 years, female, white, stage:iv, dead, 1365 days	31.3
TCGA-BH-A1FC-01A	78 years, female, black or african american, stage:iia, dead, 3472 days	14.2		TCGA-EW-A1J6-01A	70 years, female, white, stage:i, alive, 875 days	31.1
TCGA-GM-A4E0-01A	67 years, female, white, stage:iiic, alive, 2191 days	14.2		TCGA-AR-A0TQ-01A	27 years, female, white, stage:iiia, alive, 2991 days	31.1
TCGA-AR-A5QQ-01A	68 years, female, white, stage:iiia, dead, 322 days	14.1		TCGA-AC-A3TM-01A	50 years, female, white, stage:iiia, alive, 762 days	30.9
TCGA-C8-A132-01A	56 years, female, asian, stage:iib, alive, 383 days	14.1		TCGA-GM-A3NW-01A	63 years, female, white, stage:iia, alive, 3361 days	30.8
TCGA-E2-A573-01A	48 years, female, black or african american, stage:ia, alive, 1062 days	14.1		TCGA-LL-A7T0-01A	70 years, female, black or african american, stage:iib, alive, 376 days	30.8
TCGA-D8-A1Y2-01A	71 years, female, white, stage:iia, alive, 433 days	14		TCGA-A7-A426-01A	50 years, female, white, stage:iiic, alive, 364 days	30.7
TCGA-E2-A10C-01A	54 years, female, white, stage:iib, alive, 1220 days	13.8		TCGA-BH-A0BZ-01A	59 years, female, white, stage:iiia, alive, 2255 days	30.6
TCGA-D8-A1XL-01A	34 years, female, white, stage:iib, alive, 606 days	13.8		TCGA-EW-A1OY-01A	63 years, female, white, stage:iia, alive, 908 days	30.5
TCGA-AO-A1KQ-01A	84 years, male, white, stage:iiib, alive, 1882 days	13.7		TCGA-B6-A0WY-01A	40 years, female, white, stage:iiia, dead, 3461 days	30.5
TCGA-AN-A046-01A	68 years, female, white, stage:iia, alive, 10 days	13.7		TCGA-LL-A50Y-01A	84 years, female, white, stage:iia, alive, 762 days	30.5
TCGA-E2-A1LA-01A	59 years, female, stage:iia, alive, 748 days	13.6		TCGA-S3-AA15-01A	51 years, female, black or african american, stage:iib, alive, 525 days	30.4
TCGA-BH-A5J0-01A	63 years, female, black or african american, stage:ia, alive, 715 days	13.6		TCGA-B6-A0RL-01A	60 years, female, black or african american, stage:iia, dead, 2469 days	30.3
TCGA-E2-A15K-01A	58 years, female, white, stage:iib, alive, 275 days	13.4		TCGA-B6-A400-01A	43 years, female, black or african american, stage:iiia, alive, 215 days	30.3
TCGA-C8-A8HP-01A	59 years, female, asian, stage:iiia, alive, 396 days	13.3		TCGA-E2-A1LA-01A	59 years, female, stage:iia, alive, 748 days	30.2
TCGA-A8-A08P-01A	70 years, female, stage:iiia, alive, 943 days	13.2		TCGA-AC-A62V-01A	58 years, male, black or african american, stage:iv, dead, 348 days	29.9
TCGA-AC-A6IW-01A	73 years, female, black or african american, stage:iia, alive, 413 days	13.1		TCGA-E2-A14Z-01A	64 years, female, white, stage:i, dead, 563 days	29.8
TCGA-AR-A24U-01A	48 years, female, white, stage:iia, alive, 3128 days	13.1		TCGA-BH-A1EW-01A	38 years, female, white, stage:iia, dead, 1694 days	29.8
TCGA-E9-A22A-01A	74 years, female, white, stage:iia, alive, 1189 days	13.1		TCGA-AO-A03V-01A	41 years, female, white, stage:i, alive, 1351 days	29.6
TCGA-BH-A0BG-01A	73 years, female, white, stage:i, alive, 1871 days	13.1		TCGA-LD-A9QF-01A	73 years, female, black or african american, stage:ia, alive, 323 days	29.6
TCGA-AC-A5XS-01A	74 years, female, white, stage:iia, alive, 588 days	12.9		TCGA-LL-A6FR-01A	50 years, female, black or african american, stage:iia, alive, 489 days	29.5
TCGA-AR-A0TX-01A	64 years, female, stage:iia, alive, 1972 days	12.9		TCGA-LL-A5YL-01A	64 years, female, white, stage:iib, alive, 519 days	29.3
TCGA-AC-A6IV-01A	48 years, female, white, stage:iib, alive, 568 days	12.8		TCGA-EW-A1IZ-01A	53 years, female, white, stage:iiia, alive, 554 days	29.3
TCGA-AC-A2FF-01A	female, asian, stage:iib, alive, 2759 days	12.8		TCGA-C8-A12V-01A	55 years, female, asian, stage:iia, alive, 385 days	29.2
TCGA-A8-A0A6-01A	64 years, female, stage:iiic, alive, 640 days	12.6		TCGA-A8-A0A7-01A	57 years, female, stage:iib, alive, 30 days	29.2
TCGA-D8-A1JL-01A	72 years, female, white, stage:iia, alive, 611 days	12.5		TCGA-E9-A1NC-01A	61 years, female, white, stage:iib, alive, 1203 days	28.9
TCGA-E9-A227-01A	42 years, female, white, stage:iib, alive, 975 days	12.5		TCGA-BH-A0B1-01A	66 years, female, white, stage:iib, alive, 1148 days	28.9
TCGA-BH-A1EU-01A	83 years, female, white, stage:i, dead, 1286 days	12.5		TCGA-E9-A1R4-01A	66 years, female, white, stage:ia, alive, 186 days	28.9
TCGA-D8-A1J8-01A	77 years, female, white, stage:iib, alive, 431 days	12.4		TCGA-E2-A1LH-01A	59 years, female, white, stage:i, alive, 3247 days	28.9
TCGA-AO-A0JE-01A	53 years, female, black or african american, stage:iiia, alive, 2335 days	12.4		TCGA-D8-A1XT-01A	61 years, female, white, stage:iia, alive, 506 days	28.9
TCGA-AN-A0XW-01A	36 years, female, white, stage:iiia, alive, 170 days	12.4		TCGA-GM-A3NY-01A	72 years, female, white, stage:iib, alive, 1162 days	28.8
TCGA-AO-A03M-01B	29 years, female, white, stage:i, alive, 1866 days	12.4		TCGA-A7-A4SF-01A	54 years, female, black or african american, stage:iia, alive, 545 days	28.8
TCGA-EW-A1J5-01A	59 years, female, white, stage:iib, alive, 477 days	12.4		TCGA-E9-A1ND-01A	75 years, female, white, stage:iib, alive, 1266 days	28.7
TCGA-C8-A275-01A	56 years, female, asian, stage:iia, alive, 1 days	12.4		TCGA-E9-A1NI-01A	52 years, female, white, stage:iia, alive, 300 days	28.6
TCGA-C8-A1HF-01A	female, asian, stage:iia, alive, 332 days	12.3		TCGA-AR-A1AQ-01A	49 years, female, white, stage:iia, alive, 3021 days	28.4
TCGA-C8-A26X-01A	58 years, female, asian, stage:iia, alive, 376 days	12.2		TCGA-BH-A0DD-01A	58 years, male, white, stage:iib, alive, 2486 days	28.4
TCGA-A2-A3Y0-01A	57 years, female, black or african american, stage:iib, alive, 1546 days	12.1		TCGA-A2-A3XZ-01A	46 years, female, black or african american, stage:i, alive, 1532 days	28.4
TCGA-E2-A1AZ-01A	63 years, female, white, stage:iib, alive, 2329 days	12.1		TCGA-A2-A0ST-01A	62 years, female, white, stage:iia, alive, 3017 days	28.3
TCGA-AR-A0U0-01A	73 years, female, white, stage:iib, alive, 1988 days	12		TCGA-D8-A1JG-01B	62 years, female, white, stage:iia, alive, 1612 days	28.3
TCGA-AO-A12D-01A	43 years, female, white, stage:iia, alive, 2515 days	11.9		TCGA-A8-A09M-01A	75 years, female, stage:iiic, alive, 1006 days	28.3
TCGA-AO-A03R-01A	57 years, female, white, stage:iib, alive, 2091 days	11.9		TCGA-E9-A5UP-01A	64 years, female, white, stage:iia, alive, 803 days	28.3
TCGA-AR-A0TQ-01A	27 years, female, white, stage:iiia, alive, 2991 days	11.8		TCGA-A2-A25D-01A	90 years, female, white, stage:iiic, alive, 552 days	28.2
TCGA-D8-A27M-01A	60 years, female, white, stage:ia, alive, 410 days	11.7		TCGA-AO-A126-01A	39 years, female, asian, stage:iia, alive, 3307 days	28.2
TCGA-A2-A3XY-01A	49 years, female, black or african american, stage:iib, dead, 1093 days	11.7		TCGA-BH-A8FY-01A	87 years, female, white, stage:ia, dead, 295 days	28.1
TCGA-AR-A1AT-01A	62 years, female, white, stage:iia, dead, 1272 days	11.6		TCGA-BH-A0BW-01A	71 years, female, black or african american, stage:i, alive, 2371 days	28.1
TCGA-E9-A3X8-01A	48 years, female, white, stage:iib, alive, 926 days	11.5		TCGA-LL-A6FQ-01A	77 years, female, black or african american, stage:iiia, alive, 80 days	28.1
TCGA-B6-A0WX-01A	40 years, female, black or african american, stage:iiia, dead, 639 days	11.5		TCGA-B6-A0RV-01A	42 years, female, white, stage:iiia, alive, 5156 days	27.9
TCGA-BH-A42U-01A	80 years, female, black or african american, stage:iia, alive, 3364 days	11.4		TCGA-A2-A0YH-01A	53 years, female, white, stage:iiia, alive, 659 days	27.9
TCGA-A2-A04T-01A	62 years, female, white, stage:iia, alive, 2246 days	11.3		TCGA-BH-A42U-01A	80 years, female, black or african american, stage:iia, alive, 3364 days	27.7
TCGA-BH-A0HB-01A	56 years, female, white, stage:ia, alive, 806 days	11.3		TCGA-AR-A1AP-01A	80 years, female, white, stage:i, alive, 2856 days	27.6
TCGA-AR-A2LJ-01A	40 years, female, white, stage:iiia, alive, 2632 days	11.2		TCGA-AO-A125-01A	72 years, female, black or african american, stage:iia, alive, 3456 days	27.6
TCGA-5L-AAT0-01A	42 years, female, white, stage:iia, alive, 1477 days	11		TCGA-BH-A0BV-01A	78 years, female, white, stage:iib, alive, 1519 days	27.6
TCGA-AN-A0AJ-01A	79 years, female, white, stage:iib, alive, 303 days	10.8		TCGA-BH-A1FN-01A	34 years, female, white, stage:iia, dead, 2192 days	27.5
TCGA-3C-AALJ-01A	62 years, female, black or african american, stage:iib, alive, 1474 days	10.8		TCGA-AO-A0J3-01A	67 years, female, white, stage:iib, alive, 651 days	27.4
TCGA-AO-A0J9-01A	62 years, female, white, stage:iiic, alive, 1613 days	10.7		TCGA-PE-A5DE-01A	41 years, female, white, stage:iia, alive, 2645 days	27.4
TCGA-BH-A0B0-01A	56 years, female, black or african american, stage:i, alive, 2477 days	10.7		TCGA-B6-A0X0-01A	54 years, female, white, stage:i, dead, 3945 days	27.3
TCGA-A2-A0YI-01A	62 years, female, white, stage:i, alive, 1505 days	10.6		TCGA-A8-A092-01A	48 years, female, stage:iiia, alive, 942 days	27.1
TCGA-D8-A27I-01A	58 years, female, white, stage:iiia, alive, 439 days	10.6		TCGA-AR-A1AX-01A	64 years, female, white, stage:i, alive, 2629 days	27
TCGA-AR-A1AR-01A	50 years, female, white, stage:iiia, dead, 524 days	10.6		TCGA-A8-A08P-01A	70 years, female, stage:iiia, alive, 943 days	26.9
TCGA-A8-A0A1-01A	84 years, female, stage:iia, alive, 365 days	10.6		TCGA-A2-A0EU-01A	79 years, female, white, stage:ia, alive, 1043 days	26.9
TCGA-BH-A0BL-01A	35 years, female, white, stage:i, alive, 2278 days	10.5		TCGA-AR-A1AW-01A	65 years, female, white, stage:iia, alive, 2632 days	26.9
TCGA-A2-A4S2-01A	62 years, female, white, stage:iiia, alive, 643 days	10.4		TCGA-AR-A5QM-01A	62 years, female, white, stage:iia, alive, 2231 days	26.8
TCGA-AN-A0XS-01A	63 years, female, white, stage:iiia, alive, 10 days	10.3		TCGA-D8-A147-01A	45 years, female, white, alive, 584 days	26.8
TCGA-AC-A3W5-01A	65 years, female, black or african american, stage:iia, alive, 504 days	10.3		TCGA-OL-A66P-01A	75 years, female, black or african american, stage:iia, alive, 428 days	26.8
TCGA-E9-A1NC-01A	61 years, female, white, stage:iib, alive, 1203 days	10.2		TCGA-AC-A2QI-01A	76 years, female, white, stage:iiia, alive, 588 days	26.8
TCGA-E2-A14X-01A	55 years, female, black or african american, stage:iiia, alive, 972 days	10.2		TCGA-C8-A8HP-01A	59 years, female, asian, stage:iiia, alive, 396 days	26.6
TCGA-GM-A3XL-01A	49 years, female, black or african american, stage:iia, alive, 2108 days	10.2		TCGA-AN-A049-01A	62 years, female, white, stage:iia, alive, 19 days	26.6
TCGA-AC-A3QQ-01B	54 years, female, white, stage:ia, alive, 734 days	10.2		TCGA-3C-AAAU-01A	55 years, female, white, stage:x, alive, 4047 days	26.6
TCGA-BH-A0C1-01B	61 years, female, white, stage:iiia, dead, 1411 days	10.1		TCGA-E9-A229-01A	37 years, female, white, stage:ia, alive, 1148 days	26.5
TCGA-B6-A408-01A	55 years, female, black or african american, stage:iiic, alive, 2072 days	10.1		TCGA-E9-A22A-01A	74 years, female, white, stage:iia, alive, 1189 days	26.5
TCGA-A1-A0SN-01A	50 years, female, white, stage:iia, alive, 1196 days	10.1		TCGA-GM-A2DO-01A	54 years, female, black or african american, stage:i, alive, 2596 days	26.5
TCGA-E2-A1B1-01A	45 years, female, white, stage:iib, alive, 2653 days	10		TCGA-D8-A73U-01A	88 years, female, white, stage:iia, alive, 492 days	26.4
TCGA-3C-AALI-01A	50 years, female, black or african american, stage:iib, alive, 4005 days	9.9		TCGA-AO-A12B-01A	63 years, female, white, stage:iia, alive, 2989 days	26.4
TCGA-E2-A1IO-01A	37 years, female, white, stage:i, alive, 1855 days	9.9		TCGA-B6-A0WZ-01A	50 years, female, black or african american, stage:ii, alive, 6292 days	26.3
TCGA-EW-A1P1-01A	68 years, female, white, stage:iiic, alive, 1210 days	9.8		TCGA-LD-A66U-01A	44 years, female, white, stage:iib, alive, 646 days	26.1
TCGA-C8-A26W-01A	58 years, female, asian, stage:iib, alive, 381 days	9.8		TCGA-A7-A6VY-01A	48 years, female, black or african american, stage:iib, alive, 266 days	26
TCGA-XX-A89A-01A	68 years, female, white, stage:iib, alive, 488 days	9.8		TCGA-PE-A5DC-01A	72 years, female, white, stage:iiia, dead, 1430 days	26
TCGA-E9-A1RF-01A	68 years, female, white, stage:iiia, alive, 200 days	9.8		TCGA-EW-A2FS-01A	41 years, female, black or african american, stage:iib, alive, 1604 days	26
TCGA-E9-A1R4-01A	66 years, female, white, stage:ia, alive, 186 days	9.7		TCGA-A2-A0YD-01A	63 years, female, white, stage:iib, alive, 769 days	25.9
TCGA-A8-A08L-01A	89 years, female, stage:iiia, dead, 304 days	9.7		TCGA-E9-A1NA-01A	58 years, female, white, stage:iia, alive, 1112 days	25.6
TCGA-A2-A0D2-01A	45 years, female, white, stage:iia, alive, 1027 days	9.6		TCGA-LL-A441-01A	62 years, female, black or african american, stage:ia, alive, 996 days	25.6
TCGA-PE-A5DD-01A	64 years, female, asian, stage:iia, alive, 1953 days	9.6		TCGA-A2-A3XY-01A	49 years, female, black or african american, stage:iib, dead, 1093 days	25.4
TCGA-AO-A0J6-01A	61 years, female, white, stage:iia, alive, 1140 days	9.6		TCGA-BH-A8FZ-01A	58 years, female, white, stage:ia, alive, 574 days	25.4
TCGA-AR-A0TU-01A	35 years, female, stage:iia, alive, 709 days	9.6		TCGA-BH-A0AU-01A	45 years, female, white, stage:iia, alive, 1914 days	25.3
TCGA-C8-A278-01A	61 years, female, asian, stage:iiia, alive, 297 days	9.6		TCGA-GM-A5PX-01A	65 years, female, white, stage:iib, alive, 551 days	25.3
TCGA-E2-A14N-01A	37 years, female, white, stage:iib, alive, 1434 days	9.5		TCGA-A7-A0CJ-01A	57 years, female, white, stage:iia, alive, 931 days	25.3
TCGA-BH-A8FZ-01A	58 years, female, white, stage:ia, alive, 574 days	9.5		TCGA-BH-A18M-01A	39 years, female, white, stage:iiia, dead, 2207 days	25.2
TCGA-BH-A0BW-01A	71 years, female, black or african american, stage:i, alive, 2371 days	9.5		TCGA-AO-A03M-01B	29 years, female, white, stage:i, alive, 1866 days	25.2
TCGA-E2-A1IJ-01A	57 years, female, white, stage:i, alive, 865 days	9.5		TCGA-EW-A6SC-01A	60 years, female, black or african american, stage:iia, alive, 952 days	25.1
TCGA-A2-A0CZ-01A	46 years, female, white, stage:iia, alive, 1616 days	9.5		TCGA-AC-A6IX-01A	49 years, female, white, stage:iiic, alive, 373 days	25
TCGA-A8-A09K-01A	68 years, female, stage:iia, alive, 912 days	9.5		TCGA-A8-A09I-01A	84 years, female, stage:iia, alive, 1371 days	25
TCGA-C8-A8HR-01A	49 years, female, asian, stage:iiia, alive, 408 days	9.4		TCGA-B6-A0IB-01A	64 years, female, white, stage:iv, dead, 3941 days	24.9
TCGA-BH-A8G0-01A	54 years, female, white, stage:iib, alive, 662 days	9.4		TCGA-AR-A5QQ-01A	68 years, female, white, stage:iiia, dead, 322 days	24.9
TCGA-AC-A8OQ-01A	72 years, female, black or african american, stage:iib, alive, 34 days	9.3		TCGA-LL-A740-01A	61 years, female, black or african american, stage:ia, alive, 441 days	24.9
TCGA-EW-A1P4-01A	43 years, female, white, stage:iia, alive, 907 days	9.3		TCGA-C8-A12N-01A	58 years, female, asian, stage:iia, alive, 358 days	24.9
TCGA-B6-A0IN-01A	45 years, female, white, stage:x, dead, 2573 days	9.3		TCGA-AO-A12A-01A	47 years, female, white, stage:iia, alive, 3112 days	24.7
TCGA-D8-A27T-01A	53 years, female, white, stage:iiic, alive, 398 days	9.2		TCGA-BH-A0BG-01A	73 years, female, white, stage:i, alive, 1871 days	24.7
TCGA-A7-A13H-01A	62 years, female, white, stage:iib, alive, 899 days	9.2		TCGA-A2-A1FW-01A	62 years, female, white, stage:iiia, alive, 528 days	24.6
TCGA-BH-A1FU-01A	44 years, female, white, stage:ia, dead, 1688 days	9.1		TCGA-BH-A0BF-01A	56 years, female, white, stage:iib, dead, 1324 days	24.5
TCGA-A7-A4SD-01A	52 years, female, black or african american, stage:iia, alive, 441 days	9		TCGA-AN-A0FF-01A	32 years, female, white, stage:ia, alive, 172 days	24.5
TCGA-B6-A0RV-01A	42 years, female, white, stage:iiia, alive, 5156 days	9		TCGA-A2-A04Y-01A	53 years, female, white, stage:iib, alive, 1099 days	24.3
TCGA-LL-A73Y-01A	67 years, female, black or african american, stage:ia, alive, 477 days	9		TCGA-AR-A1AT-01A	62 years, female, white, stage:iia, dead, 1272 days	24.3
TCGA-GM-A3XN-01A	44 years, female, white, stage:iiia, alive, 2019 days	9		TCGA-AN-A0FL-01A	62 years, female, white, stage:iia, alive, 231 days	24.3
TCGA-BH-A0BQ-01A	39 years, female, white, stage:i, alive, 2255 days	8.9		TCGA-E2-A14Y-01A	35 years, female, white, stage:iia, alive, 2109 days	24.1
TCGA-C8-A27B-01A	48 years, female, asian, stage:iib, alive, 439 days	8.9		TCGA-BH-A0W3-01A	58 years, female, white, stage:iia, alive, 728 days	24
TCGA-D8-A1Y0-01A	65 years, female, white, stage:iiia, alive, 472 days	8.8		TCGA-E2-A570-01A	47 years, female, black or african american, stage:ib, alive, 931 days	24
TCGA-BH-A1EY-01A	79 years, female, white, stage:iia, dead, 538 days	8.8		TCGA-A2-A3KC-01A	55 years, female, black or african american, stage:iib, alive, 1102 days	24
TCGA-GM-A2DF-01A	53 years, female, black or african american, stage:iia, alive, 2155 days	8.8		TCGA-A8-A0A9-01A	80 years, female, stage:iia, alive, 822 days	23.9
TCGA-BH-A0HA-01A	31 years, female, white, stage:i, alive, 1611 days	8.8		TCGA-OL-A66I-01A	36 years, female, black or african american, stage:iia, alive, 714 days	23.9
TCGA-A2-A4S3-01A	59 years, female, black or african american, stage:iib, alive, 666 days	8.7		TCGA-AR-A255-01A	62 years, female, white, stage:i, alive, 2161 days	23.9
TCGA-B6-A0IH-01A	81 years, female, white, stage:iiia, dead, 3418 days	8.6		TCGA-A8-A07Z-01A	85 years, female, stage:iia, alive, 1371 days	23.8
TCGA-E9-A3HO-01A	49 years, female, white, stage:iia, alive, 1158 days	8.6		TCGA-5L-AAT0-01A	42 years, female, white, stage:iia, alive, 1477 days	23.7
TCGA-BH-A18F-01A	50 years, female, white, stage:iia, alive, 1001 days	8.5		TCGA-E2-A1II-01A	51 years, female, white, stage:i, alive, 1025 days	23.7
TCGA-BH-A0DL-01A	64 years, female, white, stage:iia, alive, 2381 days	8.5		TCGA-Z7-A8R6-01A	46 years, female, white, stage:i, alive, 3256 days	23.6
TCGA-E2-A15I-01A	44 years, female, white, stage:iia, alive, 1692 days	8.5		TCGA-A2-A0T3-01A	37 years, female, white, stage:ib, alive, 1516 days	23.5
TCGA-BH-A0C3-01A	47 years, female, white, stage:i, alive, 2709 days	8.5		TCGA-GM-A2DD-01A	53 years, female, white, stage:i, alive, 2282 days	23.4
TCGA-D8-A27G-01A	75 years, female, white, stage:iia, alive, 409 days	8.4		TCGA-AQ-A54N-01A	51 years, female, black or african american, stage:iia, alive, 78 days	23.3
TCGA-A2-A0T6-01A	50 years, female, white, stage:iib, alive, 575 days	8.4		TCGA-E2-A15A-01A	45 years, female, white, stage:iiic, alive, 710 days	23.2
TCGA-D8-A1XM-01A	57 years, female, white, stage:ia, alive, 538 days	8.3		TCGA-AR-A2LJ-01A	40 years, female, white, stage:iiia, alive, 2632 days	23.2
TCGA-BH-A0BC-01A	60 years, female, white, stage:iiic, alive, 974 days	8.3		TCGA-A2-A0EP-01A	56 years, female, white, stage:i, alive, 3603 days	23.1
TCGA-E9-A22E-01A	56 years, female, white, stage:iiia, alive, 1269 days	8.2		TCGA-AR-A2LN-01A	65 years, female, white, stage:iia, alive, 1161 days	23.1
TCGA-A2-A25A-01A	44 years, female, white, stage:iia, alive, 3276 days	8.2		TCGA-OL-A5D6-01A	71 years, female, black or african american, stage:iia, dead, 1104 days	23.1
TCGA-AR-A254-01A	50 years, female, white, stage:iiia, alive, 2605 days	8.2		TCGA-A7-A13H-01A	62 years, female, white, stage:iib, alive, 899 days	23.1
TCGA-AC-A8OS-01A	71 years, female, white, stage:iia, alive, 70 days	8.2		TCGA-A8-A09E-01A	73 years, female, stage:iiib, alive, 1492 days	23.1
TCGA-GM-A2DB-01A	62 years, female, white, stage:iia, alive, 2406 days	8.1		TCGA-D8-A27T-01A	53 years, female, white, stage:iiic, alive, 398 days	23
TCGA-BH-A0BD-01A	47 years, female, white, stage:iia, alive, 554 days	8.1		TCGA-AO-A1KT-01A	78 years, female, white, stage:iia, alive, 541 days	22.9
TCGA-A8-A08R-01A	52 years, female, stage:iib, alive, 30 days	8.1		TCGA-EW-A3U0-01A	61 years, female, black or african american, stage:iiia, alive, 532 days	22.8
TCGA-E9-A1R0-01A	58 years, female, white, stage:iia, alive, 860 days	8		TCGA-GM-A3XL-01A	49 years, female, black or african american, stage:iia, alive, 2108 days	22.8
TCGA-EW-A2FS-01A	41 years, female, black or african american, stage:iib, alive, 1604 days	8		TCGA-AC-A2QJ-01A	48 years, female, white, stage:iiib, dead, 446 days	22.8
TCGA-AR-A24Q-01A	49 years, female, white, stage:iib, alive, 3172 days	8		TCGA-E9-A1NE-01A	28 years, female, white, stage:iib, alive, 1088 days	22.7
TCGA-Z7-A8R5-01A	61 years, female, white, stage:iiia, alive, 3287 days	8		TCGA-E9-A2JT-01A	63 years, female, white, stage:iia, alive, 288 days	22.7
TCGA-C8-A12U-01A	46 years, female, asian, stage:iib, alive, 385 days	8		TCGA-AC-A3BB-01A	46 years, female, black or african american, stage:iiia, alive, 987 days	22.7
TCGA-BH-A0DG-01A	30 years, female, black or african american, stage:iia, alive, 2041 days	7.9		TCGA-AC-A2BM-01A	41 years, female, black or african american, stage:iib, alive, 3022 days	22.7
TCGA-AR-A1AK-01A	70 years, female, white, stage:i, alive, 3159 days	7.9		TCGA-EW-A1PC-01B	66 years, female, black or african american, stage:iib, alive, 187 days	22.7
TCGA-HN-A2NL-01A	56 years, female, stage:iia, alive, 79 days	7.9		TCGA-A2-A3KD-01A	47 years, female, white, stage:iiia, alive, 1206 days	22.7
TCGA-A2-A04Y-01A	53 years, female, white, stage:iib, alive, 1099 days	7.9		TCGA-BH-A1FD-01A	68 years, female, white, stage:i, dead, 1009 days	22.6
TCGA-A2-A3XS-01A	63 years, female, black or african american, stage:iiia, dead, 1032 days	7.8		TCGA-EW-A6S9-01A	34 years, female, black or african american, stage:iia, alive, 463 days	22.6
TCGA-AR-A0TV-01A	66 years, female, stage:iia, alive, 2288 days	7.8		TCGA-D8-A1X9-01A	66 years, female, white, stage:iib, alive, 727 days	22.6
TCGA-D8-A27R-01A	41 years, female, white, stage:iiic, alive, 307 days	7.8		TCGA-UL-AAZ6-01A	73 years, female, black or african american, stage:iia, alive, 518 days	22.6
TCGA-BH-A42V-01A	41 years, female, black or african american, stage:ib, alive, 635 days	7.8		TCGA-D8-A1XF-01A	45 years, female, white, stage:iia, alive, 463 days	22.6
TCGA-A1-A0SI-01A	52 years, female, white, stage:iib, alive, 635 days	7.8		TCGA-AC-A2B8-01A	84 years, female, white, stage:iib, alive, 677 days	22.6
TCGA-AN-A0AL-01A	41 years, female, white, stage:iiib, alive, 227 days	7.8		TCGA-A2-A0D4-01A	37 years, female, black or african american, stage:iib, alive, 767 days	22.5
TCGA-A2-A0SY-01A	62 years, female, white, stage:iiia, alive, 1347 days	7.8		TCGA-BH-A0BQ-01A	39 years, female, white, stage:i, alive, 2255 days	22.5
TCGA-BH-A0BV-01A	78 years, female, white, stage:iib, alive, 1519 days	7.8		TCGA-AR-A24R-01A	45 years, female, white, stage:iiia, alive, 3430 days	22.4
TCGA-E9-A1N5-01A	45 years, female, white, stage:iib, alive, 1120 days	7.7		TCGA-AC-A2FE-01A	62 years, female, white, stage:iiic, dead, 2636 days	22.4
TCGA-BH-A18I-01A	53 years, female, white, stage:iia, alive, 1093 days	7.7		TCGA-E2-A1LB-01A	41 years, female, black or african american, stage:iib, alive, 2306 days	22.4
TCGA-MS-A51U-01A	44 years, female, white, stage:iib, alive, 681 days	7.7		TCGA-XX-A899-01A	46 years, female, white, stage:iiia, alive, 467 days	22.4
TCGA-A8-A08X-01A	43 years, female, stage:iiic, alive, 1308 days	7.7		TCGA-AC-A3QP-01A	79 years, female, white, stage:iib, alive, 675 days	22.4
TCGA-A2-A0YH-01A	53 years, female, white, stage:iiia, alive, 659 days	7.7		TCGA-AR-A1AM-01A	52 years, female, white, stage:iiia, alive, 2991 days	22.3
TCGA-BH-A0EB-01A	69 years, female, white, stage:ia, alive, 745 days	7.6		TCGA-AN-A0FD-01A	71 years, female, white, stage:iia, alive, 196 days	22.3
TCGA-AO-A03O-01A	69 years, female, black or african american, stage:iia, dead, 2483 days	7.6		TCGA-AQ-A1H2-01A	84 years, female, white, stage:iiia, alive, 475 days	22.3
TCGA-E2-A14R-01A	62 years, female, white, stage:iia, alive, 1174 days	7.5		TCGA-GM-A3XN-01A	44 years, female, white, stage:iiia, alive, 2019 days	22.2
TCGA-LL-A73Z-01A	55 years, female, black or african american, stage:iv, dead, 227 days	7.5		TCGA-BH-A0BC-01A	60 years, female, white, stage:iiic, alive, 974 days	22.2
TCGA-A2-A0EV-01A	80 years, female, white, stage:ia, alive, 968 days	7.4		TCGA-A8-A08S-01A	71 years, female, stage:iia, alive, 1004 days	22.2
TCGA-AR-A0TW-01A	50 years, female, white, stage:iiia, alive, 3009 days	7.4		TCGA-A2-A0YE-01A	48 years, female, white, stage:iib, alive, 554 days	22.1
TCGA-OL-A66L-01A	71 years, female, black or african american, stage:ia, alive, 1301 days	7.4		TCGA-BH-A0H7-01A	65 years, female, white, stage:iiia, alive, 702 days	22.1
TCGA-OL-A97C-01A	67 years, female, black or african american, stage:iib, alive, 271 days	7.4		TCGA-AC-A2FB-01A	65 years, female, white, stage:iia, alive, 1234 days	22.1
TCGA-EW-A2FV-01A	39 years, female, white, stage:iiic, alive, 788 days	7.4		TCGA-E9-A1R6-01A	63 years, female, white, stage:iia, alive, 339 days	22
TCGA-A2-A04P-01A	36 years, female, black or african american, stage:iiic, dead, 548 days	7.4		TCGA-C8-A273-01A	female, asian, stage:iib, alive, 513 days	21.9
TCGA-A7-A26G-01A	50 years, female, black or african american, stage:iia, alive, 722 days	7.4		TCGA-S3-AA12-01A	82 years, female, black or african american, stage:iiia, alive, 574 days	21.9
TCGA-A8-A09M-01A	75 years, female, stage:iiic, alive, 1006 days	7.4		TCGA-A8-A09N-01A	57 years, female, stage:iiic, alive, 31 days	21.7
TCGA-OL-A66N-01A	59 years, female, white, stage:iiic, alive, 792 days	7.4		TCGA-AN-A0AS-01A	70 years, female, white, stage:iiia, alive, 10 days	21.7
TCGA-AQ-A1H3-01A	49 years, female, white, stage:iiic, alive, 989 days	7.4		TCGA-AR-A1AK-01A	70 years, female, white, stage:i, alive, 3159 days	21.6
TCGA-D8-A1XQ-01A	69 years, female, white, stage:iia, alive, 499 days	7.4		TCGA-4H-AAAK-01A	50 years, female, white, stage:iiia, alive, 348 days	21.5
TCGA-BH-AB28-01A	53 years, female, white, stage:iiia, alive, 287 days	7.4		TCGA-E2-A1IF-01A	74 years, female, white, stage:i, alive, 1138 days	21.3
TCGA-D8-A1JK-01A	90 years, female, white, stage:iia, alive, 612 days	7.4		TCGA-3C-AALK-01A	52 years, female, black or african american, stage:ia, alive, 1448 days	21.2
TCGA-A2-A4RY-01A	47 years, female, white, stage:iiic, alive, 648 days	7.3		TCGA-AO-A1KR-01A	51 years, female, white, stage:iia, alive, 2513 days	21.2
TCGA-E2-A1IK-01A	71 years, female, white, stage:iia, alive, 1800 days	7.3		TCGA-A2-A0CS-01A	73 years, female, white, stage:iv, dead, 2348 days	21.1
TCGA-AO-A0J2-01A	41 years, female, white, stage:ia, alive, 997 days	7.3		TCGA-BH-A0C0-01A	63 years, female, white, stage:iia, alive, 1270 days	21
TCGA-A2-A0YL-01A	48 years, female, white, stage:iiia, alive, 1474 days	7.3		TCGA-BH-A0DG-01A	30 years, female, black or african american, stage:iia, alive, 2041 days	21
TCGA-AR-A24O-01A	43 years, female, white, stage:iiia, alive, 3607 days	7.2		TCGA-AN-A0FY-01A	55 years, female, white, stage:ia, alive, 10 days	20.9
TCGA-E2-A14P-01A	79 years, female, white, stage:iiic, alive, 1246 days	7.2		TCGA-BH-A18K-01A	46 years, female, white, stage:i, dead, 2763 days	20.8
TCGA-A2-A0CK-01A	60 years, female, white, stage:iiia, alive, 4159 days	7.2		TCGA-E2-A1L9-01A	40 years, female, white, stage:iia, alive, 598 days	20.8
TCGA-JL-A3YW-01A	female, asian, stage:iib, alive, 360 days	7.1		TCGA-A1-A0SD-01A	59 years, female, white, stage:iia, alive, 437 days	20.8
TCGA-A7-A6VY-01A	48 years, female, black or african american, stage:iib, alive, 266 days	7.1		TCGA-B6-A3ZX-01A	50 years, female, black or african american, stage:iv, dead, 1152 days	20.8
TCGA-B6-A0IQ-01A	40 years, female, white, stage:iiia, alive, 4285 days	7.1		TCGA-E9-A1QZ-01A	61 years, female, white, stage:iia, alive, 755 days	20.8
TCGA-A8-A07E-01A	81 years, female, stage:x, alive, 608 days	7.1		TCGA-A2-A0SX-01A	48 years, female, white, stage:ia, alive, 1534 days	20.8
TCGA-BH-A0DT-01A	41 years, female, white, stage:iia, alive, 2403 days	7		TCGA-BH-A0GY-01A	67 years, female, white, stage:iia, alive, 923 days	20.7
TCGA-A2-A1G1-01A	85 years, female, white, stage:iib, alive, 584 days	7		TCGA-GM-A4E0-01A	67 years, female, white, stage:iiic, alive, 2191 days	20.6
TCGA-A8-A09Q-01A	83 years, female, stage:iiib, alive, 761 days	7		TCGA-OL-A5RU-01A	63 years, female, black or african american, stage:iia, alive, 1219 days	20.6
TCGA-AC-A2QI-01A	76 years, female, white, stage:iiia, alive, 588 days	7		TCGA-E9-A1N6-01A	52 years, female, white, stage:iib, dead, 678 days	20.6
TCGA-BH-A0E9-01B	53 years, female, white, stage:iib, alive, 2489 days	7		TCGA-OL-A5RY-01A	52 years, female, black or african american, stage:iia, alive, 752 days	20.6
TCGA-E2-A10F-01A	47 years, female, white, stage:iia, alive, 878 days	6.9		TCGA-AC-A8OP-01A	72 years, female, black or african american, stage:ia, alive, 614 days	20.6
TCGA-D8-A1JG-01B	62 years, female, white, stage:iia, alive, 1612 days	6.9		TCGA-BH-A0C7-01B	48 years, female, white, stage:iib, alive, 2767 days	20.6
TCGA-AC-A3TM-01A	50 years, female, white, stage:iiia, alive, 762 days	6.9		TCGA-C8-A12U-01A	46 years, female, asian, stage:iib, alive, 385 days	20.5
TCGA-C8-A134-01A	52 years, female, asian, stage:iia, alive, 383 days	6.9		TCGA-3C-AALJ-01A	62 years, female, black or african american, stage:iib, alive, 1474 days	20.4
TCGA-AO-A03U-01B	31 years, female, white, stage:i, dead, 1793 days	6.8		TCGA-BH-A0B0-01A	56 years, female, black or african american, stage:i, alive, 2477 days	20.3
TCGA-A7-A2KD-01A	53 years, female, black or african american, stage:iiia, alive, 679 days	6.8		TCGA-GM-A2DA-01A	46 years, female, white, stage:iib, dead, 6593 days	20.3
TCGA-D8-A147-01A	45 years, female, white, alive, 584 days	6.8		TCGA-A7-A2KD-01A	53 years, female, black or african american, stage:iiia, alive, 679 days	20.3
TCGA-C8-A8HQ-01A	53 years, female, asian, stage:iib, alive, 380 days	6.8		TCGA-A7-A4SA-01A	40 years, female, white, stage:iib, alive, 454 days	20.2
TCGA-A2-A0D0-01A	60 years, female, black or african american, stage:iia, alive, 2048 days	6.8		TCGA-E2-A2P5-01A	78 years, female, black or african american, stage:iiic, dead, 821 days	20.2
TCGA-A2-A3XT-01A	45 years, female, black or african american, stage:iib, alive, 2770 days	6.8		TCGA-E2-A14R-01A	62 years, female, white, stage:iia, alive, 1174 days	20.1
TCGA-A8-A07C-01A	57 years, female, stage:iia, alive, 1034 days	6.8		TCGA-BH-A0DQ-01A	42 years, female, white, stage:iib, alive, 98 days	20
TCGA-A2-A0EY-01A	62 years, female, white, stage:iib, alive, 1925 days	6.8		TCGA-AR-A24V-01A	52 years, female, white, stage:iib, alive, 3203 days	20
TCGA-A2-A3XW-01A	42 years, female, black or african american, stage:iib, alive, 1712 days	6.8		TCGA-A1-A0SM-01A	77 years, male, white, stage:iia, alive, 242 days	19.9
TCGA-AC-A3HN-01A	87 years, female, white, stage:iib, alive, 496 days	6.8		TCGA-BH-A42V-01A	41 years, female, black or african american, stage:ib, alive, 635 days	19.9
TCGA-A8-A08F-01A	59 years, female, stage:iiic, alive, 1004 days	6.7		TCGA-AO-A0J8-01A	61 years, female, white, stage:iia, alive, 680 days	19.9
TCGA-A2-A0CS-01A	73 years, female, white, stage:iv, dead, 2348 days	6.7		TCGA-AC-A8OR-01A	75 years, female, white, stage:ia, alive, 40 days	19.9
TCGA-A2-A0CV-01A	41 years, female, asian, stage:iib, alive, 3011 days	6.7		TCGA-GM-A2DF-01A	53 years, female, black or african american, stage:iia, alive, 2155 days	19.8
TCGA-B6-A0RS-01A	38 years, female, white, stage:iia, dead, 3063 days	6.7		TCGA-BH-A0H5-01A	45 years, female, white, stage:i, alive, 1620 days	19.7
TCGA-A2-A0T4-01A	62 years, female, white, stage:iia, alive, 624 days	6.7		TCGA-E2-A1IK-01A	71 years, female, white, stage:iia, alive, 1800 days	19.6
TCGA-BH-A0AY-01A	62 years, female, white, stage:iia, alive, 777 days	6.6		TCGA-B6-A40B-01A	76 years, female, white, stage:i, alive, 3152 days	19.6
TCGA-A2-A1G0-01A	49 years, female, white, stage:iib, alive, 616 days	6.6		TCGA-C8-A1HF-01A	female, asian, stage:iia, alive, 332 days	19.6
TCGA-E2-A14Q-01A	50 years, female, white, stage:iib, alive, 1163 days	6.5		TCGA-E2-A1B4-01A	74 years, female, white, stage:iiia, dead, 1004 days	19.5
TCGA-D8-A27K-01A	47 years, female, white, stage:iib, alive, 1461 days	6.5		TCGA-D8-A3Z5-01A	54 years, female, white, stage:iiic, alive, 1015 days	19.5
TCGA-A2-A0SU-01A	66 years, female, white, stage:iia, alive, 1662 days	6.5		TCGA-AO-A12H-01A	69 years, female, black or african american, stage:iia, alive, 1234 days	19.5
TCGA-AC-A2FK-01A	45 years, female, white, stage:iiic, alive, 2650 days	6.5		TCGA-JL-A3YW-01A	female, asian, stage:iib, alive, 360 days	19.5
TCGA-E2-A15A-01A	45 years, female, white, stage:iiic, alive, 710 days	6.5		TCGA-AC-A8OQ-01A	72 years, female, black or african american, stage:iib, alive, 34 days	19.5
TCGA-LD-A7W6-01A	55 years, female, white, stage:iib, alive, 404 days	6.5		TCGA-BH-A18L-01A	50 years, female, white, stage:iiia, dead, 811 days	19.4
TCGA-AN-A0XV-01A	67 years, female, white, stage:iiia, alive, 162 days	6.5		TCGA-EW-A1PH-01A	52 years, female, white, stage:iia, alive, 607 days	19.3
TCGA-BH-A0B3-01A	53 years, female, white, stage:iib, alive, 1203 days	6.4		TCGA-C8-A26X-01A	58 years, female, asian, stage:iia, alive, 376 days	19.3
TCGA-BH-A0E6-01A	69 years, female, white, stage:ia, alive, 293 days	6.4		TCGA-A8-A0A6-01A	64 years, female, stage:iiic, alive, 640 days	19.2
TCGA-C8-A135-01A	64 years, female, asian, stage:iib, alive, 393 days	6.4		TCGA-E2-A105-01A	79 years, female, white, stage:iia, alive, 1308 days	19
TCGA-BH-A28O-01A	50 years, female, white, stage:iiic, alive, 1120 days	6.4		TCGA-BH-A0DX-01A	62 years, female, white, stage:i, alive, 2156 days	19
TCGA-B6-A0X1-01A	48 years, female, white, dead, 7455 days	6.4		TCGA-BH-A0DH-01A	64 years, female, white, stage:iib, alive, 1156 days	18.9
TCGA-LL-A7T0-01A	70 years, female, black or african american, stage:iib, alive, 376 days	6.3		TCGA-LD-A74U-01A	79 years, female, white, stage:iiic, alive, 402 days	18.9
TCGA-AN-A03Y-01A	66 years, female, white, stage:iia, alive, 10 days	6.3		TCGA-BH-A1FG-01A	88 years, female, white, stage:i, dead, 3736 days	18.8
TCGA-AO-A0J8-01A	61 years, female, white, stage:iia, alive, 680 days	6.3		TCGA-BH-A0B3-01A	53 years, female, white, stage:iib, alive, 1203 days	18.8
TCGA-BH-A203-01A	78 years, female, white, stage:iib, dead, 1174 days	6.3		TCGA-OL-A66N-01A	59 years, female, white, stage:iiic, alive, 792 days	18.8
TCGA-AO-A12A-01A	47 years, female, white, stage:iia, alive, 3112 days	6.3		TCGA-C8-A12W-01A	49 years, female, asian, stage:iiib, alive, 385 days	18.7
TCGA-OL-A5RX-01A	51 years, female, black or african american, stage:ia, alive, 878 days	6.3		TCGA-E2-A14Q-01A	50 years, female, white, stage:iib, alive, 1163 days	18.7
TCGA-BH-A1EW-01A	38 years, female, white, stage:iia, dead, 1694 days	6.2		TCGA-E2-A1IG-01A	45 years, female, white, stage:iib, alive, 2140 days	18.7
TCGA-A7-A426-01A	50 years, female, white, stage:iiic, alive, 364 days	6.2		TCGA-W8-A86G-01A	66 years, female, white, stage:iia, alive, 347 days	18.7
TCGA-AR-A0U2-01A	47 years, female, white, stage:iiia, dead, 2551 days	6.2		TCGA-E2-A10C-01A	54 years, female, white, stage:iib, alive, 1220 days	18.7
TCGA-BH-A0AU-01A	45 years, female, white, stage:iia, alive, 1914 days	6.1		TCGA-EW-A1OW-01A	58 years, female, black or african american, stage:iia, alive, 694 days	18.6
TCGA-B6-A401-01A	47 years, female, black or african american, stage:iia, alive, 2596 days	6.1		TCGA-AC-A3W5-01A	65 years, female, black or african american, stage:iia, alive, 504 days	18.6
TCGA-AC-A2BM-01A	41 years, female, black or african american, stage:iib, alive, 3022 days	6.1		TCGA-BH-A18I-01A	53 years, female, white, stage:iia, alive, 1093 days	18.5
TCGA-BH-A0BA-01A	51 years, female, white, stage:iiic, alive, 1132 days	6.1		TCGA-B6-A0X1-01A	48 years, female, white, dead, 7455 days	18.5
TCGA-E2-A1IF-01A	74 years, female, white, stage:i, alive, 1138 days	6.1		TCGA-OL-A5DA-01A	61 years, female, white, stage:iia, alive, 1783 days	18.5
TCGA-AO-A03T-01A	42 years, female, white, stage:iib, alive, 2124 days	6.1		TCGA-C8-A138-01A	54 years, female, asian, stage:iiia, alive, 380 days	18.5
TCGA-A2-A0ES-01A	52 years, female, white, stage:iia, alive, 2190 days	6.1		TCGA-E9-A5UO-01A	41 years, female, white, stage:iia, alive, 785 days	18.4
TCGA-AC-A23C-01A	62 years, female, white, stage:iib, alive, 585 days	6.1		TCGA-E2-A10E-01A	64 years, female, white, stage:iia, alive, 865 days	18.4
TCGA-A2-A0EW-01A	53 years, female, white, stage:iiic, dead, 1884 days	6.1		TCGA-A2-A0T7-01A	51 years, female, white, stage:iia, alive, 631 days	18.4
TCGA-A2-A1G6-01A	50 years, female, white, stage:iiia, alive, 501 days	6.1		TCGA-BH-A0EI-01A	51 years, female, white, stage:iia, alive, 1926 days	18.3
TCGA-BH-A0DI-01A	63 years, female, white, stage:iib, alive, 912 days	6		TCGA-AC-A2FM-01A	87 years, female, white, stage:iib, dead, 792 days	18.3
TCGA-A2-A4RW-01A	49 years, female, white, stage:iiic, alive, 222 days	6		TCGA-AC-A3EH-01A	79 years, female, white, stage:iiic, dead, 197 days	18.3
TCGA-AO-A0JF-01A	68 years, female, white, stage:iia, alive, 1980 days	6		TCGA-A2-A0CM-01A	41 years, female, black or african american, stage:iia, dead, 754 days	18.3
TCGA-AN-A0FF-01A	32 years, female, white, stage:ia, alive, 172 days	6		TCGA-S3-A6ZF-01A	64 years, female, black or african american, stage:iia, alive, 572 days	18.2
TCGA-BH-A0B4-01A	65 years, male, white, stage:iiia, alive, 1191 days	5.9		TCGA-AN-A0G0-01A	56 years, female, white, stage:iia, alive, 16 days	18.1
TCGA-A2-A4RX-01A	67 years, female, black or african american, stage:iia, alive, 742 days	5.9		TCGA-A2-A04R-01A	36 years, female, black or african american, stage:ia, alive, 3709 days	18.1
TCGA-S3-AA0Z-01A	63 years, female, black or african american, stage:iib, alive, 629 days	5.9		TCGA-AN-A0XO-01A	59 years, female, white, stage:iiia, alive, 375 days	18.1
TCGA-EW-A423-01A	75 years, female, white, stage:iia, alive, 533 days	5.9		TCGA-EW-A1J1-01A	38 years, female, white, stage:iib, alive, 575 days	18
TCGA-A8-A09A-01A	40 years, female, stage:x, alive, 304 days	5.8		TCGA-E2-A10A-01A	41 years, female, white, stage:iib, alive, 1229 days	17.9
TCGA-PL-A8LY-01A	30 years, female, black or african american, stage:iib, alive, 8 days	5.8		TCGA-5L-AAT1-01A	63 years, female, white, stage:iv, alive, 1471 days	17.9
TCGA-AC-A2B8-01A	84 years, female, white, stage:iib, alive, 677 days	5.8		TCGA-OL-A6VR-01A	48 years, female, black or african american, stage:ia, alive, 1220 days	17.8
TCGA-AO-A03L-01A	34 years, female, asian, stage:iiia, alive, 2442 days	5.8		TCGA-A8-A07P-01A	68 years, female, stage:iib, alive, 334 days	17.8
TCGA-AN-A0AM-01A	56 years, female, white, stage:iia, alive, 5 days	5.8		TCGA-C8-A1HG-01A	female, asian, stage:iia, alive, 345 days	17.8
TCGA-EW-A1J1-01A	38 years, female, white, stage:iib, alive, 575 days	5.8		TCGA-BH-A0HO-01A	48 years, female, white, stage:iia, alive, 76 days	17.8
TCGA-AR-A24R-01A	45 years, female, white, stage:iiia, alive, 3430 days	5.7		TCGA-PL-A8LX-01A	35 years, female, black or african american, stage:iv, alive, 5 days	17.7
TCGA-AO-A1KR-01A	51 years, female, white, stage:iia, alive, 2513 days	5.7		TCGA-LL-A73Y-01A	67 years, female, black or african american, stage:ia, alive, 477 days	17.7
TCGA-OL-A6VQ-01A	49 years, female, white, stage:iia, alive, 600 days	5.7		TCGA-D8-A73X-01A	53 years, female, white, stage:iia, alive, 767 days	17.6
TCGA-EW-A1PE-01A	56 years, female, white, stage:iia, alive, 320 days	5.7		TCGA-AN-A0AJ-01A	79 years, female, white, stage:iib, alive, 303 days	17.6
TCGA-BH-A202-01A	60 years, female, white, stage:ii, alive, 795 days	5.7		TCGA-EW-A424-01A	51 years, female, white, stage:iiia, alive, 715 days	17.6
TCGA-BH-A0DP-01A	60 years, female, white, stage:iib, alive, 476 days	5.7		TCGA-BH-A0E1-01A	52 years, female, white, stage:iib, alive, 477 days	17.6
TCGA-BH-A0H3-01A	46 years, female, white, stage:i, alive, 1928 days	5.7		TCGA-EW-A1P7-01A	59 years, female, white, stage:iia, alive, 915 days	17.5
TCGA-D8-A27L-01A	49 years, female, white, stage:iiia, alive, 499 days	5.6		TCGA-BH-A0BM-01A	54 years, female, white, stage:iib, alive, 1876 days	17.5
TCGA-AR-A24S-01A	61 years, female, white, stage:i, alive, 2976 days	5.6		TCGA-XX-A89A-01A	68 years, female, white, stage:iib, alive, 488 days	17.5
TCGA-BH-A0B5-01A	40 years, female, white, stage:iiia, alive, 2136 days	5.6		TCGA-S3-A6ZH-01A	29 years, female, black or african american, stage:iiic, alive, 641 days	17.4
TCGA-OL-A5S0-01A	66 years, female, black or african american, stage:iib, alive, 620 days	5.6		TCGA-JL-A3YX-01A	female, asian, stage:iia, alive, 352 days	17.4
TCGA-A8-A075-01A	42 years, female, stage:iib, alive, 518 days	5.6		TCGA-BH-AB28-01A	53 years, female, white, stage:iiia, alive, 287 days	17.4
TCGA-A2-A0EO-01A	54 years, female, white, stage:ia, alive, 2442 days	5.6		TCGA-B6-A0IA-01A	51 years, female, white, stage:iia, alive, 8391 days	17.3
TCGA-AN-A0AT-01A	62 years, female, white, stage:iia, alive, 10 days	5.6		TCGA-AC-A3YI-01A	74 years, female, white, stage:iiic, alive, 707 days	17.3
TCGA-GM-A2DK-01A	58 years, female, white, stage:i, alive, 2645 days	5.5		TCGA-GM-A5PV-01A	63 years, female, white, stage:iib, alive, 412 days	17.3
TCGA-A2-A0D3-01A	42 years, female, white, stage:ia, alive, 1873 days	5.5		TCGA-A8-A0A4-01A	73 years, female, stage:iia, alive, 396 days	17.3
TCGA-D8-A13Z-01A	51 years, female, white, alive, 635 days	5.5		TCGA-E2-A1B5-01A	46 years, female, white, stage:iia, alive, 984 days	17.3
TCGA-E9-A1R2-01A	51 years, female, white, stage:iiic, alive, 1063 days	5.5		TCGA-BH-A18J-01A	56 years, female, white, stage:iv, dead, 612 days	17.2
TCGA-E2-A1LI-01A	57 years, female, white, stage:iib, alive, 3121 days	5.5		TCGA-A2-A3XX-01A	49 years, female, black or african american, stage:iia, dead, 1439 days	17.2
TCGA-E9-A1N9-01A	58 years, female, white, stage:iia, alive, 1101 days	5.5		TCGA-BH-A18F-01A	50 years, female, white, stage:iia, alive, 1001 days	17.2
TCGA-A2-A0ET-01A	58 years, female, white, stage:iiia, alive, 1066 days	5.5		TCGA-BH-A28O-01A	50 years, female, white, stage:iiic, alive, 1120 days	17.1
TCGA-BH-A0BJ-01A	41 years, female, white, stage:iib, alive, 660 days	5.4		TCGA-BH-A0HN-01A	67 years, female, white, stage:ia, alive, 516 days	17.1
TCGA-A7-A26F-01B	55 years, female, white, stage:ia, alive, 738 days	5.4		TCGA-A2-A0CK-01A	60 years, female, white, stage:iiia, alive, 4159 days	17.1
TCGA-OL-A5DA-01A	61 years, female, white, stage:iia, alive, 1783 days	5.4		TCGA-EW-A1OZ-01A	56 years, female, black or african american, stage:iia, alive, 1229 days	17.1
TCGA-LL-A440-01A	61 years, female, white, stage:ia, alive, 759 days	5.4		TCGA-BH-A0E2-01A	49 years, female, black or african american, stage:iiia, alive, 435 days	17.1
TCGA-EW-A1J2-01A	50 years, female, black or african american, alive, 403 days	5.4		TCGA-D8-A1JJ-01A	54 years, female, white, stage:iia, alive, 611 days	17
TCGA-AC-A6IX-01A	49 years, female, white, stage:iiic, alive, 373 days	5.4		TCGA-BH-A0DK-01A	49 years, female, white, stage:iia, alive, 423 days	17
TCGA-LL-A5YL-01A	64 years, female, white, stage:iib, alive, 519 days	5.4		TCGA-BH-A209-01A	77 years, female, black or african american, stage:i, dead, 3959 days	17
TCGA-AR-A24H-01A	65 years, female, white, stage:iia, alive, 4894 days	5.3		TCGA-Z7-A8R5-01A	61 years, female, white, stage:iiia, alive, 3287 days	17
TCGA-AR-A1AL-01A	60 years, female, white, stage:iiia, alive, 2971 days	5.3		TCGA-A2-A0T4-01A	62 years, female, white, stage:iia, alive, 624 days	17
TCGA-AR-A255-01A	62 years, female, white, stage:i, alive, 2161 days	5.3		TCGA-A8-A075-01A	42 years, female, stage:iib, alive, 518 days	16.9
TCGA-A2-A0YD-01A	63 years, female, white, stage:iib, alive, 769 days	5.3		TCGA-S3-AA14-01A	47 years, female, black or african american, stage:i, alive, 529 days	16.9
TCGA-S3-A6ZF-01A	64 years, female, black or african american, stage:iia, alive, 572 days	5.3		TCGA-E9-A2JS-01A	72 years, female, white, stage:iib, dead, 904 days	16.8
TCGA-BH-A6R9-01A	61 years, female, white, stage:iia, alive, 160 days	5.3		TCGA-A8-A08J-01A	52 years, female, stage:iv, dead, 1127 days	16.7
TCGA-EW-A1IW-01A	80 years, female, white, stage:iib, alive, 371 days	5.3		TCGA-A2-A25C-01A	50 years, female, white, stage:iib, alive, 523 days	16.7
TCGA-EW-A6SD-01A	32 years, female, black or african american, stage:iib, alive, 1010 days	5.2		TCGA-AO-A03R-01A	57 years, female, white, stage:iib, alive, 2091 days	16.7
TCGA-B6-A0I5-01A	49 years, female, white, stage:iib, alive, 8556 days	5.2		TCGA-E9-A22H-01A	42 years, female, white, stage:iib, alive, 1232 days	16.7
TCGA-EW-A1J6-01A	70 years, female, white, stage:i, alive, 875 days	5.2		TCGA-A7-A4SD-01A	52 years, female, black or african american, stage:iia, alive, 441 days	16.6
TCGA-BH-A1F6-01A	51 years, female, white, dead, 2965 days	5.2		TCGA-AC-A6IV-01A	48 years, female, white, stage:iib, alive, 568 days	16.6
TCGA-A8-A06T-01A	75 years, female, stage:iiia, alive, 1614 days	5.2		TCGA-A8-A07U-01A	66 years, female, stage:iiia, alive, 760 days	16.5
TCGA-D8-A140-01A	62 years, female, white, stage:iib, alive, 403 days	5.2		TCGA-BH-A1F0-01A	80 years, female, white, stage:iia, dead, 785 days	16.5
TCGA-A2-A259-01A	70 years, female, black or african american, stage:i, alive, 1596 days	5.2		TCGA-AR-A24N-01A	54 years, female, white, stage:i, alive, 3035 days	16.5
TCGA-LL-A9Q3-01A	69 years, female, white, stage:iiic, alive, 532 days	5.1		TCGA-A2-A4RY-01A	47 years, female, white, stage:iiic, alive, 648 days	16.5
TCGA-B6-A0IK-01A	63 years, female, white, stage:iiib, dead, 571 days	5.1		TCGA-A2-A0YK-01A	61 years, female, white, stage:iia, alive, 588 days	16.4
TCGA-C8-A130-01A	52 years, female, asian, stage:iiia, alive, 370 days	5.1		TCGA-OK-A5Q2-01A	59 years, female, stage:ii, alive, 64 days	16.4
TCGA-LL-A8F5-01A	61 years, female, black or african american, stage:iia, alive, 596 days	5.1		TCGA-A7-A3IY-01A	71 years, female, white, stage:i, alive, 345 days	16.4
TCGA-BH-A6R8-01A	46 years, female, black or african american, stage:iia, alive, 293 days	5.1		TCGA-E2-A1IL-01A	78 years, female, white, stage:iia, alive, 118 days	16.2
TCGA-A8-A08B-01A	52 years, female, stage:iia, alive, 1156 days	5.1		TCGA-LL-A8F5-01A	61 years, female, black or african american, stage:iia, alive, 596 days	16.2
TCGA-BH-A0BT-01A	56 years, female, white, stage:iia, alive, 2365 days	5.1		TCGA-C8-A12P-01A	55 years, female, asian, stage:iib, alive, 358 days	16.1
TCGA-D8-A1JH-01A	56 years, female, white, stage:ia, alive, 426 days	5.1		TCGA-OL-A5RX-01A	51 years, female, black or african american, stage:ia, alive, 878 days	16.1
TCGA-BH-A18Q-01A	56 years, female, white, stage:iib, dead, 1692 days	5		TCGA-EW-A6SD-01A	32 years, female, black or african american, stage:iib, alive, 1010 days	16
TCGA-D8-A1JP-01A	73 years, female, white, stage:ia, alive, 639 days	5		TCGA-BH-A0BD-01A	47 years, female, white, stage:iia, alive, 554 days	16
TCGA-S3-A6ZG-01A	71 years, female, black or african american, stage:iib, alive, 562 days	5		TCGA-E2-A1BD-01A	53 years, female, white, stage:iia, alive, 1133 days	16
TCGA-A7-A4SC-01A	63 years, female, white, stage:iib, alive, 446 days	5		TCGA-B6-A0RO-01A	71 years, female, white, stage:iiib, alive, 4929 days	15.9
TCGA-AR-A1AM-01A	52 years, female, white, stage:iiia, alive, 2991 days	4.9		TCGA-LL-A442-01A	56 years, female, black or african american, stage:iia, alive, 889 days	15.9
TCGA-B6-A0RP-01A	73 years, female, white, dead, 3126 days	4.9		TCGA-GM-A2DC-01A	57 years, female, white, stage:iia, alive, 2535 days	15.9
TCGA-AN-A049-01A	62 years, female, white, stage:iia, alive, 19 days	4.9		TCGA-AN-A0XS-01A	63 years, female, white, stage:iiia, alive, 10 days	15.9
TCGA-BH-A0DS-01A	71 years, female, white, stage:iiia, alive, 78 days	4.9		TCGA-A8-A08T-01A	64 years, female, stage:iv, dead, 3409 days	15.8
TCGA-D8-A145-01A	80 years, female, white, stage:iia, alive, 410 days	4.9		TCGA-A7-A3RF-01A	79 years, female, white, stage:iia, alive, 408 days	15.8
TCGA-E2-A15D-01A	47 years, female, white, stage:iia, alive, 526 days	4.8		TCGA-BH-A18G-01A	81 years, female, white, stage:ia, alive, 149 days	15.8
TCGA-D8-A143-01A	52 years, female, white, stage:iia, alive, 431 days	4.8		TCGA-D8-A1JC-01A	59 years, female, white, stage:iiia, alive, 480 days	15.8
TCGA-D8-A1X8-01A	63 years, female, white, stage:iiia, alive, 783 days	4.8		TCGA-OL-A6VQ-01A	49 years, female, white, stage:iia, alive, 600 days	15.8
TCGA-B6-A0IP-01A	74 years, female, white, stage:ia, dead, 3926 days	4.8		TCGA-A8-A07R-01A	80 years, female, stage:iiic, alive, 273 days	15.7
TCGA-B6-A400-01A	43 years, female, black or african american, stage:iiia, alive, 215 days	4.8		TCGA-AN-A0XW-01A	36 years, female, white, stage:iiia, alive, 170 days	15.7
TCGA-AR-A5QM-01A	62 years, female, white, stage:iia, alive, 2231 days	4.8		TCGA-GM-A2DK-01A	58 years, female, white, stage:i, alive, 2645 days	15.7
TCGA-3C-AALK-01A	52 years, female, black or african american, stage:ia, alive, 1448 days	4.7		TCGA-AN-A03X-01A	74 years, female, white, stage:iia, alive, 10 days	15.7
TCGA-A2-A0CX-01A	52 years, female, white, stage:iia, alive, 1728 days	4.7		TCGA-A2-A3XT-01A	45 years, female, black or african american, stage:iib, alive, 2770 days	15.7
TCGA-D8-A1JU-01A	51 years, female, white, stage:ia, alive, 447 days	4.7		TCGA-BH-A6R9-01A	61 years, female, white, stage:iia, alive, 160 days	15.6
TCGA-A1-A0SP-01A	40 years, female, stage:iia, alive, 584 days	4.7		TCGA-C8-A275-01A	56 years, female, asian, stage:iia, alive, 1 days	15.6
TCGA-A2-A3XX-01A	49 years, female, black or african american, stage:iia, dead, 1439 days	4.7		TCGA-AC-A4ZE-01A	63 years, female, white, stage:iib, alive, 890 days	15.6
TCGA-GM-A5PV-01A	63 years, female, white, stage:iib, alive, 412 days	4.7		TCGA-E2-A153-01A	51 years, female, white, stage:iib, alive, 707 days	15.6
TCGA-E9-A1RA-01A	48 years, female, white, stage:ia, alive, 1369 days	4.7		TCGA-D8-A1JS-01A	77 years, female, white, stage:ia, alive, 371 days	15.5
TCGA-D8-A1XZ-01A	81 years, female, white, stage:iiia, alive, 466 days	4.7		TCGA-A2-A04N-01A	66 years, female, white, stage:ia, alive, 4354 days	15.5
TCGA-BH-A0E0-01A	38 years, female, white, stage:iiic, alive, 134 days	4.7		TCGA-D8-A146-01A	57 years, female, white, stage:iia, alive, 643 days	15.5
TCGA-AR-A2LM-01A	49 years, female, white, stage:ii, alive, 1935 days	4.7		TCGA-A8-A08Z-01A	76 years, female, alive, 1217 days	15.5
TCGA-D8-A4Z1-01A	68 years, female, white, stage:ia, alive, 659 days	4.7		TCGA-AO-A0JI-01A	56 years, female, white, stage:iia, alive, 1528 days	15.4
TCGA-AO-A126-01A	39 years, female, asian, stage:iia, alive, 3307 days	4.6		TCGA-E2-A15K-01A	58 years, female, white, stage:iib, alive, 275 days	15.4
TCGA-AR-A250-01A	58 years, female, white, stage:iia, alive, 2707 days	4.6		TCGA-AN-A03Y-01A	66 years, female, white, stage:iia, alive, 10 days	15.4
TCGA-A2-A0EX-01A	46 years, female, white, stage:iib, alive, 752 days	4.6		TCGA-OL-A66J-01A	80 years, female, white, stage:i, alive, 1996 days	15.4
TCGA-E2-A150-01A	48 years, female, white, stage:iia, alive, 1935 days	4.6		TCGA-A7-A26F-01B	55 years, female, white, stage:ia, alive, 738 days	15.4
TCGA-BH-A0BR-01A	59 years, female, white, stage:i, alive, 2330 days	4.6		TCGA-A7-A5ZX-01A	48 years, female, white, stage:iiic, alive, 336 days	15.4
TCGA-BH-A0DE-01A	62 years, female, white, stage:iia, alive, 2372 days	4.6		TCGA-E2-A14V-01A	53 years, female, white, stage:iib, alive, 1042 days	15.3
TCGA-AR-A0U4-01A	54 years, female, white, stage:iia, alive, 3261 days	4.5		TCGA-B6-A409-01A	44 years, female, black or african american, stage:iiia, dead, 573 days	15.3
TCGA-AR-A2LN-01A	65 years, female, white, stage:iia, alive, 1161 days	4.5		TCGA-D8-A1JF-01A	79 years, female, white, stage:iiia, alive, 366 days	15.2
TCGA-E9-A229-01A	37 years, female, white, stage:ia, alive, 1148 days	4.5		TCGA-AO-A0J4-01A	41 years, female, black or african american, stage:ia, alive, 1587 days	15.2
TCGA-A2-A3KC-01A	55 years, female, black or african american, stage:iib, alive, 1102 days	4.5		TCGA-AO-A03N-01B	59 years, female, white, stage:iib, alive, 2031 days	15.2
TCGA-A8-A0A2-01A	66 years, female, stage:iia, alive, 579 days	4.5		TCGA-E9-A3Q9-01A	78 years, female, white, stage:iiic, alive, 1001 days	15.2
TCGA-C8-A3M7-01A	60 years, female, asian, stage:iiib, dead, 1034 days	4.5		TCGA-LL-A5YM-01A	88 years, female, black or african american, stage:iiib, alive, 466 days	15.1
TCGA-A7-A5ZW-01A	48 years, female, black or african american, stage:iia, alive, 326 days	4.5		TCGA-A8-A079-01A	69 years, female, stage:iiib, alive, 274 days	15.1
TCGA-E2-A2P5-01A	78 years, female, black or african american, stage:iiic, dead, 821 days	4.5		TCGA-BH-A0E6-01A	69 years, female, white, stage:ia, alive, 293 days	15
TCGA-D8-A27W-01A	55 years, female, white, stage:iiib, alive, 373 days	4.4		TCGA-C8-A26Z-01A	female, asian, stage:iia, alive, 470 days	15
TCGA-BH-A0AZ-01A	47 years, female, white, stage:iiia, alive, 1919 days	4.4		TCGA-AO-A0J2-01A	41 years, female, white, stage:ia, alive, 997 days	15
TCGA-A8-A07I-01A	69 years, female, stage:iiia, alive, 426 days	4.4		TCGA-D8-A141-01A	40 years, female, white, alive, 626 days	15
TCGA-AR-A24X-01A	52 years, female, white, stage:iia, alive, 3004 days	4.4		TCGA-A7-A6VX-01A	68 years, female, black or african american, stage:iia, alive, 317 days	15
TCGA-E2-A1B0-01A	50 years, female, white, stage:iiia, alive, 1631 days	4.4		TCGA-A8-A06R-01A	69 years, female, stage:iib, alive, 547 days	14.9
TCGA-E9-A1N4-01A	41 years, female, white, stage:iiia, alive, 1000 days	4.4		TCGA-AO-A0JJ-01A	54 years, female, white, stage:iib, alive, 1887 days	14.9
TCGA-D8-A1JM-01A	59 years, female, white, stage:iib, alive, 590 days	4.4		TCGA-A2-A0SY-01A	62 years, female, white, stage:iiia, alive, 1347 days	14.9
TCGA-D8-A1JC-01A	59 years, female, white, stage:iiia, alive, 480 days	4.4		TCGA-AR-A250-01A	58 years, female, white, stage:iia, alive, 2707 days	14.9
TCGA-E2-A10B-01A	67 years, female, white, stage:iib, alive, 1141 days	4.4		TCGA-BH-A42T-01A	75 years, female, black or african american, stage:iia, dead, 320 days	14.9
TCGA-BH-A0E2-01A	49 years, female, black or african american, stage:iiia, alive, 435 days	4.3		TCGA-A2-A0CT-01A	71 years, female, white, stage:iia, alive, 2289 days	14.8
TCGA-A1-A0SE-01A	56 years, female, white, stage:i, alive, 1321 days	4.3		TCGA-AR-A0TU-01A	35 years, female, stage:iia, alive, 709 days	14.8
TCGA-D8-A142-01A	74 years, female, white, stage:iib, alive, 425 days	4.3		TCGA-A1-A0SG-01A	61 years, female, white, stage:iib, alive, 434 days	14.8
TCGA-D8-A1X9-01A	66 years, female, white, stage:iib, alive, 727 days	4.3		TCGA-OL-A5RV-01A	43 years, female, black or african american, stage:iiic, alive, 1062 days	14.8
TCGA-AO-A1KS-01A	69 years, female, white, stage:iia, alive, 350 days	4.3		TCGA-E2-A10F-01A	47 years, female, white, stage:iia, alive, 878 days	14.8
TCGA-AN-A0XU-01A	54 years, female, white, stage:iia, alive, 10 days	4.3		TCGA-AN-A0FK-01A	88 years, female, white, stage:iiib, alive, 213 days	14.7
TCGA-A2-A0CW-01A	67 years, female, white, stage:iib, alive, 3283 days	4.3		TCGA-E9-A54X-01A	85 years, female, white, stage:ia, alive, 727 days	14.7
TCGA-A7-A4SF-01A	54 years, female, black or african american, stage:iia, alive, 545 days	4.3		TCGA-A2-A0YM-01A	68 years, female, white, stage:iia, alive, 965 days	14.6
TCGA-EW-A1PA-01A	59 years, female, white, stage:iib, alive, 575 days	4.2		TCGA-E2-A1IJ-01A	57 years, female, white, stage:i, alive, 865 days	14.6
TCGA-BH-A1FR-01A	73 years, female, white, stage:iiib, dead, 1642 days	4.2		TCGA-BH-A2L8-01A	45 years, female, white, stage:iia, alive, 612 days	14.6
TCGA-B6-A0WY-01A	40 years, female, white, stage:iiia, dead, 3461 days	4.2		TCGA-A7-A3IZ-01A	63 years, female, white, stage:iia, alive, 322 days	14.5
TCGA-E9-A22H-01A	42 years, female, white, stage:iib, alive, 1232 days	4.2		TCGA-E2-A15P-01A	61 years, female, white, stage:ia, alive, 595 days	14.5
TCGA-BH-A18V-01A	48 years, female, white, stage:iib, dead, 1556 days	4.2		TCGA-BH-A0WA-01A	82 years, female, white, stage:i, alive, 701 days	14.5
TCGA-EW-A1PF-01A	50 years, female, white, stage:ia, alive, 439 days	4.2		TCGA-BH-A0AY-01A	62 years, female, white, stage:iia, alive, 777 days	14.5
TCGA-GM-A3NW-01A	63 years, female, white, stage:iia, alive, 3361 days	4.2		TCGA-BH-A0DS-01A	71 years, female, white, stage:iiia, alive, 78 days	14.4
TCGA-AO-A0JA-01A	36 years, female, black or african american, stage:iiic, alive, 655 days	4.1		TCGA-E9-A1RB-01A	40 years, female, white, stage:iia, dead, 976 days	14.4
TCGA-A7-A3J0-01A	62 years, female, white, stage:iia, alive, 313 days	4.1		TCGA-A2-A4RW-01A	49 years, female, white, stage:iiic, alive, 222 days	14.4
TCGA-BH-A1EX-01A	67 years, female, white, stage:iib, dead, 1508 days	4.1		TCGA-A2-A0CV-01A	41 years, female, asian, stage:iib, alive, 3011 days	14.4
TCGA-A2-A25C-01A	50 years, female, white, stage:iib, alive, 523 days	4.1		TCGA-A8-A0A1-01A	84 years, female, stage:iia, alive, 365 days	14.4
TCGA-BH-A0DV-01A	54 years, female, white, stage:iiia, alive, 2064 days	4.1		TCGA-AN-A0XL-01A	61 years, female, white, stage:iia, alive, 163 days	14.3
TCGA-LL-A50Y-01A	84 years, female, white, stage:iia, alive, 762 days	4.1		TCGA-E2-A10B-01A	67 years, female, white, stage:iib, alive, 1141 days	14.3
TCGA-C8-A12M-01A	70 years, female, asian, stage:iia, alive, 358 days	4.1		TCGA-BH-A1FE-01A	31 years, female, white, stage:iib, dead, 2273 days	14.2
TCGA-A8-A09D-01A	47 years, female, stage:iib, alive, 1522 days	4		TCGA-MS-A51U-01A	44 years, female, white, stage:iib, alive, 681 days	14.2
TCGA-A8-A07G-01A	65 years, female, stage:iia, alive, 577 days	4		TCGA-GM-A2DL-01A	50 years, female, white, stage:i, alive, 3519 days	14.2
TCGA-BH-A0EE-01A	68 years, female, white, stage:iib, alive, 943 days	4		TCGA-EW-A1J3-01A	61 years, female, white, stage:ia, alive, 504 days	14.2
TCGA-A8-A06R-01A	69 years, female, stage:iib, alive, 547 days	4		TCGA-E2-A1IU-01A	61 years, female, white, stage:ia, alive, 337 days	14.2
TCGA-EW-A1P0-01A	55 years, female, white, stage:iib, alive, 1251 days	4		TCGA-B6-A0I9-01A	62 years, female, white, stage:iv, dead, 362 days	14.2
TCGA-AR-A5QP-01A	54 years, female, white, stage:iib, alive, 1185 days	4		TCGA-AC-A6NO-01A	43 years, female, black or african american, stage:iib, alive, 51 days	14.2
TCGA-A8-A07F-01A	65 years, female, stage:iib, alive, 577 days	3.9		TCGA-C8-A1HK-01A	female, asian, stage:iib, alive, 366 days	14.1
TCGA-AN-A04C-01A	51 years, female, white, stage:iib, alive, 54 days	3.9		TCGA-A7-A26H-01A	72 years, female, white, stage:iia, alive, 724 days	14.1
TCGA-BH-A18M-01A	39 years, female, white, stage:iiia, dead, 2207 days	3.9		TCGA-A2-A0CQ-01A	62 years, female, black or african american, stage:ia, alive, 2695 days	14.1
TCGA-A2-A0T7-01A	51 years, female, white, stage:iia, alive, 631 days	3.9		TCGA-E9-A1RD-01A	67 years, female, white, stage:iia, alive, 34 days	14
TCGA-LL-A5YP-01A	49 years, female, black or african american, stage:iib, alive, 450 days	3.9		TCGA-A8-A06Y-01A	66 years, female, stage:iia, alive, 791 days	14
TCGA-D8-A1JF-01A	79 years, female, white, stage:iiia, alive, 366 days	3.9		TCGA-BH-A201-01A	64 years, female, white, stage:ia, alive, 856 days	14
TCGA-BH-A0HP-01A	65 years, female, white, stage:iiia, alive, 414 days	3.9		TCGA-A7-A4SB-01A	56 years, female, white, stage:iiia, alive, 418 days	14
TCGA-BH-A0GY-01A	67 years, female, white, stage:iia, alive, 923 days	3.8		TCGA-B6-A0WW-01A	58 years, female, black or african american, stage:x, dead, 558 days	14
TCGA-EW-A1P8-01A	58 years, female, white, stage:iiic, dead, 239 days	3.8		TCGA-B6-A0RI-01A	44 years, female, white, stage:iiib, alive, 7126 days	14
TCGA-C8-A12O-01A	50 years, female, asian, stage:iia, alive, 385 days	3.8		TCGA-D8-A1XR-01A	56 years, female, white, stage:iib, alive, 482 days	14
TCGA-E2-A109-01A	64 years, female, white, stage:iia, alive, 1417 days	3.8		TCGA-AN-A0AL-01A	41 years, female, white, stage:iiib, alive, 227 days	14
TCGA-A2-A25B-01A	39 years, female, black or african american, stage:iib, alive, 1291 days	3.8		TCGA-D8-A1Y2-01A	71 years, female, white, stage:iia, alive, 433 days	13.9
TCGA-AO-A0JB-01A	50 years, female, white, stage:iiia, alive, 1542 days	3.8		TCGA-AC-A5EH-01A	76 years, female, black or african american, stage:iib, alive, 511 days	13.9
TCGA-BH-A0C7-01B	48 years, female, white, stage:iib, alive, 2767 days	3.8		TCGA-D8-A1XG-01A	86 years, female, white, stage:iiib, alive, 448 days	13.9
TCGA-AR-A5QN-01A	68 years, female, white, stage:iiic, alive, 1013 days	3.8		TCGA-BH-A0DL-01A	64 years, female, white, stage:iia, alive, 2381 days	13.9
TCGA-AN-A0FW-01A	67 years, female, white, stage:iiia, alive, 11 days	3.8		TCGA-B6-A0WX-01A	40 years, female, black or african american, stage:iiia, dead, 639 days	13.9
TCGA-B6-A40C-01A	51 years, female, white, stage:iib, alive, 2164 days	3.8		TCGA-LL-A5YP-01A	49 years, female, black or african american, stage:iib, alive, 450 days	13.9
TCGA-GM-A5PX-01A	65 years, female, white, stage:iib, alive, 551 days	3.8		TCGA-AR-A0TZ-01A	43 years, female, white, dead, 3262 days	13.9
TCGA-B6-A409-01A	44 years, female, black or african american, stage:iiia, dead, 573 days	3.7		TCGA-AC-A3HN-01A	87 years, female, white, stage:iib, alive, 496 days	13.9
TCGA-BH-A0HX-01A	54 years, female, white, stage:iib, alive, 829 days	3.7		TCGA-AO-A0J6-01A	61 years, female, white, stage:iia, alive, 1140 days	13.8
TCGA-AO-A0JD-01A	59 years, female, white, stage:iiia, alive, 2190 days	3.7		TCGA-AO-A0JB-01A	50 years, female, white, stage:iiia, alive, 1542 days	13.8
TCGA-AC-A23G-01A	76 years, female, white, stage:iia, alive, 2248 days	3.7		TCGA-EW-A2FW-01A	52 years, female, white, stage:iia, alive, 672 days	13.8
TCGA-A8-A09N-01A	57 years, female, stage:iiic, alive, 31 days	3.7		TCGA-AC-A3YJ-01A	66 years, female, white, stage:iia, alive, 754 days	13.8
TCGA-BH-A0HF-01A	77 years, female, white, stage:ia, alive, 727 days	3.7		TCGA-A2-A0YC-01A	59 years, female, white, stage:iib, alive, 990 days	13.8
TCGA-BH-A0HU-01A	52 years, female, white, stage:ia, alive, 392 days	3.7		TCGA-B6-A0IH-01A	81 years, female, white, stage:iiia, dead, 3418 days	13.7
TCGA-LD-A74U-01A	79 years, female, white, stage:iiic, alive, 402 days	3.7		TCGA-AR-A1AO-01A	47 years, female, white, stage:iia, alive, 2618 days	13.7
TCGA-A8-A09R-01A	82 years, female, stage:iib, alive, 273 days	3.7		TCGA-B6-A0I5-01A	49 years, female, white, stage:iib, alive, 8556 days	13.7
TCGA-D8-A1XK-01A	55 years, female, white, stage:iib, alive, 441 days	3.7		TCGA-EW-A1P0-01A	55 years, female, white, stage:iib, alive, 1251 days	13.7
TCGA-BH-A1EO-01A	68 years, female, white, stage:iia, dead, 2798 days	3.7		TCGA-A2-A4S1-01A	66 years, female, white, stage:iia, alive, 820 days	13.7
TCGA-A2-A0T0-01A	59 years, female, white, stage:iib, alive, 533 days	3.6		TCGA-D8-A1JL-01A	72 years, female, white, stage:iia, alive, 611 days	13.6
TCGA-D8-A1Y3-01A	61 years, female, white, stage:iiia, alive, 430 days	3.6		TCGA-C8-A8HQ-01A	53 years, female, asian, stage:iib, alive, 380 days	13.6
TCGA-D8-A146-01A	57 years, female, white, stage:iia, alive, 643 days	3.6		TCGA-B6-A0RM-01A	57 years, female, black or african american, stage:x, dead, 2373 days	13.6
TCGA-D8-A27N-01A	36 years, female, white, stage:iiia, alive, 519 days	3.6		TCGA-A8-A09X-01A	62 years, female, stage:iiic, dead, 426 days	13.6
TCGA-BH-A0DX-01A	62 years, female, white, stage:i, alive, 2156 days	3.6		TCGA-D8-A4Z1-01A	68 years, female, white, stage:ia, alive, 659 days	13.5
TCGA-AR-A1AP-01A	80 years, female, white, stage:i, alive, 2856 days	3.6		TCGA-BH-A0B9-01A	44 years, female, white, stage:ia, alive, 1572 days	13.5
TCGA-D8-A1XW-01A	53 years, female, white, stage:iia, alive, 1309 days	3.6		TCGA-E2-A15J-01A	51 years, female, white, stage:i, alive, 1640 days	13.5
TCGA-AN-A0FD-01A	71 years, female, white, stage:iia, alive, 196 days	3.6		TCGA-E2-A15E-01A	40 years, female, white, stage:iia, alive, 630 days	13.5
TCGA-E2-A1L8-01A	52 years, female, black or african american, stage:iib, alive, 2240 days	3.6		TCGA-A8-A06O-01A	60 years, female, stage:i, alive, 396 days	13.5
TCGA-A8-A06U-01A	80 years, female, stage:iib, dead, 883 days	3.6		TCGA-BH-A1EV-01A	45 years, female, white, stage:iiia, dead, 365 days	13.5
TCGA-C8-A131-01A	82 years, female, asian, stage:iiia, alive, 411 days	3.6		TCGA-E9-A1R2-01A	51 years, female, white, stage:iiic, alive, 1063 days	13.4
TCGA-AC-A62Y-01A	79 years, female, white, stage:iib, alive, 530 days	3.6		TCGA-A8-A07F-01A	65 years, female, stage:iib, alive, 577 days	13.4
TCGA-B6-A0IO-01A	66 years, female, white, stage:iia, alive, 5042 days	3.6		TCGA-A2-A04Q-01A	48 years, female, white, stage:ia, alive, 2385 days	13.4
TCGA-A8-A0A9-01A	80 years, female, stage:iia, alive, 822 days	3.6		TCGA-BH-A0HB-01A	56 years, female, white, stage:ia, alive, 806 days	13.4
TCGA-E9-A295-01A	71 years, female, white, stage:iia, alive, 375 days	3.6		TCGA-AR-A0U3-01A	59 years, female, white, stage:iib, alive, 4080 days	13.3
TCGA-AO-A1KO-01A	46 years, female, white, stage:iib, alive, 622 days	3.6		TCGA-AC-A2FO-01A	65 years, female, white, stage:iib, alive, 2255 days	13.3
TCGA-A7-A26H-01A	72 years, female, white, stage:iia, alive, 724 days	3.6		TCGA-AO-A12D-01A	43 years, female, white, stage:iia, alive, 2515 days	13.3
TCGA-AR-A0TR-01A	69 years, female, white, stage:iib, dead, 160 days	3.5		TCGA-D8-A1JD-01A	41 years, female, white, stage:iib, alive, 552 days	13.3
TCGA-A8-A09I-01A	84 years, female, stage:iia, alive, 1371 days	3.5		TCGA-EW-A6SA-01A	59 years, male, black or african american, stage:ii, alive, 510 days	13.3
TCGA-A1-A0SD-01A	59 years, female, white, stage:iia, alive, 437 days	3.5		TCGA-A2-A0YL-01A	48 years, female, white, stage:iiia, alive, 1474 days	13.2
TCGA-OL-A5D8-01A	40 years, female, black or african american, stage:iib, alive, 973 days	3.5		TCGA-AO-A124-01A	38 years, female, white, stage:iia, alive, 3506 days	13.2
TCGA-BH-A42T-01A	75 years, female, black or african american, stage:iia, dead, 320 days	3.5		TCGA-E2-A108-01A	64 years, female, white, stage:iiia, alive, 837 days	13.2
TCGA-A1-A0SJ-01A	39 years, female, black or african american, stage:iiia, alive, 416 days	3.5		TCGA-BH-A0B8-01A	64 years, female, white, stage:i, alive, 1569 days	13.2
TCGA-E2-A15C-01A	61 years, female, white, stage:i, alive, 694 days	3.5		TCGA-E9-A249-01A	45 years, female, white, stage:iia, alive, 217 days	13.2
TCGA-C8-A1HK-01A	female, asian, stage:iib, alive, 366 days	3.5		TCGA-AR-A24H-01A	65 years, female, white, stage:iia, alive, 4894 days	13.2
TCGA-D8-A1JD-01A	41 years, female, white, stage:iib, alive, 552 days	3.5		TCGA-A2-A259-01A	70 years, female, black or african american, stage:i, alive, 1596 days	13.2
TCGA-B6-A1KN-01A	58 years, female, white, stage:iiib, alive, 4233 days	3.5		TCGA-BH-A0HY-01A	60 years, female, white, stage:i, alive, 1545 days	13.1
TCGA-E2-A107-01A	54 years, female, white, stage:iiia, alive, 1047 days	3.5		TCGA-E9-A1RG-01A	62 years, female, white, stage:iiia, alive, 647 days	13.1
TCGA-D8-A27V-01A	62 years, female, white, stage:iia, alive, 381 days	3.5		TCGA-B6-A0X7-01A	62 years, female, white, stage:x, dead, 1781 days	13
TCGA-A2-A1FZ-01A	63 years, female, white, stage:iia, alive, 683 days	3.5		TCGA-BH-A0HL-01A	56 years, female, white, stage:iib, alive, 72 days	13
TCGA-A8-A08A-01A	89 years, female, stage:i, alive, 30 days	3.4		TCGA-BH-A0H6-01A	82 years, female, white, stage:i, alive, 747 days	13
TCGA-AC-A4ZE-01A	63 years, female, white, stage:iib, alive, 890 days	3.4		TCGA-AR-A2LE-01A	69 years, female, white, stage:i, alive, 5062 days	13
TCGA-A2-A0SV-01A	63 years, female, white, stage:iv, dead, 825 days	3.4		TCGA-A2-A0CY-01A	63 years, female, white, stage:iib, alive, 1673 days	13
TCGA-D8-A1JN-01A	80 years, female, white, stage:iiic, alive, 620 days	3.4		TCGA-E2-A15H-01A	38 years, female, white, stage:iia, alive, 393 days	12.9
TCGA-E9-A3Q9-01A	78 years, female, white, stage:iiic, alive, 1001 days	3.4		TCGA-BH-A0HU-01A	52 years, female, white, stage:ia, alive, 392 days	12.9
TCGA-4H-AAAK-01A	50 years, female, white, stage:iiia, alive, 348 days	3.4		TCGA-AR-A0TT-01A	53 years, female, black or african american, stage:iiia, alive, 3316 days	12.8
TCGA-A8-A06O-01A	60 years, female, stage:i, alive, 396 days	3.4		TCGA-B6-A2IU-01A	62 years, female, white, stage:iia, alive, 5176 days	12.8
TCGA-PE-A5DC-01A	72 years, female, white, stage:iiia, dead, 1430 days	3.3		TCGA-BH-A1FJ-01A	66 years, female, white, stage:iiia, dead, 1927 days	12.8
TCGA-A1-A0SG-01A	61 years, female, white, stage:iib, alive, 434 days	3.3		TCGA-B6-A0IP-01A	74 years, female, white, stage:ia, dead, 3926 days	12.8
TCGA-A8-A06X-01A	77 years, female, stage:iib, dead, 943 days	3.3		TCGA-AO-A03T-01A	42 years, female, white, stage:iib, alive, 2124 days	12.8
TCGA-AC-A8OP-01A	72 years, female, black or african american, stage:ia, alive, 614 days	3.3		TCGA-E9-A1N4-01A	41 years, female, white, stage:iiia, alive, 1000 days	12.7
TCGA-BH-A18R-01A	50 years, female, white, stage:iia, dead, 1142 days	3.3		TCGA-B6-A0RP-01A	73 years, female, white, dead, 3126 days	12.7
TCGA-AN-A0FJ-01A	60 years, female, white, stage:iv, alive, 242 days	3.3		TCGA-AR-A24K-01A	46 years, female, white, stage:iia, alive, 1548 days	12.7
TCGA-AQ-A54O-01A	51 years, male, black or african american, stage:iia, alive, 1001 days	3.3		TCGA-AC-A8OS-01A	71 years, female, white, stage:iia, alive, 70 days	12.7
TCGA-A8-A07J-01A	35 years, female, stage:iib, alive, 365 days	3.2		TCGA-AO-A12E-01A	51 years, female, white, stage:iib, alive, 2142 days	12.7
TCGA-AO-A0JM-01A	40 years, female, stage:iib, alive, 2184 days	3.2		TCGA-C8-A3M8-01A	68 years, female, asian, stage:ia, alive, 394 days	12.6
TCGA-C8-A12W-01A	49 years, female, asian, stage:iiib, alive, 385 days	3.2		TCGA-A2-A4RX-01A	67 years, female, black or african american, stage:iia, alive, 742 days	12.6
TCGA-EW-A1P5-01A	77 years, female, white, stage:iib, alive, 703 days	3.2		TCGA-A8-A099-01A	76 years, female, stage:x, alive, 304 days	12.6
TCGA-A2-A1FX-01A	61 years, female, white, stage:iiia, alive, 1847 days	3.2		TCGA-A2-A0CP-01A	60 years, female, white, stage:ia, alive, 2813 days	12.6
TCGA-D8-A1XO-01A	56 years, female, white, stage:iib, alive, 1682 days	3.2		TCGA-E2-A1B1-01A	45 years, female, white, stage:iib, alive, 2653 days	12.6
TCGA-A8-A08Z-01A	76 years, female, alive, 1217 days	3.2		TCGA-BH-A0B7-01A	42 years, female, white, stage:iib, alive, 2559 days	12.6
TCGA-E2-A15O-01A	89 years, female, black or african american, stage:i, alive, 1545 days	3.2		TCGA-E2-A15D-01A	47 years, female, white, stage:iia, alive, 526 days	12.6
TCGA-A2-A0YM-01A	68 years, female, white, stage:iia, alive, 965 days	3.2		TCGA-BH-A203-01A	78 years, female, white, stage:iib, dead, 1174 days	12.5
TCGA-BH-A0WA-01A	82 years, female, white, stage:i, alive, 701 days	3.2		TCGA-AN-A0XV-01A	67 years, female, white, stage:iiia, alive, 162 days	12.5
TCGA-A7-A6VV-01A	51 years, female, black or african american, stage:iia, alive, 313 days	3.1		TCGA-A7-A3J0-01A	62 years, female, white, stage:iia, alive, 313 days	12.5
TCGA-D8-A1XS-01A	48 years, male, white, stage:iiic, alive, 496 days	3.1		TCGA-B6-A0RN-01A	60 years, female, white, stage:ia, alive, 8008 days	12.5
TCGA-AO-A12G-01A	75 years, female, white, stage:iia, alive, 1639 days	3.1		TCGA-A2-A0T2-01A	66 years, female, white, stage:iv, dead, 255 days	12.5
TCGA-A2-A0T2-01A	66 years, female, white, stage:iv, dead, 255 days	3.1		TCGA-BH-A0BT-01A	56 years, female, white, stage:iia, alive, 2365 days	12.4
TCGA-AC-A3W7-01A	66 years, female, white, stage:iib, alive, 471 days	3.1		TCGA-E2-A1LE-01A	71 years, female, white, stage:iiic, dead, 879 days	12.4
TCGA-BH-A0DD-01A	58 years, male, white, stage:iib, alive, 2486 days	3.1		TCGA-A2-A0EQ-01A	64 years, female, black or african american, stage:iia, alive, 2426 days	12.4
TCGA-BH-A208-01A	48 years, female, white, stage:iib, dead, 1759 days	3.1		TCGA-AO-A129-01A	29 years, female, white, stage:iib, alive, 3286 days	12.4
TCGA-BH-A28Q-01A	46 years, female, white, stage:iib, alive, 1119 days	3.1		TCGA-C8-A12O-01A	50 years, female, asian, stage:iia, alive, 385 days	12.3
TCGA-AC-A3QP-01A	79 years, female, white, stage:iib, alive, 675 days	3.1		TCGA-D8-A1X5-01A	81 years, female, white, stage:iiic, alive, 565 days	12.3
TCGA-OL-A6VO-01A	43 years, female, black or african american, stage:ia, alive, 858 days	3		TCGA-A8-A09D-01A	47 years, female, stage:iib, alive, 1522 days	12.3
TCGA-GM-A3NY-01A	72 years, female, white, stage:iib, alive, 1162 days	3		TCGA-C8-A1HI-01A	female, asian, stage:iiia, alive, 343 days	12.2
TCGA-GM-A2D9-01A	69 years, female, white, stage:i, dead, 1812 days	3		TCGA-A7-A0CD-01A	66 years, female, white, stage:i, alive, 1165 days	12.2
TCGA-B6-A0IG-01A	50 years, female, white, stage:iib, dead, 4456 days	3		TCGA-AR-A24U-01A	48 years, female, white, stage:iia, alive, 3128 days	12.2
TCGA-AC-A5EH-01A	76 years, female, black or african american, stage:iib, alive, 511 days	3		TCGA-BH-A1F6-01A	51 years, female, white, dead, 2965 days	12.2
TCGA-AN-A0XN-01A	68 years, female, white, stage:iiia, alive, 10 days	3		TCGA-E2-A15L-01A	65 years, female, black or african american, stage:iia, alive, 626 days	12.2
TCGA-GI-A2C8-01A	63 years, female, white, stage:iiib, alive, 225 days	3		TCGA-BH-A0HI-01A	78 years, female, white, stage:ia, alive, 620 days	12.2
TCGA-E2-A1IU-01A	61 years, female, white, stage:ia, alive, 337 days	3		TCGA-BH-A1FC-01A	78 years, female, black or african american, stage:iia, dead, 3472 days	12.2
TCGA-C8-A1HJ-01A	53 years, female, asian, stage:iia, alive, 5 days	3		TCGA-E9-A295-01A	71 years, female, white, stage:iia, alive, 375 days	12.1
TCGA-EW-A1OZ-01A	56 years, female, black or african american, stage:iia, alive, 1229 days	3		TCGA-A7-A0CE-01A	57 years, female, white, stage:iia, alive, 1074 days	12.1
TCGA-HN-A2OB-01A	45 years, female, stage:iib, dead, 1900 days	3		TCGA-BH-A1FU-01A	44 years, female, white, stage:ia, dead, 1688 days	12.1
TCGA-AN-A0AK-01A	76 years, female, white, stage:iia, alive, 224 days	3		TCGA-C8-A278-01A	61 years, female, asian, stage:iiia, alive, 297 days	12.1
TCGA-C8-A12P-01A	55 years, female, asian, stage:iib, alive, 358 days	3		TCGA-S3-A6ZG-01A	71 years, female, black or african american, stage:iib, alive, 562 days	12.1
TCGA-C8-A26Y-01A	90 years, female, asian, stage:iia, alive, 394 days	3		TCGA-E9-A1N5-01A	45 years, female, white, stage:iib, alive, 1120 days	12
TCGA-E9-A6HE-01A	45 years, female, white, stage:iiic, alive, 847 days	3		TCGA-C8-A131-01A	82 years, female, asian, stage:iiia, alive, 411 days	12
TCGA-BH-A1ET-01A	55 years, female, white, stage:i, dead, 2520 days	3		TCGA-A8-A09T-01A	68 years, female, alive, 579 days	12
TCGA-BH-A0DZ-01A	43 years, female, white, stage:iib, alive, 495 days	2.9		TCGA-D8-A27G-01A	75 years, female, white, stage:iia, alive, 409 days	11.9
TCGA-BH-A0DH-01A	64 years, female, white, stage:iib, alive, 1156 days	2.9		TCGA-E9-A1NG-01A	62 years, female, white, stage:iia, dead, 786 days	11.9
TCGA-A2-A25E-01A	34 years, female, black or african american, stage:iiia, alive, 3204 days	2.9		TCGA-E2-A574-01A	44 years, female, black or african american, stage:iia, alive, 1179 days	11.9
TCGA-AO-A03V-01A	41 years, female, white, stage:i, alive, 1351 days	2.9		TCGA-BH-A8G0-01A	54 years, female, white, stage:iib, alive, 662 days	11.9
TCGA-A2-A0CP-01A	60 years, female, white, stage:ia, alive, 2813 days	2.9		TCGA-A2-A0YT-01A	56 years, female, white, stage:iiib, dead, 723 days	11.8
TCGA-BH-A0BM-01A	54 years, female, white, stage:iib, alive, 1876 days	2.9		TCGA-E2-A15R-01A	64 years, female, white, stage:iia, alive, 1732 days	11.8
TCGA-B6-A0I9-01A	62 years, female, white, stage:iv, dead, 362 days	2.9		TCGA-A2-A04P-01A	36 years, female, black or african american, stage:iiic, dead, 548 days	11.8
TCGA-E2-A10E-01A	64 years, female, white, stage:iia, alive, 865 days	2.9		TCGA-A1-A0SF-01A	54 years, female, white, stage:iia, alive, 1463 days	11.8
TCGA-A2-A0YC-01A	59 years, female, white, stage:iib, alive, 990 days	2.9		TCGA-BH-A0DO-01B	78 years, female, white, stage:i, alive, 1644 days	11.7
TCGA-A8-A07O-01A	51 years, female, stage:iia, alive, 304 days	2.9		TCGA-BH-A0HW-01A	62 years, female, asian, stage:ia, alive, 1561 days	11.7
TCGA-E9-A1R3-01A	70 years, female, white, stage:iiic, alive, 78 days	2.9		TCGA-AR-A24Z-01A	57 years, female, white, stage:iia, alive, 3001 days	11.7
TCGA-E9-A244-01A	54 years, female, white, stage:iia, alive, 21 days	2.9		TCGA-GM-A2DN-01A	58 years, female, white, stage:iia, alive, 3091 days	11.7
TCGA-E9-A1RI-01A	43 years, female, white, stage:iiia, alive, 1449 days	2.9		TCGA-BH-A0DP-01A	60 years, female, white, stage:iib, alive, 476 days	11.7
TCGA-A8-A097-01A	65 years, female, stage:iib, alive, 365 days	2.8		TCGA-A8-A07W-01A	76 years, female, stage:iv, alive, 304 days	11.7
TCGA-C8-A12Q-01A	78 years, female, asian, stage:iiia, dead, 385 days	2.8		TCGA-EW-A1J2-01A	50 years, female, black or african american, alive, 403 days	11.6
TCGA-A7-A425-01A	70 years, female, white, stage:iiic, alive, 447 days	2.8		TCGA-A8-A091-01A	61 years, female, stage:iia, alive, 1004 days	11.6
TCGA-E9-A22G-01A	47 years, female, white, stage:iia, alive, 1239 days	2.8		TCGA-B6-A0IC-01A	90 years, female, white, stage:x, dead, 1542 days	11.6
TCGA-A8-A07Z-01A	85 years, female, stage:iia, alive, 1371 days	2.8		TCGA-A2-A1FZ-01A	63 years, female, white, stage:iia, alive, 683 days	11.6
TCGA-E9-A1NF-01A	60 years, female, white, stage:iia, dead, 1072 days	2.8		TCGA-C8-A26V-01A	47 years, female, asian, stage:iiia, alive, 616 days	11.6
TCGA-S3-A6ZH-01A	29 years, female, black or african american, stage:iiic, alive, 641 days	2.8		TCGA-A2-A0EN-01A	70 years, female, white, stage:iia, alive, 2718 days	11.6
TCGA-BH-A0EA-01A	72 years, female, white, stage:iia, dead, 991 days	2.8		TCGA-AR-A5QP-01A	54 years, female, white, stage:iib, alive, 1185 days	11.6
TCGA-OL-A5D6-01A	71 years, female, black or african american, stage:iia, dead, 1104 days	2.8		TCGA-AN-A0AM-01A	56 years, female, white, stage:iia, alive, 5 days	11.5
TCGA-OL-A5RV-01A	43 years, female, black or african american, stage:iiic, alive, 1062 days	2.8		TCGA-E9-A24A-01A	69 years, female, white, stage:iia, alive, 747 days	11.5
TCGA-E9-A1RG-01A	62 years, female, white, stage:iiia, alive, 647 days	2.8		TCGA-E9-A1NH-01A	71 years, female, white, stage:iib, alive, 576 days	11.5
TCGA-A2-A3KD-01A	47 years, female, white, stage:iiia, alive, 1206 days	2.8		TCGA-A8-A07J-01A	35 years, female, stage:iib, alive, 365 days	11.5
TCGA-BH-A1FH-01A	47 years, female, white, stage:iv, dead, 1034 days	2.8		TCGA-A2-A3Y0-01A	57 years, female, black or african american, stage:iib, alive, 1546 days	11.5
TCGA-AR-A251-01A	51 years, female, white, stage:iiia, alive, 3030 days	2.8		TCGA-BH-A0GZ-01A	62 years, female, white, stage:iia, alive, 328 days	11.4
TCGA-A8-A095-01A	45 years, female, stage:i, alive, 1277 days	2.8		TCGA-D8-A1XB-01A	62 years, female, white, stage:iib, alive, 552 days	11.4
TCGA-AC-A2FG-01A	80 years, female, white, stage:iib, alive, 1853 days	2.8		TCGA-BH-A0EA-01A	72 years, female, white, stage:iia, dead, 991 days	11.4
TCGA-E2-A14U-01A	75 years, female, white, stage:i, alive, 1318 days	2.8		TCGA-D8-A1JB-01A	54 years, female, white, stage:iib, alive, 1688 days	11.4
TCGA-BH-A1FL-01A	70 years, female, white, stage:iib, dead, 1673 days	2.8		TCGA-A2-A0EO-01A	54 years, female, white, stage:ia, alive, 2442 days	11.3
TCGA-A8-A08G-01A	41 years, female, stage:iia, alive, 607 days	2.8		TCGA-BH-A0HP-01A	65 years, female, white, stage:iiia, alive, 414 days	11.3
TCGA-AR-A1AN-01A	46 years, female, white, stage:iia, alive, 2920 days	2.7		TCGA-HN-A2OB-01A	45 years, female, stage:iib, dead, 1900 days	11.3
TCGA-E9-A1NG-01A	62 years, female, white, stage:iia, dead, 786 days	2.7		TCGA-A8-A08O-01A	45 years, female, stage:iv, alive, 943 days	11.3
TCGA-B6-A0IE-01A	38 years, female, black or african american, stage:iiia, dead, 1993 days	2.7		TCGA-E2-A1IO-01A	37 years, female, white, stage:i, alive, 1855 days	11.3
TCGA-EW-A1PH-01A	52 years, female, white, stage:iia, alive, 607 days	2.7		TCGA-A8-A09K-01A	68 years, female, stage:iia, alive, 912 days	11.3
TCGA-A2-A0YT-01A	56 years, female, white, stage:iiib, dead, 723 days	2.7		TCGA-A7-A4SC-01A	63 years, female, white, stage:iib, alive, 446 days	11.3
TCGA-AR-A24P-01A	47 years, female, white, stage:i, alive, 84 days	2.7		TCGA-E2-A159-01A	51 years, female, white, stage:iia, alive, 762 days	11.2
TCGA-A8-A09W-01A	70 years, female, stage:iiib, alive, 30 days	2.7		TCGA-A2-A3XS-01A	63 years, female, black or african american, stage:iiia, dead, 1032 days	11.2
TCGA-AN-A04A-01A	36 years, female, white, stage:iiia, alive, 90 days	2.7		TCGA-D8-A27M-01A	60 years, female, white, stage:ia, alive, 410 days	11.2
TCGA-E9-A1NH-01A	71 years, female, white, stage:iib, alive, 576 days	2.6		TCGA-AO-A03P-01A	54 years, female, black or african american, stage:iib, dead, 2911 days	11.2
TCGA-EW-A6SC-01A	60 years, female, black or african american, stage:iia, alive, 952 days	2.6		TCGA-D8-A27R-01A	41 years, female, white, stage:iiic, alive, 307 days	11.1
TCGA-AC-A3TN-01A	75 years, female, white, stage:iib, alive, 456 days	2.6		TCGA-B6-A1KN-01A	58 years, female, white, stage:iiib, alive, 4233 days	11.1
TCGA-EW-A2FR-01A	59 years, female, black or african american, stage:iiic, alive, 1673 days	2.6		TCGA-BH-A0W5-01A	77 years, female, white, stage:iia, alive, 1288 days	11.1
TCGA-EW-A1OW-01A	58 years, female, black or african american, stage:iia, alive, 694 days	2.6		TCGA-A2-A0EW-01A	53 years, female, white, stage:iiic, dead, 1884 days	11.1
TCGA-A8-A091-01A	61 years, female, stage:iia, alive, 1004 days	2.6		TCGA-D8-A1JT-01A	70 years, female, white, stage:iia, alive, 405 days	11.1
TCGA-AR-A0U3-01A	59 years, female, white, stage:iib, alive, 4080 days	2.6		TCGA-BH-A0H0-01A	69 years, female, white, stage:ia, alive, 461 days	11.1
TCGA-OL-A66J-01A	80 years, female, white, stage:i, alive, 1996 days	2.6		TCGA-GM-A3XG-01A	46 years, female, white, stage:iiia, alive, 1330 days	11.1
TCGA-EW-A1IX-01A	48 years, female, asian, stage:iia, alive, 1208 days	2.6		TCGA-A2-A0CX-01A	52 years, female, white, stage:iia, alive, 1728 days	11
TCGA-E2-A56Z-01A	69 years, female, black or african american, stage:iib, alive, 252 days	2.6		TCGA-A8-A095-01A	45 years, female, stage:i, alive, 1277 days	11
TCGA-BH-A0DQ-01A	42 years, female, white, stage:iib, alive, 98 days	2.6		TCGA-E2-A154-01A	68 years, female, white, stage:i, alive, 591 days	11
TCGA-A7-A4SE-01A	55 years, female, black or african american, stage:iia, alive, 644 days	2.6		TCGA-A2-A25F-01A	66 years, female, white, stage:iia, alive, 322 days	10.9
TCGA-AN-A0FT-01A	63 years, female, white, stage:iib, alive, 214 days	2.5		TCGA-D8-A27H-01A	72 years, female, white, stage:iia, alive, 397 days	10.9
TCGA-BH-A18P-01A	60 years, female, white, stage:i, dead, 921 days	2.5		TCGA-C8-A1HE-01A	female, asian, stage:iia, alive, 375 days	10.9
TCGA-C8-A12Y-01A	female, asian, stage:iib, alive, 1476 days	2.5		TCGA-D8-A1X6-01A	80 years, female, white, stage:iiia, alive, 541 days	10.9
TCGA-A2-A0CQ-01A	62 years, female, black or african american, stage:ia, alive, 2695 days	2.5		TCGA-A2-A25A-01A	44 years, female, white, stage:iia, alive, 3276 days	10.9
TCGA-E2-A15F-01A	64 years, female, white, stage:i, alive, 658 days	2.5		TCGA-A7-A6VV-01A	51 years, female, black or african american, stage:iia, alive, 313 days	10.8
TCGA-A2-A1FW-01A	62 years, female, white, stage:iiia, alive, 528 days	2.5		TCGA-GM-A2DI-01A	52 years, female, white, stage:i, alive, 2590 days	10.8
TCGA-BH-A0HK-01A	81 years, female, white, stage:iib, alive, 178 days	2.5		TCGA-E2-A106-01A	34 years, female, asian, stage:ib, alive, 2541 days	10.8
TCGA-GM-A3XG-01A	46 years, female, white, stage:iiia, alive, 1330 days	2.5		TCGA-E9-A1NF-01A	60 years, female, white, stage:iia, dead, 1072 days	10.8
TCGA-E2-A1L9-01A	40 years, female, white, stage:iia, alive, 598 days	2.4		TCGA-E9-A1RA-01A	48 years, female, white, stage:ia, alive, 1369 days	10.8
TCGA-AO-A0JI-01A	56 years, female, white, stage:iia, alive, 1528 days	2.4		TCGA-D8-A1JI-01A	54 years, female, white, stage:iia, alive, 577 days	10.8
TCGA-A7-A0CJ-01A	57 years, female, white, stage:iia, alive, 931 days	2.4		TCGA-BH-A0B5-01A	40 years, female, white, stage:iiia, alive, 2136 days	10.7
TCGA-E9-A249-01A	45 years, female, white, stage:iia, alive, 217 days	2.4		TCGA-A8-A08X-01A	43 years, female, stage:iiic, alive, 1308 days	10.7
TCGA-AR-A2LL-01A	70 years, female, white, stage:iib, alive, 2012 days	2.4		TCGA-D8-A1JP-01A	73 years, female, white, stage:ia, alive, 639 days	10.6
TCGA-AR-A24T-01A	46 years, female, white, stage:iiic, alive, 3202 days	2.4		TCGA-A1-A0SQ-01A	45 years, female, white, stage:iib, alive, 554 days	10.6
TCGA-C8-A12L-01A	67 years, female, asian, stage:iia, alive, 363 days	2.4		TCGA-A8-A06X-01A	77 years, female, stage:iib, dead, 943 days	10.6
TCGA-E2-A1L6-01A	44 years, female, white, stage:iia, alive, 1648 days	2.4		TCGA-BH-A1FL-01A	70 years, female, white, stage:iib, dead, 1673 days	10.6
TCGA-E9-A22B-01A	71 years, female, white, stage:ia, alive, 1167 days	2.4		TCGA-D8-A1XM-01A	57 years, female, white, stage:ia, alive, 538 days	10.6
TCGA-GM-A2DC-01A	57 years, female, white, stage:iia, alive, 2535 days	2.4		TCGA-C8-A1HL-01A	female, asian, stage:iiia, alive, 317 days	10.6
TCGA-AR-A1AU-01A	39 years, female, white, stage:iiia, alive, 2868 days	2.3		TCGA-BH-A18S-01A	79 years, female, white, stage:i, dead, 2009 days	10.6
TCGA-AC-A6NO-01A	43 years, female, black or african american, stage:iib, alive, 51 days	2.3		TCGA-AO-A0JG-01A	49 years, female, white, stage:iiia, alive, 798 days	10.6
TCGA-BH-A18T-01A	70 years, female, white, stage:iia, dead, 224 days	2.3		TCGA-AQ-A1H3-01A	49 years, female, white, stage:iiic, alive, 989 days	10.6
TCGA-AC-A5XU-01A	74 years, female, black or african american, stage:iib, alive, 455 days	2.3		TCGA-E2-A1BC-01A	63 years, female, stage:ia, alive, 501 days	10.5
TCGA-E9-A24A-01A	69 years, female, white, stage:iia, alive, 747 days	2.3		TCGA-A7-A0CH-01A	79 years, female, white, stage:iia, alive, 1079 days	10.5
TCGA-EW-A1P3-01A	48 years, female, white, stage:iia, alive, 1611 days	2.3		TCGA-BH-A0AW-01A	56 years, female, white, stage:iia, alive, 622 days	10.5
TCGA-A8-A07W-01A	76 years, female, stage:iv, alive, 304 days	2.3		TCGA-AR-A1AU-01A	39 years, female, white, stage:iiia, alive, 2868 days	10.5
TCGA-B6-A0RU-01A	40 years, female, white, stage:ia, alive, 8605 days	2.3		TCGA-E2-A107-01A	54 years, female, white, stage:iiia, alive, 1047 days	10.5
TCGA-Z7-A8R6-01A	46 years, female, white, stage:i, alive, 3256 days	2.3		TCGA-E2-A1L6-01A	44 years, female, white, stage:iia, alive, 1648 days	10.5
TCGA-BH-A18U-01A	72 years, female, white, stage:iiia, dead, 1563 days	2.3		TCGA-E9-A22B-01A	71 years, female, white, stage:ia, alive, 1167 days	10.5
TCGA-E2-A1LG-01A	50 years, female, black or african american, stage:iia, alive, 1523 days	2.3		TCGA-D8-A1J9-01A	48 years, female, white, stage:ia, alive, 532 days	10.4
TCGA-BH-A0H7-01A	65 years, female, white, stage:iiia, alive, 702 days	2.3		TCGA-E2-A14W-01A	78 years, male, white, stage:iia, alive, 974 days	10.4
TCGA-E9-A1RE-01A	75 years, female, white, stage:iiia, alive, 1419 days	2.3		TCGA-A2-A4S0-01A	77 years, female, white, stage:iia, alive, 706 days	10.4
TCGA-E2-A576-01A	69 years, female, black or african american, stage:ia, alive, 1043 days	2.2		TCGA-E2-A3DX-01A	43 years, female, white, stage:iiic, alive, 1325 days	10.4
TCGA-AC-A3EH-01A	79 years, female, white, stage:iiic, dead, 197 days	2.2		TCGA-AC-A5XU-01A	74 years, female, black or african american, stage:iib, alive, 455 days	10.4
TCGA-AC-A3YI-01A	74 years, female, white, stage:iiic, alive, 707 days	2.2		TCGA-A2-A0YI-01A	62 years, female, white, stage:i, alive, 1505 days	10.3
TCGA-S3-AA14-01A	47 years, female, black or african american, stage:i, alive, 529 days	2.2		TCGA-BH-A0DT-01A	41 years, female, white, stage:iia, alive, 2403 days	10.3
TCGA-D8-A73W-01A	79 years, female, white, stage:iiia, dead, 385 days	2.2		TCGA-A8-A09B-01A	58 years, female, stage:iiib, alive, 365 days	10.3
TCGA-B6-A0RH-01A	51 years, female, black or african american, stage:iia, dead, 6456 days	2.2		TCGA-OL-A66K-01A	72 years, female, white, stage:iia, dead, 1275 days	10.3
TCGA-A8-A0A4-01A	73 years, female, stage:iia, alive, 396 days	2.2		TCGA-LL-A440-01A	61 years, female, white, stage:ia, alive, 759 days	10.3
TCGA-AR-A24N-01A	54 years, female, white, stage:i, alive, 3035 days	2.2		TCGA-BH-A0C3-01A	47 years, female, white, stage:i, alive, 2709 days	10.3
TCGA-A8-A07P-01A	68 years, female, stage:iib, alive, 334 days	2.2		TCGA-E2-A1LI-01A	57 years, female, white, stage:iib, alive, 3121 days	10.2
TCGA-AC-A2QJ-01A	48 years, female, white, stage:iiib, dead, 446 days	2.2		TCGA-BH-A0BO-01A	54 years, female, white, stage:i, alive, 2197 days	10.2
TCGA-A2-A04N-01A	66 years, female, white, stage:ia, alive, 4354 days	2.2		TCGA-AR-A2LL-01A	70 years, female, white, stage:iib, alive, 2012 days	10.2
TCGA-A2-A0T3-01A	37 years, female, white, stage:ib, alive, 1516 days	2.1		TCGA-E9-A1N3-01A	70 years, female, white, stage:iiia, alive, 1059 days	10.2
TCGA-AN-A0FX-01A	52 years, female, white, stage:iia, alive, 10 days	2.1		TCGA-BH-A0BJ-01A	41 years, female, white, stage:iib, alive, 660 days	10.2
TCGA-D8-A1XT-01A	61 years, female, white, stage:iia, alive, 506 days	2.1		TCGA-E2-A15C-01A	61 years, female, white, stage:i, alive, 694 days	10.2
TCGA-BH-A1F8-01A	90 years, female, white, stage:iiib, dead, 763 days	2.1		TCGA-AN-A04C-01A	51 years, female, white, stage:iib, alive, 54 days	10.1
TCGA-A2-A4S1-01A	66 years, female, white, stage:iia, alive, 820 days	2.1		TCGA-D8-A1XZ-01A	81 years, female, white, stage:iiia, alive, 466 days	10.1
TCGA-A8-A099-01A	76 years, female, stage:x, alive, 304 days	2.1		TCGA-A8-A08L-01A	89 years, female, stage:iiia, dead, 304 days	10.1
TCGA-AR-A2LQ-01A	59 years, female, white, stage:iib, alive, 1233 days	2.1		TCGA-AR-A1AR-01A	50 years, female, white, stage:iiia, dead, 524 days	10.1
TCGA-A8-A08T-01A	64 years, female, stage:iv, dead, 3409 days	2.1		TCGA-D8-A1JH-01A	56 years, female, white, stage:ia, alive, 426 days	10.1
TCGA-D8-A3Z5-01A	54 years, female, white, stage:iiic, alive, 1015 days	2.1		TCGA-D8-A27F-01A	40 years, female, white, stage:iia, alive, 488 days	10
TCGA-A2-A0CU-01A	73 years, female, white, stage:iia, dead, 158 days	2.1		TCGA-C8-A130-01A	52 years, female, asian, stage:iiia, alive, 370 days	10
TCGA-AN-A0FY-01A	55 years, female, white, stage:ia, alive, 10 days	2		TCGA-BH-A202-01A	60 years, female, white, stage:ii, alive, 795 days	10
TCGA-AR-A2LE-01A	69 years, female, white, stage:i, alive, 5062 days	2		TCGA-E2-A14U-01A	75 years, female, white, stage:i, alive, 1318 days	10
TCGA-D8-A1Y1-01A	80 years, female, white, stage:iiia, dead, 302 days	2		TCGA-BH-A0B4-01A	65 years, male, white, stage:iiia, alive, 1191 days	10
TCGA-C8-A26V-01A	47 years, female, asian, stage:iiia, alive, 616 days	2		TCGA-AO-A0JA-01A	36 years, female, black or african american, stage:iiic, alive, 655 days	10
TCGA-B6-A0X0-01A	54 years, female, white, stage:i, dead, 3945 days	2		TCGA-EW-A1IX-01A	48 years, female, asian, stage:iia, alive, 1208 days	10
TCGA-BH-A0DO-01B	78 years, female, white, stage:i, alive, 1644 days	2		TCGA-E9-A1RF-01A	68 years, female, white, stage:iiia, alive, 200 days	10
TCGA-EW-A1OY-01A	63 years, female, white, stage:iia, alive, 908 days	2		TCGA-AN-A0FS-01A	55 years, female, white, stage:ia, alive, 210 days	9.9
TCGA-E2-A15H-01A	38 years, female, white, stage:iia, alive, 393 days	2		TCGA-AO-A0J9-01A	62 years, female, white, stage:iiic, alive, 1613 days	9.9
TCGA-A8-A092-01A	48 years, female, stage:iiia, alive, 942 days	2		TCGA-E2-A156-01A	61 years, female, white, stage:i, alive, 726 days	9.8
TCGA-AO-A0J5-01A	48 years, female, white, stage:iv, dead, 792 days	2		TCGA-D8-A27W-01A	55 years, female, white, stage:iiib, alive, 373 days	9.8
TCGA-E2-A15P-01A	61 years, female, white, stage:ia, alive, 595 days	2		TCGA-A1-A0SN-01A	50 years, female, white, stage:iia, alive, 1196 days	9.8
TCGA-A8-A08J-01A	52 years, female, stage:iv, dead, 1127 days	2		TCGA-AN-A046-01A	68 years, female, white, stage:iia, alive, 10 days	9.8
TCGA-A2-A0ER-01A	63 years, female, white, stage:ib, alive, 2263 days	2		TCGA-AR-A0U4-01A	54 years, female, white, stage:iia, alive, 3261 days	9.8
TCGA-BH-A0H9-01A	69 years, female, white, stage:iia, alive, 1247 days	2		TCGA-A7-A13D-01A	46 years, female, black or african american, stage:iia, alive, 965 days	9.8
TCGA-C8-A1HE-01A	female, asian, stage:iia, alive, 375 days	2		TCGA-AR-A24S-01A	61 years, female, white, stage:i, alive, 2976 days	9.7
TCGA-B6-A0RM-01A	57 years, female, black or african american, stage:x, dead, 2373 days	2		TCGA-BH-A1FR-01A	73 years, female, white, stage:iiib, dead, 1642 days	9.7
TCGA-A8-A076-01A	66 years, female, stage:iia, alive, 1642 days	2		TCGA-BH-A5IZ-01A	51 years, female, black or african american, stage:iib, alive, 567 days	9.7
TCGA-D8-A1X5-01A	81 years, female, white, stage:iiic, alive, 565 days	1.9		TCGA-A7-A0D9-01A	37 years, female, white, stage:iia, alive, 1139 days	9.7
TCGA-EW-A1J3-01A	61 years, female, white, stage:ia, alive, 504 days	1.9		TCGA-S3-AA0Z-01A	63 years, female, black or african american, stage:iib, alive, 629 days	9.7
TCGA-D8-A1JE-01A	62 years, female, white, stage:iia, alive, 575 days	1.9		TCGA-E9-A245-01A	47 years, female, white, stage:iib, dead, 26 days	9.7
TCGA-BH-A0B1-01A	66 years, female, white, stage:iib, alive, 1148 days	1.9		TCGA-AN-A0FT-01A	63 years, female, white, stage:iib, alive, 214 days	9.7
TCGA-A8-A079-01A	69 years, female, stage:iiib, alive, 274 days	1.9		TCGA-A8-A09V-01A	51 years, female, stage:iia, alive, 457 days	9.6
TCGA-AN-A0XT-01A	54 years, female, white, stage:iiia, alive, 10 days	1.9		TCGA-BH-A0HX-01A	54 years, female, white, stage:iib, alive, 829 days	9.6
TCGA-A7-A0DB-01A	56 years, female, white, stage:iia, alive, 1007 days	1.9		TCGA-EW-A1P1-01A	68 years, female, white, stage:iiic, alive, 1210 days	9.6
TCGA-GM-A2DL-01A	50 years, female, white, stage:i, alive, 3519 days	1.9		TCGA-E9-A22E-01A	56 years, female, white, stage:iiia, alive, 1269 days	9.6
TCGA-D8-A1XU-01A	56 years, female, white, stage:ia, alive, 395 days	1.9		TCGA-BH-A0DZ-01A	43 years, female, white, stage:iib, alive, 495 days	9.6
TCGA-AR-A24W-01A	55 years, female, white, stage:iib, alive, 991 days	1.9		TCGA-B6-A0RS-01A	38 years, female, white, stage:iia, dead, 3063 days	9.6
TCGA-BH-A0HI-01A	78 years, female, white, stage:ia, alive, 620 days	1.9		TCGA-E9-A227-01A	42 years, female, white, stage:iib, alive, 975 days	9.6
TCGA-C8-A1HO-01A	34 years, female, asian, stage:iiic, alive, 375 days	1.9		TCGA-A7-A5ZV-01A	62 years, female, black or african american, stage:iia, alive, 368 days	9.6
TCGA-BH-A0BO-01A	54 years, female, white, stage:i, alive, 2197 days	1.9		TCGA-AR-A0TS-01A	46 years, female, white, stage:iib, alive, 2558 days	9.6
TCGA-A8-A09B-01A	58 years, female, stage:iiib, alive, 365 days	1.9		TCGA-GM-A2DM-01A	57 years, female, white, stage:iia, alive, 3226 days	9.5
TCGA-E2-A2P6-01A	77 years, female, stage:iib, alive, 1051 days	1.8		TCGA-A7-A0DC-01B	63 years, female, white, stage:ia, alive, 906 days	9.5
TCGA-BH-A0HO-01A	48 years, female, white, stage:iia, alive, 76 days	1.8		TCGA-AR-A0TV-01A	66 years, female, stage:iia, alive, 2288 days	9.5
TCGA-A2-A1G4-01A	71 years, female, white, stage:iiia, alive, 595 days	1.8		TCGA-BH-A0BL-01A	35 years, female, white, stage:i, alive, 2278 days	9.5
TCGA-A2-A0EU-01A	79 years, female, white, stage:ia, alive, 1043 days	1.8		TCGA-C8-A274-01A	63 years, female, asian, stage:iia, alive, 508 days	9.5
TCGA-BH-A0GZ-01A	62 years, female, white, stage:iia, alive, 328 days	1.8		TCGA-C8-A3M7-01A	60 years, female, asian, stage:iiib, dead, 1034 days	9.5
TCGA-D8-A73X-01A	53 years, female, white, stage:iia, alive, 767 days	1.8		TCGA-BH-A0AZ-01A	47 years, female, white, stage:iiia, alive, 1919 days	9.5
TCGA-D8-A27E-01A	66 years, female, white, stage:ia, alive, 530 days	1.8		TCGA-C8-A27A-01A	48 years, female, asian, stage:iib, alive, 747 days	9.5
TCGA-E9-A1NA-01A	58 years, female, white, stage:iia, alive, 1112 days	1.8		TCGA-B6-A0I2-01A	45 years, female, white, stage:ia, alive, 4361 days	9.4
TCGA-C8-A12X-01A	62 years, female, asian, stage:iib, alive, 385 days	1.8		TCGA-D8-A27I-01A	58 years, female, white, stage:iiia, alive, 439 days	9.4
TCGA-AC-A3YJ-01A	66 years, female, white, stage:iia, alive, 754 days	1.8		TCGA-A8-A07B-01A	69 years, female, stage:iia, alive, 1308 days	9.4
TCGA-EW-A2FW-01A	52 years, female, white, stage:iia, alive, 672 days	1.8		TCGA-AR-A2LM-01A	49 years, female, white, stage:ii, alive, 1935 days	9.4
TCGA-A2-A04W-01A	50 years, female, white, stage:iib, alive, 3102 days	1.8		TCGA-PL-A8LY-01A	30 years, female, black or african american, stage:iib, alive, 8 days	9.4
TCGA-A2-A0YG-01A	63 years, female, white, stage:iiic, alive, 666 days	1.8		TCGA-A7-A5ZW-01A	48 years, female, black or african american, stage:iia, alive, 326 days	9.4
TCGA-A8-A06P-01A	63 years, female, stage:iiia, alive, 396 days	1.8		TCGA-BH-A28Q-01A	46 years, female, white, stage:iib, alive, 1119 days	9.3
TCGA-B6-A0WW-01A	58 years, female, black or african american, stage:x, dead, 558 days	1.8		TCGA-A7-A26I-01B	65 years, female, white, stage:iia, alive, 661 days	9.2
TCGA-A7-A3IY-01A	71 years, female, white, stage:i, alive, 345 days	1.8		TCGA-E2-A155-01A	58 years, female, white, stage:iib, alive, 640 days	9.2
TCGA-EW-A1PG-01A	53 years, female, white, stage:iib, alive, 1051 days	1.8		TCGA-A8-A09Q-01A	83 years, female, stage:iiib, alive, 761 days	9.2
TCGA-AN-A0G0-01A	56 years, female, white, stage:iia, alive, 16 days	1.8		TCGA-BH-A0BA-01A	51 years, female, white, stage:iiic, alive, 1132 days	9.2
TCGA-D8-A1JJ-01A	54 years, female, white, stage:iia, alive, 611 days	1.8		TCGA-AR-A0TX-01A	64 years, female, stage:iia, alive, 1972 days	9.1
TCGA-BH-A0H0-01A	69 years, female, white, stage:ia, alive, 461 days	1.8		TCGA-C8-A12L-01A	67 years, female, asian, stage:iia, alive, 363 days	9.1
TCGA-BH-A0B8-01A	64 years, female, white, stage:i, alive, 1569 days	1.8		TCGA-A2-A25B-01A	39 years, female, black or african american, stage:iib, alive, 1291 days	9.1
TCGA-E9-A5FL-01A	65 years, female, white, stage:iib, alive, 24 days	1.7		TCGA-BH-A0BR-01A	59 years, female, white, stage:i, alive, 2330 days	9.1
TCGA-AQ-A04H-01B	61 years, female, white, stage:iiia, alive, 754 days	1.7		TCGA-BH-A0BP-01A	76 years, female, white, stage:i, dead, 2296 days	9.1
TCGA-AR-A2LK-01A	62 years, female, white, stage:iii, dead, 1649 days	1.7		TCGA-AN-A0XN-01A	68 years, female, white, stage:iiia, alive, 10 days	9.1
TCGA-LL-A740-01A	61 years, female, black or african american, stage:ia, alive, 441 days	1.7		TCGA-AR-A0TY-01A	54 years, female, white, stage:iia, dead, 1699 days	9.1
TCGA-LL-A5YM-01A	88 years, female, black or african american, stage:iiib, alive, 466 days	1.7		TCGA-E9-A1RE-01A	75 years, female, white, stage:iiia, alive, 1419 days	9.1
TCGA-A2-A04V-01A	39 years, female, white, stage:iia, dead, 1920 days	1.7		TCGA-B6-A0IK-01A	63 years, female, white, stage:iiib, dead, 571 days	9.1
TCGA-AO-A12E-01A	51 years, female, white, stage:iib, alive, 2142 days	1.7		TCGA-E9-A1RI-01A	43 years, female, white, stage:iiia, alive, 1449 days	9
TCGA-E2-A570-01A	47 years, female, black or african american, stage:ib, alive, 931 days	1.7		TCGA-A2-A04U-01A	47 years, female, white, stage:iia, alive, 2654 days	9
TCGA-BH-A0BP-01A	76 years, female, white, stage:i, dead, 2296 days	1.7		TCGA-B6-A0IO-01A	66 years, female, white, stage:iia, alive, 5042 days	9
TCGA-WT-AB44-01A	female, white, stage:ia, alive, 883 days	1.7		TCGA-AN-A0FZ-01A	45 years, female, white, stage:iiia, alive, 10 days	9
TCGA-AC-A2FM-01A	87 years, female, white, stage:iib, dead, 792 days	1.7		TCGA-BH-A0HK-01A	81 years, female, white, stage:iib, alive, 178 days	9
TCGA-E2-A152-01A	56 years, female, white, stage:i, alive, 2128 days	1.7		TCGA-E2-A1AZ-01A	63 years, female, white, stage:iib, alive, 2329 days	9
TCGA-AO-A124-01A	38 years, female, white, stage:iia, alive, 3506 days	1.7		TCGA-A2-A0EV-01A	80 years, female, white, stage:ia, alive, 968 days	9
TCGA-AR-A256-01A	45 years, female, white, stage:iia, dead, 2854 days	1.7		TCGA-EW-A1P6-01A	64 years, female, white, stage:iib, alive, 562 days	9
TCGA-EW-A1P6-01A	64 years, female, white, stage:iib, alive, 562 days	1.7		TCGA-BH-A0W4-01A	46 years, female, white, stage:iia, alive, 759 days	9
TCGA-A2-A0YF-01A	67 years, female, black or african american, stage:i, alive, 1535 days	1.7		TCGA-BH-A18Q-01A	56 years, female, white, stage:iib, dead, 1692 days	9
TCGA-AR-A24V-01A	52 years, female, white, stage:iib, alive, 3203 days	1.6		TCGA-A7-A26G-01A	50 years, female, black or african american, stage:iia, alive, 722 days	8.9
TCGA-C8-A273-01A	female, asian, stage:iib, alive, 513 days	1.6		TCGA-AQ-A04L-01B	48 years, female, white, stage:iia, alive, 3957 days	8.9
TCGA-AN-A0XL-01A	61 years, female, white, stage:iia, alive, 163 days	1.6		TCGA-C8-A137-01A	34 years, female, asian, stage:iib, alive, 379 days	8.9
TCGA-AQ-A54N-01A	51 years, female, black or african american, stage:iia, alive, 78 days	1.6		TCGA-B6-A0X4-01A	62 years, female, white, stage:iib, dead, 860 days	8.9
TCGA-A1-A0SQ-01A	45 years, female, white, stage:iib, alive, 554 days	1.6		TCGA-E2-A15S-01A	34 years, female, white, stage:iib, alive, 428 days	8.9
TCGA-AO-A1KT-01A	78 years, female, white, stage:iia, alive, 541 days	1.6		TCGA-E2-A14P-01A	79 years, female, white, stage:iiic, alive, 1246 days	8.8
TCGA-E2-A1IG-01A	45 years, female, white, stage:iib, alive, 2140 days	1.6		TCGA-A8-A08C-01A	65 years, female, stage:iia, alive, 881 days	8.8
TCGA-E2-A1B4-01A	74 years, female, white, stage:iiia, dead, 1004 days	1.6		TCGA-EW-A1P8-01A	58 years, female, white, stage:iiic, dead, 239 days	8.8
TCGA-B6-A0WT-01A	61 years, female, white, stage:iib, alive, 5739 days	1.6		TCGA-B6-A402-01A	47 years, female, black or african american, stage:i, alive, 2134 days	8.8
TCGA-C8-A1HI-01A	female, asian, stage:iiia, alive, 343 days	1.6		TCGA-B6-A0WV-01A	67 years, female, white, stage:iib, dead, 2417 days	8.8
TCGA-A2-A0D1-01A	76 years, female, white, stage:iia, alive, 1051 days	1.6		TCGA-A1-A0SJ-01A	39 years, female, black or african american, stage:iiia, alive, 416 days	8.7
TCGA-B6-A0RN-01A	60 years, female, white, stage:ia, alive, 8008 days	1.6		TCGA-EW-A1P4-01A	43 years, female, white, stage:iia, alive, 907 days	8.7
TCGA-BH-A18K-01A	46 years, female, white, stage:i, dead, 2763 days	1.6		TCGA-AO-A0J5-01A	48 years, female, white, stage:iv, dead, 792 days	8.7
TCGA-E2-A1BD-01A	53 years, female, white, stage:iia, alive, 1133 days	1.6		TCGA-A8-A07S-01A	73 years, female, stage:iia, alive, 243 days	8.7
TCGA-AN-A0FK-01A	88 years, female, white, stage:iiib, alive, 213 days	1.6		TCGA-E9-A22G-01A	47 years, female, white, stage:iia, alive, 1239 days	8.6
TCGA-B6-A0I6-01A	49 years, female, black or african american, stage:iia, dead, 991 days	1.6		TCGA-C8-A27B-01A	48 years, female, asian, stage:iib, alive, 439 days	8.6
TCGA-GI-A2C9-01A	58 years, female, black or african american, stage:iib, alive, 3342 days	1.6		TCGA-E9-A5FL-01A	65 years, female, white, stage:iib, alive, 24 days	8.6
TCGA-BH-A0AV-01A	52 years, female, black or african american, stage:i, alive, 1820 days	1.6		TCGA-D8-A1JE-01A	62 years, female, white, stage:iia, alive, 575 days	8.6
TCGA-A2-A0T5-01A	39 years, female, white, stage:iia, alive, 531 days	1.6		TCGA-AN-A0FN-01A	61 years, female, white, stage:ia, alive, 218 days	8.6
TCGA-E9-A2JS-01A	72 years, female, white, stage:iib, dead, 904 days	1.5		TCGA-B6-A0IJ-01A	42 years, female, black or african american, stage:iib, alive, 7106 days	8.5
TCGA-D8-A1X6-01A	80 years, female, white, stage:iiia, alive, 541 days	1.5		TCGA-AR-A1AI-01A	47 years, female, white, stage:iia, alive, 3296 days	8.5
TCGA-C8-A12N-01A	58 years, female, asian, stage:iia, alive, 358 days	1.5		TCGA-AO-A12C-01A	42 years, female, white, stage:iib, alive, 2372 days	8.5
TCGA-E2-A14V-01A	53 years, female, white, stage:iib, alive, 1042 days	1.5		TCGA-D8-A1Y1-01A	80 years, female, white, stage:iiia, dead, 302 days	8.5
TCGA-E2-A14T-01A	52 years, female, white, stage:iia, alive, 2311 days	1.5		TCGA-B6-A0X5-01A	61 years, female, black or african american, stage:iib, dead, 2097 days	8.5
TCGA-A7-A5ZX-01A	48 years, female, white, stage:iiic, alive, 336 days	1.5		TCGA-B6-A0IE-01A	38 years, female, black or african american, stage:iiia, dead, 1993 days	8.4
TCGA-A8-A08S-01A	71 years, female, stage:iia, alive, 1004 days	1.5		TCGA-E2-A15G-01A	76 years, female, white, stage:iia, alive, 554 days	8.4
TCGA-A7-A26I-01B	65 years, female, white, stage:iia, alive, 661 days	1.5		TCGA-D8-A27P-01A	64 years, female, white, stage:ia, alive, 49 days	8.4
TCGA-A7-A0CH-01A	79 years, female, white, stage:iia, alive, 1079 days	1.5		TCGA-C8-A132-01A	56 years, female, asian, stage:iib, alive, 383 days	8.3
TCGA-AR-A24Z-01A	57 years, female, white, stage:iia, alive, 3001 days	1.4		TCGA-AR-A1AN-01A	46 years, female, white, stage:iia, alive, 2920 days	8.3
TCGA-D8-A1J9-01A	48 years, female, white, stage:ia, alive, 532 days	1.4		TCGA-B6-A0WT-01A	61 years, female, white, stage:iib, alive, 5739 days	8.3
TCGA-E9-A1RB-01A	40 years, female, white, stage:iia, dead, 976 days	1.4		TCGA-BH-A0H9-01A	69 years, female, white, stage:iia, alive, 1247 days	8.3
TCGA-OL-A5RW-01A	40 years, female, black or african american, stage:iia, alive, 1106 days	1.4		TCGA-A8-A08R-01A	52 years, female, stage:iib, alive, 30 days	8.3
TCGA-A2-A3XV-01A	46 years, female, black or african american, stage:iia, alive, 996 days	1.4		TCGA-AR-A24P-01A	47 years, female, white, stage:i, alive, 84 days	8.3
TCGA-E2-A14O-01A	76 years, female, white, stage:iiia, alive, 1359 days	1.4		TCGA-A8-A06U-01A	80 years, female, stage:iib, dead, 883 days	8.2
TCGA-AN-A041-01A	29 years, female, white, stage:iib, alive, 7 days	1.4		TCGA-AR-A24M-01A	38 years, female, white, stage:iiia, alive, 3660 days	8.2
TCGA-A7-A6VW-01A	48 years, female, black or african american, stage:iia, alive, 285 days	1.4		TCGA-D8-A27E-01A	66 years, female, white, stage:ia, alive, 530 days	8.2
TCGA-AR-A24L-01A	26 years, female, white, stage:iib, dead, 2866 days	1.4		TCGA-A8-A08F-01A	59 years, female, stage:iiic, alive, 1004 days	8.2
TCGA-E2-A15E-01A	40 years, female, white, stage:iia, alive, 630 days	1.4		TCGA-BH-A1EO-01A	68 years, female, white, stage:iia, dead, 2798 days	8.2
TCGA-BH-A0HQ-01A	56 years, female, white, stage:iia, alive, 1121 days	1.4		TCGA-AR-A1AS-01A	54 years, female, asian, stage:iib, alive, 1150 days	8.2
TCGA-AO-A03P-01A	54 years, female, black or african american, stage:iib, dead, 2911 days	1.3		TCGA-AC-A23G-01A	76 years, female, white, stage:iia, alive, 2248 days	8.2
TCGA-E2-A1BC-01A	63 years, female, stage:ia, alive, 501 days	1.3		TCGA-AR-A2LO-01A	46 years, female, white, stage:iib, alive, 1198 days	8.1
TCGA-A7-A6VX-01A	68 years, female, black or african american, stage:iia, alive, 317 days	1.3		TCGA-A2-A04V-01A	39 years, female, white, stage:iia, dead, 1920 days	8
TCGA-C8-A3M8-01A	68 years, female, asian, stage:ia, alive, 394 days	1.3		TCGA-A8-A07G-01A	65 years, female, stage:iia, alive, 577 days	8
TCGA-A1-A0SO-01A	68 years, female, white, stage:iib, alive, 852 days	1.3		TCGA-AR-A1AV-01A	68 years, male, white, stage:iib, alive, 1864 days	8
TCGA-A7-A0CE-01A	57 years, female, white, stage:iia, alive, 1074 days	1.3		TCGA-BH-A1EY-01A	79 years, female, white, stage:iia, dead, 538 days	8
TCGA-C8-A1HL-01A	female, asian, stage:iiia, alive, 317 days	1.3		TCGA-B6-A0RE-01A	61 years, female, black or african american, stage:x, alive, 7777 days	8
TCGA-B6-A0RQ-01A	68 years, female, white, stage:iib, dead, 4267 days	1.3		TCGA-A7-A13E-01A	62 years, female, white, stage:iib, dead, 614 days	8
TCGA-BH-A1FG-01A	88 years, female, white, stage:i, dead, 3736 days	1.3		TCGA-A8-A09R-01A	82 years, female, stage:iib, alive, 273 days	8
TCGA-D8-A27H-01A	72 years, female, white, stage:iia, alive, 397 days	1.3		TCGA-E9-A248-01A	51 years, female, white, stage:iia, alive, 59 days	8
TCGA-E9-A226-01A	45 years, female, white, stage:iiia, dead, 1048 days	1.3		TCGA-D8-A27L-01A	49 years, female, white, stage:iiia, alive, 499 days	8
TCGA-S3-AA12-01A	82 years, female, black or african american, stage:iiia, alive, 574 days	1.3		TCGA-BH-A18P-01A	60 years, female, white, stage:i, dead, 921 days	7.9
TCGA-AO-A12B-01A	63 years, female, white, stage:iia, alive, 2989 days	1.3		TCGA-GI-A2C9-01A	58 years, female, black or african american, stage:iib, alive, 3342 days	7.9
TCGA-D8-A1XA-01A	64 years, female, white, stage:ia, alive, 839 days	1.3		TCGA-AR-A24O-01A	43 years, female, white, stage:iiia, alive, 3607 days	7.9
TCGA-D8-A1JA-01A	60 years, female, white, alive, 502 days	1.3		TCGA-BH-A0DE-01A	62 years, female, white, stage:iia, alive, 2372 days	7.9
TCGA-A8-A08C-01A	65 years, female, stage:iia, alive, 881 days	1.3		TCGA-BH-A18U-01A	72 years, female, white, stage:iiia, dead, 1563 days	7.9
TCGA-AR-A0TY-01A	54 years, female, white, stage:iia, dead, 1699 days	1.3		TCGA-A8-A093-01A	61 years, female, stage:iia, alive, 546 days	7.9
TCGA-B6-A2IU-01A	62 years, female, white, stage:iia, alive, 5176 days	1.3		TCGA-AR-A254-01A	50 years, female, white, stage:iiia, alive, 2605 days	7.9
TCGA-A7-A4SB-01A	56 years, female, white, stage:iiia, alive, 418 days	1.3		TCGA-E2-A1IN-01A	60 years, female, white, stage:i, alive, 675 days	7.8
TCGA-A8-A07B-01A	69 years, female, stage:iia, alive, 1308 days	1.3		TCGA-BH-A0HF-01A	77 years, female, white, stage:ia, alive, 727 days	7.8
TCGA-A7-A56D-01A	84 years, female, black or african american, stage:iia, alive, 448 days	1.3		TCGA-BH-A1ES-01A	35 years, female, white, stage:iib, dead, 3462 days	7.8
TCGA-BH-A18G-01A	81 years, female, white, stage:ia, alive, 149 days	1.3		TCGA-A8-A086-01A	59 years, female, stage:iia, alive, 396 days	7.8
TCGA-AR-A2LR-01A	49 years, female, white, stage:i, alive, 1742 days	1.2		TCGA-E2-A1L8-01A	52 years, female, black or african american, stage:iib, alive, 2240 days	7.8
TCGA-A2-A0EM-01A	73 years, female, white, stage:ia, alive, 3094 days	1.2		TCGA-BH-A0EB-01A	69 years, female, white, stage:ia, alive, 745 days	7.8
TCGA-OL-A66K-01A	72 years, female, white, stage:iia, dead, 1275 days	1.2		TCGA-EW-A1PF-01A	50 years, female, white, stage:ia, alive, 439 days	7.8
TCGA-AO-A0JL-01A	59 years, female, white, stage:iiia, alive, 1683 days	1.2		TCGA-E2-A15I-01A	44 years, female, white, stage:iia, alive, 1692 days	7.7
TCGA-GM-A2DM-01A	57 years, female, white, stage:iia, alive, 3226 days	1.2		TCGA-AQ-A0Y5-01A	70 years, female, white, stage:iiia, dead, 172 days	7.7
TCGA-E9-A1RD-01A	67 years, female, white, stage:iia, alive, 34 days	1.2		TCGA-AO-A1KP-01A	77 years, female, white, stage:iia, alive, 2953 days	7.7
TCGA-E2-A15G-01A	76 years, female, white, stage:iia, alive, 554 days	1.2		TCGA-A8-A08I-01A	53 years, female, stage:iia, alive, 365 days	7.7
TCGA-BH-A0HY-01A	60 years, female, white, stage:i, alive, 1545 days	1.2		TCGA-E9-A1N8-01A	48 years, female, white, stage:iia, alive, 1039 days	7.7
TCGA-D8-A1X7-01A	40 years, female, white, stage:iia, alive, 509 days	1.2		TCGA-BH-A0C1-01B	61 years, female, white, stage:iiia, dead, 1411 days	7.7
TCGA-EW-A1PD-01A	61 years, male, white, stage:iia, alive, 424 days	1.2		TCGA-AO-A0JF-01A	68 years, female, white, stage:iia, alive, 1980 days	7.7
TCGA-B6-A0IM-01A	75 years, female, black or african american, stage:iib, dead, 3873 days	1.2		TCGA-A2-A0T1-01A	55 years, female, american indian or alaska native, stage:iiic, alive, 521 days	7.6
TCGA-UU-A93S-01A	63 years, female, black or african american, stage:iv, dead, 116 days	1.2		TCGA-C8-A26Y-01A	90 years, female, asian, stage:iia, alive, 394 days	7.6
TCGA-AN-A0FS-01A	55 years, female, white, stage:ia, alive, 210 days	1.2		TCGA-BH-A0HQ-01A	56 years, female, white, stage:iia, alive, 1121 days	7.6
TCGA-E9-A1N6-01A	52 years, female, white, stage:iib, dead, 678 days	1.2		TCGA-B6-A0IM-01A	75 years, female, black or african american, stage:iib, dead, 3873 days	7.5
TCGA-BH-A1FN-01A	34 years, female, white, stage:iia, dead, 2192 days	1.2		TCGA-AR-A2LK-01A	62 years, female, white, stage:iii, dead, 1649 days	7.5
TCGA-B6-A0IB-01A	64 years, female, white, stage:iv, dead, 3941 days	1.2		TCGA-A8-A07E-01A	81 years, female, stage:x, alive, 608 days	7.5
TCGA-A8-A09E-01A	73 years, female, stage:iiib, alive, 1492 days	1.2		TCGA-B6-A0RQ-01A	68 years, female, white, stage:iib, dead, 4267 days	7.5
TCGA-AN-A0AS-01A	70 years, female, white, stage:iiia, alive, 10 days	1.2		TCGA-E2-A152-01A	56 years, female, white, stage:i, alive, 2128 days	7.5
TCGA-D8-A1JI-01A	54 years, female, white, stage:iia, alive, 577 days	1.2		TCGA-D8-A145-01A	80 years, female, white, stage:iia, alive, 410 days	7.4
TCGA-BH-A18L-01A	50 years, female, white, stage:iiia, dead, 811 days	1.2		TCGA-A2-A0T5-01A	39 years, female, white, stage:iia, alive, 531 days	7.4
TCGA-PL-A8LX-01A	35 years, female, black or african american, stage:iv, alive, 5 days	1.2		TCGA-OL-A97C-01A	67 years, female, black or african american, stage:iib, alive, 271 days	7.4
TCGA-E2-A1LB-01A	41 years, female, black or african american, stage:iib, alive, 2306 days	1.2		TCGA-A2-A0D1-01A	76 years, female, white, stage:iia, alive, 1051 days	7.4
TCGA-C8-A1HN-01A	56 years, female, asian, stage:iia, alive, 394 days	1.1		TCGA-C8-A12Q-01A	78 years, female, asian, stage:iiia, dead, 385 days	7.4
TCGA-E9-A247-01A	59 years, female, white, stage:ia, alive, 1186 days	1.1		TCGA-A8-A06P-01A	63 years, female, stage:iiia, alive, 396 days	7.4
TCGA-BH-A201-01A	64 years, female, white, stage:ia, alive, 856 days	1.1		TCGA-D8-A1JA-01A	60 years, female, white, alive, 502 days	7.4
TCGA-AR-A0TZ-01A	43 years, female, white, dead, 3262 days	1.1		TCGA-D8-A27K-01A	47 years, female, white, stage:iib, alive, 1461 days	7.4
TCGA-A8-A08O-01A	45 years, female, stage:iv, alive, 943 days	1.1		TCGA-D8-A1XC-01A	85 years, female, white, stage:iiib, dead, 377 days	7.4
TCGA-A7-A13G-01B	79 years, female, white, stage:iia, alive, 718 days	1.1		TCGA-BH-A1FB-01A	60 years, female, white, stage:iib, dead, 3669 days	7.3
TCGA-B6-A0X7-01A	62 years, female, white, stage:x, dead, 1781 days	1.1		TCGA-BH-A0E9-01B	53 years, female, white, stage:iib, alive, 2489 days	7.3
TCGA-B6-A40B-01A	76 years, female, white, stage:i, alive, 3152 days	1.1		TCGA-D8-A13Z-01A	51 years, female, white, alive, 635 days	7.3
TCGA-B6-A0RE-01A	61 years, female, black or african american, stage:x, alive, 7777 days	1.1		TCGA-A7-A0DA-01A	62 years, female, white, stage:iia, alive, 1085 days	7.3
TCGA-E2-A155-01A	58 years, female, white, stage:iib, alive, 640 days	1.1		TCGA-A8-A0AD-01A	83 years, female, stage:i, alive, 1157 days	7.3
TCGA-AO-A0J3-01A	67 years, female, white, stage:iib, alive, 651 days	1.1		TCGA-BH-A1F2-01A	53 years, female, white, stage:iiib, dead, 959 days	7.2
TCGA-C8-A27A-01A	48 years, female, asian, stage:iib, alive, 747 days	1.1		TCGA-EW-A1IW-01A	80 years, female, white, stage:iib, alive, 371 days	7.2
TCGA-A2-A0YE-01A	48 years, female, white, stage:iib, alive, 554 days	1.1		TCGA-E2-A15T-01A	65 years, female, white, stage:iia, alive, 1563 days	7.2
TCGA-AQ-A1H2-01A	84 years, female, white, stage:iiia, alive, 475 days	1.1		TCGA-E9-A1R0-01A	58 years, female, white, stage:iia, alive, 860 days	7.2
TCGA-A1-A0SH-01A	39 years, female, white, stage:iia, alive, 1437 days	1.1		TCGA-LQ-A4E4-01A	73 years, female, white, stage:iiia, alive, 849 days	7.1
TCGA-D8-A1XB-01A	62 years, female, white, stage:iib, alive, 552 days	1.1		TCGA-GM-A2DH-01A	58 years, female, white, stage:i, alive, 2193 days	7.1
TCGA-A7-A0D9-01A	37 years, female, white, stage:iia, alive, 1139 days	1.1		TCGA-A2-A0ET-01A	58 years, female, white, stage:iiia, alive, 1066 days	7.1
TCGA-BH-A1FD-01A	68 years, female, white, stage:i, dead, 1009 days	1.1		TCGA-A1-A0SP-01A	40 years, female, stage:iia, alive, 584 days	7
TCGA-OL-A6VR-01A	48 years, female, black or african american, stage:ia, alive, 1220 days	1.1		TCGA-A7-A13G-01B	79 years, female, white, stage:iia, alive, 718 days	7
TCGA-B6-A0RI-01A	44 years, female, white, stage:iiib, alive, 7126 days	1.1		TCGA-BH-A1F8-01A	90 years, female, white, stage:iiib, dead, 763 days	7
TCGA-E2-A1IN-01A	60 years, female, white, stage:i, alive, 675 days	1.1		TCGA-EW-A2FR-01A	59 years, female, black or african american, stage:iiic, alive, 1673 days	7
TCGA-E2-A158-01A	43 years, female, white, stage:iia, alive, 450 days	1.1		TCGA-D8-A1JK-01A	90 years, female, white, stage:iia, alive, 612 days	7
TCGA-BH-A1F5-01A	62 years, female, white, stage:iia, dead, 2712 days	1.1		TCGA-BH-A0DI-01A	63 years, female, white, stage:iib, alive, 912 days	7
TCGA-3C-AAAU-01A	55 years, female, white, stage:x, alive, 4047 days	1		TCGA-BH-A0DV-01A	54 years, female, white, stage:iiia, alive, 2064 days	7
TCGA-JL-A3YX-01A	female, asian, stage:iia, alive, 352 days	1		TCGA-D8-A1JN-01A	80 years, female, white, stage:iiic, alive, 620 days	6.9
TCGA-E2-A153-01A	51 years, female, white, stage:iib, alive, 707 days	1		TCGA-D8-A1JU-01A	51 years, female, white, stage:ia, alive, 447 days	6.9
TCGA-AN-A0AR-01A	55 years, female, white, stage:iia, alive, 10 days	1		TCGA-D8-A13Y-01A	52 years, female, white, stage:ia, alive, 1728 days	6.9
TCGA-D8-A3Z6-01A	56 years, female, white, stage:iiic, alive, 563 days	1		TCGA-E9-A1R3-01A	70 years, female, white, stage:iiic, alive, 78 days	6.9
TCGA-D8-A27P-01A	64 years, female, white, stage:ia, alive, 49 days	1		TCGA-A2-A0EY-01A	62 years, female, white, stage:iib, alive, 1925 days	6.8
TCGA-BH-A18S-01A	79 years, female, white, stage:i, dead, 2009 days	1		TCGA-B6-A1KI-01A	63 years, female, white, stage:i, alive, 2236 days	6.8
TCGA-E9-A1R5-01A	63 years, female, white, stage:ia, alive, 92 days	1		TCGA-A2-A0T6-01A	50 years, female, white, stage:iib, alive, 575 days	6.8
TCGA-E2-A1LS-01A	46 years, female, white, stage:ia, alive, 1604 days	1		TCGA-BH-A0E0-01A	38 years, female, white, stage:iiic, alive, 134 days	6.8
TCGA-E2-A1IL-01A	78 years, female, white, stage:iia, alive, 118 days	1		TCGA-E2-A14X-01A	55 years, female, black or african american, stage:iiia, alive, 972 days	6.8
TCGA-E2-A10A-01A	41 years, female, white, stage:iib, alive, 1229 days	1		TCGA-A2-A0D3-01A	42 years, female, white, stage:ia, alive, 1873 days	6.8
TCGA-BH-A1EN-01A	78 years, female, white, stage:iia, dead, 2127 days	1		TCGA-A2-A0CZ-01A	46 years, female, white, stage:iia, alive, 1616 days	6.8
TCGA-E2-A1LL-01A	74 years, female, black or african american, stage:iiia, alive, 1309 days	1		TCGA-A2-A0ES-01A	52 years, female, white, stage:iia, alive, 2190 days	6.8
TCGA-A7-A0DA-01A	62 years, female, white, stage:iia, alive, 1085 days	1		TCGA-A8-A08A-01A	89 years, female, stage:i, alive, 30 days	6.7
TCGA-BH-A18J-01A	56 years, female, white, stage:iv, dead, 612 days	1		TCGA-AN-A0XU-01A	54 years, female, white, stage:iia, alive, 10 days	6.7
TCGA-OL-A66O-01A	39 years, female, black or african american, stage:iib, alive, 528 days	1		TCGA-BH-A18V-01A	48 years, female, white, stage:iib, dead, 1556 days	6.6
TCGA-V7-A7HQ-01A	75 years, female, black or african american, stage:iiia, alive, 2033 days	0.9		TCGA-D8-A1XO-01A	56 years, female, white, stage:iib, alive, 1682 days	6.6
TCGA-A8-A07L-01A	58 years, female, stage:iiia, alive, 975 days	0.9		TCGA-E2-A14T-01A	52 years, female, white, stage:iia, alive, 2311 days	6.6
TCGA-S3-AA11-01A	67 years, female, black or african american, stage:iia, alive, 421 days	0.9		TCGA-B6-A0RG-01A	26 years, female, white, stage:iib, alive, 2082 days	6.6
TCGA-AQ-A04L-01B	48 years, female, white, stage:iia, alive, 3957 days	0.9		TCGA-A8-A0A2-01A	66 years, female, stage:iia, alive, 579 days	6.6
TCGA-AO-A0J7-01A	72 years, female, white, stage:iib, alive, 618 days	0.9		TCGA-A8-A06Z-01A	84 years, female, stage:iib, alive, 31 days	6.6
TCGA-E9-A1N8-01A	48 years, female, white, stage:iia, alive, 1039 days	0.9		TCGA-A8-A097-01A	65 years, female, stage:iib, alive, 365 days	6.6
TCGA-BH-A5IZ-01A	51 years, female, black or african american, stage:iib, alive, 567 days	0.9		TCGA-D8-A1XD-01A	37 years, female, white, stage:iiia, alive, 522 days	6.5
TCGA-OL-A5RZ-01A	57 years, female, black or african american, stage:ia, alive, 679 days	0.9		TCGA-A7-A13F-01A	44 years, female, white, stage:iiia, alive, 765 days	6.5
TCGA-AO-A12F-01A	36 years, female, white, stage:iia, alive, 1842 days	0.9		TCGA-C8-A1HN-01A	56 years, female, asian, stage:iia, alive, 394 days	6.5
TCGA-B6-A1KI-01A	63 years, female, white, stage:i, alive, 2236 days	0.9		TCGA-AC-A3OD-01B	69 years, female, white, stage:iib, alive, 451 days	6.4
TCGA-E2-A105-01A	79 years, female, white, stage:iia, alive, 1308 days	0.9		TCGA-AN-A0XT-01A	54 years, female, white, stage:iiia, alive, 10 days	6.4
TCGA-E2-A15T-01A	65 years, female, white, stage:iia, alive, 1563 days	0.9		TCGA-D8-A1X7-01A	40 years, female, white, stage:iia, alive, 509 days	6.4
TCGA-E2-A15S-01A	34 years, female, white, stage:iib, alive, 428 days	0.9		TCGA-E2-A15M-01A	66 years, female, white, stage:iia, dead, 336 days	6.3
TCGA-E9-A54Y-01A	63 years, female, white, stage:iiia, alive, 725 days	0.9		TCGA-D8-A27V-01A	62 years, female, white, stage:iia, alive, 381 days	6.3
TCGA-W8-A86G-01A	66 years, female, white, stage:iia, alive, 347 days	0.9		TCGA-AC-A2FK-01A	45 years, female, white, stage:iiic, alive, 2650 days	6.3
TCGA-EW-A6S9-01A	34 years, female, black or african american, stage:iia, alive, 463 days	0.9		TCGA-A2-A0EM-01A	73 years, female, white, stage:ia, alive, 3094 days	6.3
TCGA-BH-A0W3-01A	58 years, female, white, stage:iia, alive, 728 days	0.9		TCGA-OL-A5RZ-01A	57 years, female, black or african american, stage:ia, alive, 679 days	6.3
TCGA-E9-A1NI-01A	52 years, female, white, stage:iia, alive, 300 days	0.9		TCGA-B6-A0IQ-01A	40 years, female, white, stage:iiia, alive, 4285 days	6.2
TCGA-A7-A13E-01A	62 years, female, white, stage:iib, dead, 614 days	0.8		TCGA-A2-A0YF-01A	67 years, female, black or african american, stage:i, alive, 1535 days	6.2
TCGA-A7-A13F-01A	44 years, female, white, stage:iiia, alive, 765 days	0.8		TCGA-AC-A23C-01A	62 years, female, white, stage:iib, alive, 585 days	6.2
TCGA-E2-A14Y-01A	35 years, female, white, stage:iia, alive, 2109 days	0.8		TCGA-E9-A1R5-01A	63 years, female, white, stage:ia, alive, 92 days	6.2
TCGA-LL-A6FQ-01A	77 years, female, black or african american, stage:iiia, alive, 80 days	0.8		TCGA-AN-A0AK-01A	76 years, female, white, stage:iia, alive, 224 days	6.2
TCGA-E9-A1R6-01A	63 years, female, white, stage:iia, alive, 339 days	0.8		TCGA-E2-A1B0-01A	50 years, female, white, stage:iiia, alive, 1631 days	6.2
TCGA-AC-A2BK-01A	78 years, female, black or african american, stage:iiia, alive, 2222 days	0.8		TCGA-AC-A2BK-01A	78 years, female, black or african american, stage:iiia, alive, 2222 days	6.2
TCGA-C8-A26Z-01A	female, asian, stage:iia, alive, 470 days	0.8		TCGA-A8-A09W-01A	70 years, female, stage:iiib, alive, 30 days	6.1
TCGA-A8-A06Q-01A	63 years, female, stage:iiia, alive, 31 days	0.8		TCGA-AC-A2FG-01A	80 years, female, white, stage:iib, alive, 1853 days	6.1
TCGA-A7-A0DC-01B	63 years, female, white, stage:ia, alive, 906 days	0.8		TCGA-AO-A03U-01B	31 years, female, white, stage:i, dead, 1793 days	6.1
TCGA-C8-A274-01A	63 years, female, asian, stage:iia, alive, 508 days	0.8		TCGA-AN-A0FV-01A	58 years, female, white, stage:iia, alive, 10 days	6.1
TCGA-E2-A9RU-01A	90 years, female, black or african american, stage:iiic, alive, 538 days	0.8		TCGA-AN-A0FW-01A	67 years, female, white, stage:iiia, alive, 11 days	6.1
TCGA-AC-A23H-01A	90 years, female, white, stage:iia, dead, 174 days	0.8		TCGA-AR-A252-01A	50 years, female, white, stage:i, alive, 2838 days	6
TCGA-AR-A1AH-01A	52 years, female, white, stage:iib, alive, 3807 days	0.8		TCGA-AR-A1AL-01A	60 years, female, white, stage:iiia, alive, 2971 days	6
TCGA-E2-A1IE-01A	61 years, female, white, stage:iib, alive, 2362 days	0.8		TCGA-E2-A1IH-01A	80 years, female, white, stage:i, alive, 1026 days	6
TCGA-EW-A1PC-01B	66 years, female, black or african american, stage:iib, alive, 187 days	0.8		TCGA-A1-A0SE-01A	56 years, female, white, stage:i, alive, 1321 days	6
TCGA-BH-A1F2-01A	53 years, female, white, stage:iiib, dead, 959 days	0.8		TCGA-A2-A25E-01A	34 years, female, black or african american, stage:iiia, alive, 3204 days	6
TCGA-A7-A0CD-01A	66 years, female, white, stage:i, alive, 1165 days	0.8		TCGA-A2-A3XU-01A	35 years, female, black or african american, stage:iib, dead, 912 days	5.9
TCGA-BH-A0W4-01A	46 years, female, white, stage:iia, alive, 759 days	0.8		TCGA-A1-A0SH-01A	39 years, female, white, stage:iia, alive, 1437 days	5.9
TCGA-A1-A0SM-01A	77 years, male, white, stage:iia, alive, 242 days	0.8		TCGA-D8-A1XS-01A	48 years, male, white, stage:iiic, alive, 496 days	5.9
TCGA-A2-A04U-01A	47 years, female, white, stage:iia, alive, 2654 days	0.8		TCGA-BH-A1EU-01A	83 years, female, white, stage:i, dead, 1286 days	5.9
TCGA-D8-A1XY-01A	74 years, female, white, stage:iia, alive, 503 days	0.8		TCGA-BH-A1ET-01A	55 years, female, white, stage:i, dead, 2520 days	5.9
TCGA-EW-A424-01A	51 years, female, white, stage:iiia, alive, 715 days	0.7		TCGA-A2-A1G6-01A	50 years, female, white, stage:iiia, alive, 501 days	5.8
TCGA-UL-AAZ6-01A	73 years, female, black or african american, stage:iia, alive, 518 days	0.7		TCGA-A2-A0D0-01A	60 years, female, black or african american, stage:iia, alive, 2048 days	5.8
TCGA-B6-A0RO-01A	71 years, female, white, stage:iiib, alive, 4929 days	0.7		TCGA-GI-A2C8-01A	63 years, female, white, stage:iiib, alive, 225 days	5.7
TCGA-D8-A1XR-01A	56 years, female, white, stage:iib, alive, 482 days	0.7		TCGA-A7-A0DB-01A	56 years, female, white, stage:iia, alive, 1007 days	5.7
TCGA-A8-A07S-01A	73 years, female, stage:iia, alive, 243 days	0.7		TCGA-BH-A18R-01A	50 years, female, white, stage:iia, dead, 1142 days	5.7
TCGA-BH-A0H6-01A	82 years, female, white, stage:i, alive, 747 days	0.7		TCGA-AR-A24X-01A	52 years, female, white, stage:iia, alive, 3004 days	5.6
TCGA-E9-A245-01A	47 years, female, white, stage:iib, dead, 26 days	0.7		TCGA-AQ-A04H-01B	61 years, female, white, stage:iiia, alive, 754 days	5.6
TCGA-E9-A1R7-01A	64 years, female, white, stage:iia, alive, 1467 days	0.7		TCGA-D8-A1XJ-01A	76 years, female, white, stage:iiia, alive, 663 days	5.6
TCGA-AR-A24M-01A	38 years, female, white, stage:iiia, alive, 3660 days	0.7		TCGA-BH-A0AV-01A	52 years, female, black or african american, stage:i, alive, 1820 days	5.5
TCGA-BH-A0E1-01A	52 years, female, white, stage:iib, alive, 477 days	0.7		TCGA-AR-A0TR-01A	69 years, female, white, stage:iib, dead, 160 days	5.5
TCGA-A8-A0AD-01A	83 years, female, stage:i, alive, 1157 days	0.7		TCGA-BH-A1FH-01A	47 years, female, white, stage:iv, dead, 1034 days	5.5
TCGA-AN-A03X-01A	74 years, female, white, stage:iia, alive, 10 days	0.7		TCGA-AC-A2FF-01A	female, asian, stage:iib, alive, 2759 days	5.5
TCGA-B6-A0WZ-01A	50 years, female, black or african american, stage:ii, alive, 6292 days	0.7		TCGA-B6-A0IN-01A	45 years, female, white, stage:x, dead, 2573 days	5.5
TCGA-BH-A1ES-01A	35 years, female, white, stage:iib, dead, 3462 days	0.7		TCGA-A7-A0CG-01A	78 years, female, white, stage:iia, alive, 1043 days	5.5
TCGA-AR-A1AV-01A	68 years, male, white, stage:iib, alive, 1864 days	0.7		TCGA-A2-A1G4-01A	71 years, female, white, stage:iiia, alive, 595 days	5.4
TCGA-AO-A12H-01A	69 years, female, black or african american, stage:iia, alive, 1234 days	0.7		TCGA-BH-A0H3-01A	46 years, female, white, stage:i, alive, 1928 days	5.3
TCGA-LQ-A4E4-01A	73 years, female, white, stage:iiia, alive, 849 days	0.7		TCGA-E9-A226-01A	45 years, female, white, stage:iiia, dead, 1048 days	5.3
TCGA-BH-A1FM-01A	44 years, female, white, stage:iiia, dead, 1388 days	0.7		TCGA-B6-A0I8-01A	46 years, female, white, stage:x, dead, 749 days	5.2
TCGA-A2-A0D4-01A	37 years, female, black or african american, stage:iib, alive, 767 days	0.7		TCGA-EW-A1PG-01A	53 years, female, white, stage:iib, alive, 1051 days	5.2
TCGA-D8-A27F-01A	40 years, female, white, stage:iia, alive, 488 days	0.7		TCGA-A8-A085-01A	44 years, male, stage:iib, alive, 1124 days	5.2
TCGA-E9-A228-01A	58 years, female, white, stage:iib, alive, 1285 days	0.7		TCGA-A8-A07O-01A	51 years, female, stage:iia, alive, 304 days	5.2
TCGA-AC-A23E-01A	50 years, female, white, stage:iib, alive, 698 days	0.7		TCGA-C8-A12Z-01A	45 years, female, asian, stage:iib, alive, 382 days	5.2
TCGA-E2-A106-01A	34 years, female, asian, stage:ib, alive, 2541 days	0.7		TCGA-AR-A24T-01A	46 years, female, white, stage:iiic, alive, 3202 days	5.1
TCGA-AO-A12C-01A	42 years, female, white, stage:iib, alive, 2372 days	0.7		TCGA-E2-A1LG-01A	50 years, female, black or african american, stage:iia, alive, 1523 days	5.1
TCGA-AN-A0FL-01A	62 years, female, white, stage:iia, alive, 231 days	0.7		TCGA-A2-A1G1-01A	85 years, female, white, stage:iib, alive, 584 days	5.1
TCGA-D8-A1JT-01A	70 years, female, white, stage:iia, alive, 405 days	0.7		TCGA-D8-A1X8-01A	63 years, female, white, stage:iiia, alive, 783 days	5
TCGA-A8-A09T-01A	68 years, female, alive, 579 days	0.7		TCGA-D8-A1XQ-01A	69 years, female, white, stage:iia, alive, 499 days	5
TCGA-AR-A24K-01A	46 years, female, white, stage:iia, alive, 1548 days	0.7		TCGA-AO-A1KS-01A	69 years, female, white, stage:iia, alive, 350 days	5
TCGA-A8-A086-01A	59 years, female, stage:iia, alive, 396 days	0.7		TCGA-A2-A0YG-01A	63 years, female, white, stage:iiic, alive, 666 days	5
TCGA-AN-A0XR-01A	55 years, female, white, stage:iiia, alive, 10 days	0.6		TCGA-A2-A1G0-01A	49 years, female, white, stage:iib, alive, 616 days	4.8
TCGA-AC-A62V-01A	58 years, male, black or african american, stage:iv, dead, 348 days	0.6		TCGA-C8-A134-01A	52 years, female, asian, stage:iia, alive, 383 days	4.8
TCGA-AO-A1KP-01A	77 years, female, white, stage:iia, alive, 2953 days	0.6		TCGA-E2-A1L7-01A	40 years, female, white, stage:iiia, alive, 1836 days	4.7
TCGA-B6-A0RG-01A	26 years, female, white, stage:iib, alive, 2082 days	0.6		TCGA-AC-A23E-01A	50 years, female, white, stage:iib, alive, 698 days	4.7
TCGA-AO-A03N-01B	59 years, female, white, stage:iib, alive, 2031 days	0.6		TCGA-E2-A1LK-01A	84 years, female, black or african american, stage:iiic, dead, 266 days	4.6
TCGA-AN-A0XP-01A	69 years, female, white, stage:iiia, alive, 9 days	0.6		TCGA-A7-A26E-01B	71 years, female, white, stage:iiia, alive, 954 days	4.6
TCGA-5T-A9QA-01A	52 years, female, black or african american, stage:iia, alive, 303 days	0.6		TCGA-A2-A0D2-01A	45 years, female, white, stage:iia, alive, 1027 days	4.6
TCGA-AR-A1AY-01A	65 years, female, white, stage:i, alive, 1026 days	0.6		TCGA-BH-A0E7-01A	79 years, female, white, stage:iib, alive, 1363 days	4.5
TCGA-D8-A1XF-01A	45 years, female, white, stage:iia, alive, 463 days	0.6		TCGA-AO-A0JD-01A	59 years, female, white, stage:iiia, alive, 2190 days	4.5
TCGA-AN-A04D-01A	58 years, female, white, stage:iib, alive, 52 days	0.6		TCGA-AQ-A04J-01A	45 years, female, white, stage:iia, alive, 819 days	4.5
TCGA-B6-A0X5-01A	61 years, female, black or african american, stage:iib, dead, 2097 days	0.6		TCGA-A2-A0ER-01A	63 years, female, white, stage:ib, alive, 2263 days	4.5
TCGA-B6-A402-01A	47 years, female, black or african american, stage:i, alive, 2134 days	0.6		TCGA-AR-A2LQ-01A	59 years, female, white, stage:iib, alive, 1233 days	4.4
TCGA-A2-A0CT-01A	71 years, female, white, stage:iia, alive, 2289 days	0.6		TCGA-EW-A1PD-01A	61 years, male, white, stage:iia, alive, 424 days	4.4
TCGA-E9-A1RH-01A	63 years, female, white, stage:iia, alive, 1417 days	0.6		TCGA-E9-A1RC-01A	56 years, female, white, stage:iiic, alive, 1224 days	4.4
TCGA-D8-A1XJ-01A	76 years, female, white, stage:iiia, alive, 663 days	0.6		TCGA-AR-A24L-01A	26 years, female, white, stage:iib, dead, 2866 days	4.3
TCGA-E2-A1LK-01A	84 years, female, black or african american, stage:iiic, dead, 266 days	0.5		TCGA-AO-A0JL-01A	59 years, female, white, stage:iiia, alive, 1683 days	4.2
TCGA-D8-A1XD-01A	37 years, female, white, stage:iiia, alive, 522 days	0.5		TCGA-C8-A135-01A	64 years, female, asian, stage:iib, alive, 393 days	4.2
TCGA-A8-A084-01A	81 years, female, stage:iib, alive, 458 days	0.5		TCGA-A2-A0EX-01A	46 years, female, white, stage:iib, alive, 752 days	4.2
TCGA-A7-A5ZV-01A	62 years, female, black or african american, stage:iia, alive, 368 days	0.5		TCGA-AN-A04D-01A	58 years, female, white, stage:iib, alive, 52 days	4.2
TCGA-BH-A0EI-01A	51 years, female, white, stage:iia, alive, 1926 days	0.5		TCGA-A8-A09A-01A	40 years, female, stage:x, alive, 304 days	4.2
TCGA-A8-A07R-01A	80 years, female, stage:iiic, alive, 273 days	0.5		TCGA-E9-A1N9-01A	58 years, female, white, stage:iia, alive, 1101 days	4.1
TCGA-AC-A8OR-01A	75 years, female, white, stage:ia, alive, 40 days	0.5		TCGA-D8-A1J8-01A	77 years, female, white, stage:iib, alive, 431 days	4.1
TCGA-A7-A26E-01B	71 years, female, white, stage:iiia, alive, 954 days	0.5		TCGA-C8-A12M-01A	70 years, female, asian, stage:iia, alive, 358 days	4.1
TCGA-E2-A15L-01A	65 years, female, black or african american, stage:iia, alive, 626 days	0.5		TCGA-D8-A1XU-01A	56 years, female, white, stage:ia, alive, 395 days	4
TCGA-A7-A3IZ-01A	63 years, female, white, stage:iia, alive, 322 days	0.5		TCGA-EW-A1PA-01A	59 years, female, white, stage:iib, alive, 575 days	4
TCGA-A2-A04R-01A	36 years, female, black or african american, stage:ia, alive, 3709 days	0.5		TCGA-A2-A04T-01A	62 years, female, white, stage:iia, alive, 2246 days	4
TCGA-AQ-A0Y5-01A	70 years, female, white, stage:iiia, dead, 172 days	0.5		TCGA-E2-A1IE-01A	61 years, female, white, stage:iib, alive, 2362 days	3.9
TCGA-A2-A0YJ-01A	39 years, female, white, stage:iiia, alive, 566 days	0.5		TCGA-D8-A142-01A	74 years, female, white, stage:iib, alive, 425 days	3.9
TCGA-A7-A26J-01A	49 years, female, white, stage:iia, alive, 627 days	0.5		TCGA-E9-A228-01A	58 years, female, white, stage:iib, alive, 1285 days	3.8
TCGA-B6-A1KC-01B	67 years, female, white, stage:iib, alive, 1326 days	0.5		TCGA-AR-A0TP-01A	43 years, female, white, stage:iia, alive, 4275 days	3.8
TCGA-A2-A1FV-01A	74 years, female, white, stage:iib, alive, 714 days	0.5		TCGA-E9-A243-01A	52 years, female, white, stage:iia, alive, 612 days	3.8
TCGA-C8-A12Z-01A	45 years, female, asian, stage:iib, alive, 382 days	0.5		TCGA-AN-A04A-01A	36 years, female, white, stage:iiia, alive, 90 days	3.8
TCGA-A8-A09V-01A	51 years, female, stage:iia, alive, 457 days	0.4		TCGA-EW-A1IY-01A	38 years, female, asian, stage:i, alive, 258 days	3.8
TCGA-A2-A4S0-01A	77 years, female, white, stage:iia, alive, 706 days	0.4		TCGA-BH-A1EX-01A	67 years, female, white, stage:iib, dead, 1508 days	3.8
TCGA-AN-A0FZ-01A	45 years, female, white, stage:iiia, alive, 10 days	0.4		TCGA-D8-A1XW-01A	53 years, female, white, stage:iia, alive, 1309 days	3.8
TCGA-C8-A137-01A	34 years, female, asian, stage:iib, alive, 379 days	0.4		TCGA-AN-A041-01A	29 years, female, white, stage:iib, alive, 7 days	3.7
TCGA-BH-A18N-01A	88 years, female, white, stage:iia, dead, 1148 days	0.4		TCGA-BH-A1F5-01A	62 years, female, white, stage:iia, dead, 2712 days	3.7
TCGA-AN-A0XO-01A	59 years, female, white, stage:iiia, alive, 375 days	0.4		TCGA-AN-A0FX-01A	52 years, female, white, stage:iia, alive, 10 days	3.7
TCGA-BH-A8FY-01A	87 years, female, white, stage:ia, dead, 295 days	0.4		TCGA-BH-A18N-01A	88 years, female, white, stage:iia, dead, 1148 days	3.7
TCGA-E9-A1N3-01A	70 years, female, white, stage:iiia, alive, 1059 days	0.4		TCGA-AC-A7VC-01A	56 years, female, white, stage:iib, alive, 1 days	3.7
TCGA-A7-A3RF-01A	79 years, female, white, stage:iia, alive, 408 days	0.4		TCGA-E9-A1R7-01A	64 years, female, white, stage:iia, alive, 1467 days	3.7
TCGA-E2-A14W-01A	78 years, male, white, stage:iia, alive, 974 days	0.4		TCGA-B6-A1KC-01B	67 years, female, white, stage:iib, alive, 1326 days	3.6
TCGA-BH-A1FJ-01A	66 years, female, white, stage:iiia, dead, 1927 days	0.4		TCGA-AR-A2LR-01A	49 years, female, white, stage:i, alive, 1742 days	3.6
TCGA-AC-A7VC-01A	56 years, female, white, stage:iib, alive, 1 days	0.4		TCGA-AR-A24Q-01A	49 years, female, white, stage:iib, alive, 3172 days	3.6
TCGA-EW-A6SA-01A	59 years, male, black or african american, stage:ii, alive, 510 days	0.4		TCGA-AO-A12G-01A	75 years, female, white, stage:iia, alive, 1639 days	3.6
TCGA-BH-A1EV-01A	45 years, female, white, stage:iiia, dead, 365 days	0.4		TCGA-AR-A256-01A	45 years, female, white, stage:iia, dead, 2854 days	3.6
TCGA-D8-A1XV-01A	84 years, female, white, stage:iia, alive, 461 days	0.3		TCGA-AR-A0U2-01A	47 years, female, white, stage:iiia, dead, 2551 days	3.5
TCGA-B6-A0WV-01A	67 years, female, white, stage:iib, dead, 2417 days	0.3		TCGA-A8-A06Q-01A	63 years, female, stage:iiia, alive, 31 days	3.4
TCGA-B6-A0I1-01A	73 years, female, black or african american, stage:iia, dead, 2361 days	0.3		TCGA-A2-A0CU-01A	73 years, female, white, stage:iia, dead, 158 days	3.4
TCGA-A8-A0AB-01A	54 years, female, stage:iia, alive, 518 days	0.3		TCGA-D8-A1Y0-01A	65 years, female, white, stage:iiia, alive, 472 days	3.4
TCGA-E2-A154-01A	68 years, female, white, stage:i, alive, 591 days	0.3		TCGA-BH-A208-01A	48 years, female, white, stage:iib, dead, 1759 days	3.3
TCGA-D8-A1JS-01A	77 years, female, white, stage:ia, alive, 371 days	0.3		TCGA-AR-A24W-01A	55 years, female, white, stage:iib, alive, 991 days	3.3
TCGA-AC-A7VB-01A	51 years, female, black or african american, stage:iia, alive, 250 days	0.3		TCGA-BH-A18T-01A	70 years, female, white, stage:iia, dead, 224 days	3.3
TCGA-A1-A0SB-01A	70 years, female, white, stage:i, alive, 259 days	0.3		TCGA-AO-A0J7-01A	72 years, female, white, stage:iib, alive, 618 days	3.3
TCGA-AN-A0FV-01A	58 years, female, white, stage:iia, alive, 10 days	0.3		TCGA-E2-A14N-01A	37 years, female, white, stage:iib, alive, 1434 days	3.3
TCGA-B6-A0I8-01A	46 years, female, white, stage:x, dead, 749 days	0.3		TCGA-AR-A251-01A	51 years, female, white, stage:iiia, alive, 3030 days	3.3
TCGA-LL-A6FR-01A	50 years, female, black or african american, stage:iia, alive, 489 days	0.3		TCGA-A2-A0T0-01A	59 years, female, white, stage:iib, alive, 533 days	3.3
TCGA-E2-A572-01A	72 years, female, black or african american, stage:iiia, alive, 1208 days	0.3		TCGA-E2-A150-01A	48 years, female, white, stage:iia, alive, 1935 days	3.2
TCGA-A2-A3XU-01A	35 years, female, black or african american, stage:iib, dead, 912 days	0.3		TCGA-A2-A04W-01A	50 years, female, white, stage:iib, alive, 3102 days	3.1
TCGA-LL-A442-01A	56 years, female, black or african american, stage:iia, alive, 889 days	0.3		TCGA-B6-A0RU-01A	40 years, female, white, stage:ia, alive, 8605 days	3
TCGA-AC-A62X-01A	72 years, female, black or african american, stage:iia, alive, 417 days	0.3		TCGA-AR-A1AH-01A	52 years, female, white, stage:iib, alive, 3807 days	2.9
TCGA-LL-A6FP-01A	90 years, female, white, stage:iia, alive, 677 days	0.3		TCGA-D8-A1XK-01A	55 years, female, white, stage:iib, alive, 441 days	2.9
TCGA-E9-A5UP-01A	64 years, female, white, stage:iia, alive, 803 days	0.3		TCGA-A2-A0SU-01A	66 years, female, white, stage:iia, alive, 1662 days	2.9
TCGA-A8-A093-01A	61 years, female, stage:iia, alive, 546 days	0.3		TCGA-D8-A1XV-01A	84 years, female, white, stage:iia, alive, 461 days	2.8
TCGA-E2-A15J-01A	51 years, female, white, stage:i, alive, 1640 days	0.3		TCGA-AN-A0FJ-01A	60 years, female, white, stage:iv, alive, 242 days	2.8
TCGA-BH-A204-01A	80 years, female, white, stage:iib, dead, 2534 days	0.3		TCGA-GM-A2DB-01A	62 years, female, white, stage:iia, alive, 2406 days	2.8
TCGA-BH-A0E7-01A	79 years, female, white, stage:iib, alive, 1363 days	0.3		TCGA-E9-A244-01A	54 years, female, white, stage:iia, alive, 21 days	2.7
TCGA-BH-A0HN-01A	67 years, female, white, stage:ia, alive, 516 days	0.3		TCGA-B6-A0I6-01A	49 years, female, black or african american, stage:iia, dead, 991 days	2.6
TCGA-A2-A0CY-01A	63 years, female, white, stage:iib, alive, 1673 days	0.3		TCGA-BH-A1EN-01A	78 years, female, white, stage:iia, dead, 2127 days	2.5
TCGA-A8-A06Z-01A	84 years, female, stage:iib, alive, 31 days	0.2		TCGA-C8-A1HJ-01A	53 years, female, asian, stage:iia, alive, 5 days	2.2
TCGA-A1-A0SK-01A	54 years, female, asian, stage:iia, dead, 967 days	0.2		TCGA-AO-A1KO-01A	46 years, female, white, stage:iib, alive, 622 days	2.2
TCGA-A8-A06Y-01A	66 years, female, stage:iia, alive, 791 days	0.2		TCGA-A1-A0SO-01A	68 years, female, white, stage:iib, alive, 852 days	2.1
TCGA-E2-A15R-01A	64 years, female, white, stage:iia, alive, 1732 days	0.2		TCGA-E2-A158-01A	43 years, female, white, stage:iia, alive, 450 days	2.1
TCGA-AR-A1AS-01A	54 years, female, asian, stage:iib, alive, 1150 days	0.2		TCGA-AC-A3QQ-01B	54 years, female, white, stage:ia, alive, 734 days	2.1
TCGA-E9-A5UO-01A	41 years, female, white, stage:iia, alive, 785 days	0.2		TCGA-E2-A1LL-01A	74 years, female, black or african american, stage:iiia, alive, 1309 days	2
TCGA-D8-A1XG-01A	86 years, female, white, stage:iiib, alive, 448 days	0.2		TCGA-A8-A07L-01A	58 years, female, stage:iiia, alive, 975 days	1.9
TCGA-D8-A1XC-01A	85 years, female, white, stage:iiib, dead, 377 days	0.2		TCGA-E9-A1RH-01A	63 years, female, white, stage:iia, alive, 1417 days	1.9
TCGA-B6-A0IA-01A	51 years, female, white, stage:iia, alive, 8391 days	0.2		TCGA-AN-A0AR-01A	55 years, female, white, stage:iia, alive, 10 days	1.9
TCGA-AR-A0TP-01A	43 years, female, white, stage:iia, alive, 4275 days	0.1		TCGA-A1-A0SB-01A	70 years, female, white, stage:i, alive, 259 days	1.9
TCGA-BH-A0HL-01A	56 years, female, white, stage:iib, alive, 72 days	0.1		TCGA-A8-A0AB-01A	54 years, female, stage:iia, alive, 518 days	1.8
TCGA-BH-A0HW-01A	62 years, female, asian, stage:ia, alive, 1561 days	0.1		TCGA-A8-A07C-01A	57 years, female, stage:iia, alive, 1034 days	1.8
TCGA-B6-A1KF-01A	68 years, female, white, stage:iib, alive, 3088 days	0.1		TCGA-BH-A1FM-01A	44 years, female, white, stage:iiia, dead, 1388 days	1.7
TCGA-B6-A0IC-01A	90 years, female, white, stage:x, dead, 1542 days	0.1		TCGA-B6-A1KF-01A	68 years, female, white, stage:iib, alive, 3088 days	1.7
TCGA-E9-A1RC-01A	56 years, female, white, stage:iiic, alive, 1224 days	0.1		TCGA-A2-A1FV-01A	74 years, female, white, stage:iib, alive, 714 days	1.7
TCGA-A7-A13D-01A	46 years, female, black or african american, stage:iia, alive, 965 days	0.1		TCGA-B6-A0I1-01A	73 years, female, black or african american, stage:iia, dead, 2361 days	1.6
TCGA-E2-A156-01A	61 years, female, white, stage:i, alive, 726 days	0.1		TCGA-D8-A143-01A	52 years, female, white, stage:iia, alive, 431 days	1.5
TCGA-B6-A0X4-01A	62 years, female, white, stage:iib, dead, 860 days	0.1		TCGA-AN-A0AT-01A	62 years, female, white, stage:iia, alive, 10 days	1.4
TCGA-E9-A54X-01A	85 years, female, white, stage:ia, alive, 727 days	0.1		TCGA-AO-A12F-01A	36 years, female, white, stage:iia, alive, 1842 days	1.2
TCGA-AC-A2QH-01B	58 years, female, white, stage:iib, alive, 1005 days	0.1		TCGA-AR-A1AY-01A	65 years, female, white, stage:i, alive, 1026 days	1.1
TCGA-D8-A13Y-01A	52 years, female, white, stage:ia, alive, 1728 days	0.1		TCGA-E2-A1LS-01A	46 years, female, white, stage:ia, alive, 1604 days	1.1
TCGA-E2-A574-01A	44 years, female, black or african american, stage:iia, alive, 1179 days	0.1		TCGA-D8-A1JM-01A	59 years, female, white, stage:iib, alive, 590 days	0.9
TCGA-B6-A0RL-01A	60 years, female, black or african american, stage:iia, dead, 2469 days	0		TCGA-AC-A2QH-01B	58 years, female, white, stage:iib, alive, 1005 days	0.8
TCGA-EW-A1OX-01A	43 years, female, white, stage:iia, alive, 911 days	0		TCGA-BH-A204-01A	80 years, female, white, stage:iib, dead, 2534 days	0.8
TCGA-AO-A125-01A	72 years, female, black or african american, stage:iia, alive, 3456 days	0		TCGA-A2-A0YJ-01A	39 years, female, white, stage:iiia, alive, 566 days	0.7
TCGA-A8-A085-01A	44 years, male, stage:iib, alive, 1124 days	0		TCGA-A1-A0SK-01A	54 years, female, asian, stage:iia, dead, 967 days	0.7

## Sheet: Fig 1d
PBS	Control sequence	siRNA1	siRNA2	siRNA3		PBS	siRNA2		PBS	siRNA2
0.96	1.23	0.85	0.53	0.68		103	64		91	91
1.31	0.99	0.91	0.5	0.71		93	59		87	108
1	1.05	0.83	0.61	0.63		104	57		85	102
						4T1			Raw267.4

## Sheet: Fig 1g
Time (h)	4T1 (WT)			4T1 (Itga6 KO)
0	2031			1989
6	9115	9218	8732	5067	6190	6803
12	8850	8716	10377	5663	6325	5365
24	9034	8747	10176	4663	6397	6455

## Sheet: Fig 2a
	PBS	HPVP	siRNA1	siRNA2	siRNA3	siRNA1@HPVP	siRNA2@HPVP	siRNA3@HPVP	Untreated
	91	75	65	60	69	51	46	55	104
	89	70	68	58	76	47	41	53	101
	85	75	60	57	72	42	40	51	95
	88	77	68	55	68	46	42	59
	91	73	64	62	60	48	39	55

## Sheet: Fig 2c
IFN-a	PBS	HPVP	HPV-siRNA1	HPV-siRNA2	HPV-siRNA3
	1.1	3.7	5.5	5.4	3.8
	1	3.4	5.1	5.1	4
	1	3.5	4.8	5	3.6
IFN-r	PBS	HPVP	HPV-siRNA1	HPV-siRNA2	HPV-siRNA3
	1.1	5.5	7.9	8.2	6.2
	0.9	5.8	7.6	8	5.9
	1.1	5.6	7.7	8.1	5.9

## Sheet: Fig 2f
IL6	PBS	HPVP	siRNA1@HPVP	siRNA2@HPVP	siRNA3@HPVP	LPS	IL4
	0.1	99.5	151.8	177	30.8	394.7	1.2
	0.4	105.2	189.5	147.7	20	440.2	1
	0.1	125.9	143.4	148.5	28.6	382	0.7
IL1b	PBS	HPVP	siRNA1@HPVP	siRNA2@HPVP	siRNA3@HPVP	LPS	IL4
	18	34.2	70.5	86.8	32.8	136.9	18
	16.7	23.4	58.4	88.1	26.1	155.9	22.1
	15.4	24.8	61.1	69.2	27.4	155.9	23.4
TNF-a	PBS	HPVP	siRNA1@HPVP	siRNA2@HPVP	siRNA3@HPVP	LPS	IL4
	220.4	231.1	240.8	254	203.8	276.2	202.5
	166.5	246	225.7	246	185.2	277.2	186.4
	207.7	252.5	216.6	263.2	209	276.5	209.6
MIP1a	PBS	HPVP	siRNA1@HPVP	siRNA2@HPVP	siRNA3@HPVP	LPS	IL4
	45.6	85.2	272.1	312.1	167.5	552.6	186.6
	46.7	84.8	189.8	253.2	110.9	666.6	163.9
	76.8	105.5	200.9	263.1	113	696.3	157.7

## Sheet: Fig 3d
1	Volume	Mean	SD		3	Volume	Mean	SD		5	Volume	Mean	SD		7	Volume	Mean	SD		9	Volume	Mean	SD		11	Volume	Mean	SD		13	Volume	Mean	SD		15	Volume	Mean	SD
PBS	44.2376	42.652	6.3183		PBS	40.8629	99.6318	44.8706		PBS	121.313	125.21	16.4828		PBS	271.98	216.107	39.6721		PBS	253.667	230.203	115.534		PBS	458.711	398.036	79.5173		PBS	571.768	457.297	103.157		PBS	509.843	627.566	148.217
	49.7745					89.232					99.0042					202.287					87.0306					305.113					353.461					787.766
	33.1328					81.648					142.619					195.372					245.33					447.765					519.514					578.365
	40.2739					129.6					130.799					171.348					397.92					461.234					342.913					479.424
	45.8411					156.816					132.314					239.547					167.068					317.358					498.829					782.434
siRNA2	49.2317	35.2962	10.9507		siRNA2	40.572	55.1339	16.0615		siRNA2	48.4694	70.1576	47.9244		siRNA2	231.911	123.721	66.8124		siRNA2	79.9184	197.416	117.121		siRNA2	404.152	204.926	125.799		Lipo-siRNA	491.8	242.43	168.352		siRNA2	508.424	273.025	161.975
	38.1797					78.652					21.3372					113.448					99.8377					156.076					340.906					366.636
	20.4384					39.5035					55.5411					125.257					354.883					213.334					153.4					213.763
	39.5352					58.752					77.3903					97.4151					276.651					190.911					107.217					159.057
	29.0962					58.19					148.05					50.5734					175.788					60.1587					118.826					117.244
HPVP	20.1486	30.2819	11.6545		HPVP	77.064	67.0737	16.6327		HPVP	47.724	32.6734	12.8468		HPVP	45.3369	55.4807	14.4085		HPVP	156.87	115.32	24.9433		HPVP	106.607	103.925	28.5083		HPV	197.721	202.821	51.8018		HPVP	248.358	210.434	32.9045
	32.1276					81.461					26.1834					62.9062					89.9447					102.207					166.659					185.838
	44.944					72.828					44.8099					77.3128					105.712					149.894					163.628					191.835
	17.0466					64.512					26.1999					48.4803					110.534					76.836					194.948					182.022
	37.1427					39.5035					18.4496					43.3673					113.539					84.081					291.149					244.115
siRNA@HPVP	41.5886	39.849	11.5132		siRNA@HPVP	63.75	54.9385	15.1936		siRNA@HPVP	22.3562	34.4304	15.1481		siRNA@HPVP	45.5994	48.0785	14.71		siRNA@HPVP	18.6665	53.859	31.2746		siRNA@HPVP	30.5287	44.2879	27.9424		HPV-RNA	12.0165	69.5065	48.8187		siRNA@HPVP	29.2206	58.5637	46.0166
	36.3519					57.434					49.3366					73.1823					48.9511					57.9784					61.1159					21.246
	45.6564					41.454					50.1695					46.7785					98.7241					33.6355					35.9446					109.76
	53.2032					37.926					33.1983					37.6693					69.1625					85.5332					112.643					107.984
	22.445					74.1285					17.0912					37.1631					33.7909					13.7637					125.812					24.6075
HPVP+aPDL1	46.1125	33.4659	11.6372		HPVP+aPDL1	122.345	61.7252	37.4777		HPVP+aPDL1	85.2558	71.0232	25.216		HPVP+aPDL1	108.38	94.1229	22.5021		HPVP+aPDL1	151.324	115.376	35.2187		HPVP+aPDL1	159.466	157.891	54.0652		HPVP+aPDL1	215.595	228.061	79.2905		HPVP+aPDL1	360.653	268.503	67.9443
	13.5					85.1678					47.0303					88.1731					129.583					206.6					105.808					177.149
	40.4495					64.3221					45.0687					103.316					64.3724					142.512					333.814					227.204
	36.136					20.6461					54.5222					122.905					132.703					172.831					193.786					325.937
	37.7724					44.6573					103.908					58.5494					78.2369					60.3795					291.11					283.462
	26.8252					33.2122					90.3546					83.4141					136.035					205.556					228.254					236.612

## Sheet: Fig 3e
	PBS	siRNA@HPVP
	52	36.3
	62.2	36.5
	57	6.5

## Sheet: Fig 3f
	PBS	siRNA	HPVP	siRNA@HPVP
	56	51	41	37
	48	49	48	41
	67	53	50	48
	61	59	53	44

## Sheet: Fig 3g
DCs	PBS	siRNA	HPVP	siRNA@2@HPVP	HPVP+aPDL1
	17	23.5	25.4	32.5	19
	13.7	27.8	19.3	37.8	18.6
	21.9	22.5	25.8	36.1	21.4
T	PBS	siRNA2	HPVP	siRNA2@HPVP	HPVP+aPDL1
	14.4	9.76	10.5	21.2	20.2
	15.7	11.6	16.7	23.3	19.6
	7.21	16.6	17	25.2	21.2
	4.13	25.2	30.8	34.7	9.19

[truncated: 23 more sheets: Fig 3h, Fig 3i, Fig 4a, Fig 4c, Fig 4d, Fig 4f, Fig 4g, Fig 4h, Fig 5d, Fig 5f, Fig 5j, Fig 6b, Fig 6c, Fig 6d, Fig 6e , Fig 6f , Fig 6g, Fig 6h , Fig S2, Fig S3 …]
